# Supplementary material for: Pharmacological Mechanisms Underlying the Neuroprotective Effects of Alpinia oxyphylla Miq. on Alzheimer’s Disease
Source: Int J Mol Sci. 2020 Mar 18;21(6):2071. doi: 10.3390/ijms21062071 (PMC7139528; doi:10.3390/ijms21062071)
Supplement: Supplementary file 1 [file ijms-21-02071-s001.zip]

Archive with 17 entries (16 files):
- Supplementary Materials-v6.-revised/
- Supplementary Materials-v6.-revised/Figure S1.tif
- Supplementary Materials-v6.-revised/Figure S2.tif
- Supplementary Materials-v6.-revised/Figure S3.tif
- Supplementary Materials-v6.-revised/Figure S4.tif
- Supplementary Materials-v6.-revised/Figure S5.tif
- Supplementary Materials-v6.-revised/Supplementary Figures-revised.docx
- Supplementary Materials-v6.-revised/Table S1.xlsx
- Supplementary Materials-v6.-revised/Table S2.xlsx
- Supplementary Materials-v6.-revised/Table S3.xlsx
- Supplementary Materials-v6.-revised/Table S4.xlsx
- Supplementary Materials-v6.-revised/Table S5.xlsx
- Supplementary Materials-v6.-revised/Table S6.xlsx
- Supplementary Materials-v6.-revised/Table S7.xlsx
- Supplementary Materials-v6.-revised/Table S8.xlsx
- Supplementary Materials-v6.-revised/~$pplementary Figures-revised.docx
- Supplementary Materials-v6.-revised/~WRL2402.tmp
