# Supplementary material for: Pharmacological Mechanisms Underlying the Neuroprotective Effects of Alpinia oxyphylla Miq. on Alzheimer’s Disease
Source: Int J Mol Sci. 2020 Mar 18;21(6):2071. doi: 10.3390/ijms21062071 (PMC7139528; doi:10.3390/ijms21062071)
Supplement: Supplementary file 1 [file ijms-21-02071-s001.zip › Supplementary Materials-v6.-revised/Table S1.xlsx]

## Sheet: Table 1
Table S1 Result of 50 candidate compounds of A. oxyphylla.
MW: Molecular Weight; OB: Oral Bioavailability; Caco-2: Caco-2 permeability; DL: Drug-likeness; BBB: Blood-brain Barrier; HL: Drug half-life; MF: Molecular Formula;
ADMET: Absorption,Distribution, Metabolism, Excretion and Toxicity evaluated by ETCM, QED ＞0.67 (Good), QED: 0.67-0.49 (Moderate), QED: ＜0.49 (Weak).
Code	Molecule name	MW	OB (%)	Caco-2	BBB	DL	HL	MF	PubChem CID	ADMET	Classification	Canonical SMILES
C01	gamma-Pinene	136.26	37.67	1.82	2.19	0.05	11.34	C10H16	12314302	N/A	Terpene	C1([C@H]2C[C@@H]1C=C[C@H]2C)(C)C
C02	(-)-Nopinene	136.26	44.84	1.8	2.12	0.05	11.32	C10H16	440967	Weak	Terpene	C1([C@@H]2C[C@H]1C(=C)CC2)(C)C
C03	Myrtenal	150.24	40.64	1.34	1.67	0.06	11.44	C10H14O	61130	Moderate	Terpene	CC1(C2CC=C(C1C2)C=O)C
C04	Oxyphyllol C	238.41	44.2	0.87	0.78	0.12	5.94	C15H26O2	10857540	Good	Terpene	O[C@@]12[C@]([C@@H](CC[C@@H]1O)C)(C[C@@H](CC2)C(=C)C)C
C05	CHEMBL112830	302.5	17.88	0.97	0.74	0.22	N/A	C20H30O2	11077520	N/A	Others	O=C/C(=C/C[C@@H]1[C@@]2([C@H](C(CCC2)(C)C)CCC1=C)C)/CC=O
C06	OXYPHYLLENONE A	210.3	45.17	0	-0.37	0.09	2.43	C12H18O3	129317404	Moderate	Terpene	O[C@@]1(C2=CC(=O)CC[C@]2(CCC1O)C)C
C07	Oxyphyllol B	234.37	26.09	0.7	0.53	0.11	N/A	C15H22O2	11128252	Good	Terpene	O[C@H]1C2=CC(=O)C[C@H]([C@@]2(C[C@@H](C1)C(=C)C)C)C
C08	OXYPHYLLENODIOL A	238.36	38.51	0.09	-0.19	0.11	7.33	C14H22O3	10082923	Good	Terpene	O[C@]1([C@@H](O)C2=C(CC1)C(=O)CC[C@H]2C(C)C)C
C09	(-)-Terpinen-4-ol	154.28	32.16	1.33	1.52	0.03	11.39	C10H18O	5325830	Moderate	Terpene	O[C@]1(C(C)C)CCC(=CC1)C
C10	5-Propyl-2-Thiouracil	170.26	77.6	0.93	0.78	0.03	-2.8	C7H10N2OS	3002043	N/A	Others	CCCC1=CNC(=S)NC1=O
C11	Solanone	194.35	27.54	1.41	1.5	0.04	N/A	C13H22O	6451337	N/A	Others	O=C(CC[C@@H](C(C)C)/C=C/C(=C)C)C
C12	Azaron	208.28	38.39	1.42	1.18	0.06	4.55	C12H16O3	636822	N/A	Others	C/C=C/C1C(OC)=CC(OC)=C(OC)C=1
C13	Valencene	204.39	35.57	1.83	2.02	0.08	7.23	C15H24	9855795	Weak	Terpene	[C@]12([C@@H](CCC=C2CC[C@H](C1)C(=C)C)C)C
C14	Chrysin	254.25	22.61	0.7	0.01	0.18	N/A	C15H10O4	5281607	Good	Flavonoids	C1=CC=C(C=C1)C2=CC(=O)C3=C(C=C(C=C3O2)O)O
C15	Cymol	134.24	27.2	1.86	2.1	0.02	N/A	C10H14	7463	Moderate	Others	CC1=CC=C(C=C1)C(C)C
C16	Isocyperol	220.39	26.47	1.25	1.21	0.1	N/A	C15H24O	44576209	Moderate	Terpene	O[C@H]1C(=C)C2[C@@](CC[C@H](C2)C(=C)C)(CC1)C
C17	Isovanillin	152.16	31.01	0.75	0.5	0.03	4.72	C8H8O3	12127	Moderate	Others	COC1=C(C=C(C=C1)C=O)O
C18	Izalpinin	284.28	10.44	0.72	0.17	0.23	N/A	C16H12O5	5318691	Good	Flavonoids	COC1=CC(=C2C(=C1)OC(=C(C2=O)O)C3=CC=CC=C3)O
C19	Lignoceric Acid	368.72	14.9	1.24	1.01	0.33	N/A	C24H48O2	11197	Weak	Fatty acids	CCCCCCCCCCCCCCCCCCCCCCCC(=O)O
C20	Linalool (D)	154.28	38.29	1.29	1.33	0.02	6.29	C10H18O	6549	Moderate	Terpene	CC(=CCCC(C)(C=C)O)C
C21	Linoleic Acid	280.5	41.9	1.23	0.81	0.14	5.27	C18H32O2	5282457	Weak	Fatty acids	CCCCC/C=C/C/C=C/CCCCCCCC(O)=O
C22	Linolenic Acid	278.48	45.01	1.21	0.84	0.15	5.54	C18H30O2	5280934	Weak	Fatty acids	CC/C=C/C/C=C/C/C=C/CCCCCCCC(O)=O
C23	Neonootkatol	314.46	23.51	1	0.55	0.25	N/A	C20H26O3	5320105	Good	Diphenylheptane	COC1=C(C=CC(=C1)CC(CCCCCC2=CC=CC=C2)O)O
C24	Nootkatol	220.39	28.78	1.23	1.27	0.1	N/A	C15H24O	103814	Moderate	Terpene	CC1CC(C=C2C1(CC(CC2)C(=C)C)C)O
C25	Oleic Acid	282.52	33.13	1.14	0.93	0.14	5.39	C18H34O2	445639	Weak	Fatty acids	OC(=O)CCCCCCC/C=C\CCCCCCCC
C26	Oplopanone	238.41	15.24	0.71	0.56	0.1	N/A	C15H26O2	10466745	N/A	Terpene	O[C@]1([C@H]2[C@H]([C@@H](CC1)C(C)C)[C@H](CC2)C(=O)C)C
C27	Oxyphyllacinol	314.46	23.44	0.79	0.16	0.25	N/A	C20H26O3	5320349	Good	Diphenylheptane	COC1=C(C=CC(=C1)CCC(CCCCC2=CC=CC=C2)O)O
C28	Oxyphyllenodiol B	238.36	26.65	0.22	-0.05	0.11	N/A	C14H22O3	5279294	Good	Terpene	O[C@]1([C@@H](O)C2=C(CC1)C(=O)CC[C@@H]2C(C)C)C
C29	Oxyphyllenone B	210.3	47.45	0.04	-0.17	0.09	2.57	C12H18O3	44310512	Moderate	Terpene	O[C@]1(C2=CC(=O)CC[C@]2(CC[C@H]1O)C)C
C30	Oxyphyllol A	220.39	38.04	1.25	1.32	0.1	9.22	C15H24O	637451	Moderate	Terpene	O[C@]1(C2=C[C@@H](CC[C@]2(CCC1)C)C(=C)C)C
C31	Palmitic Acid	256.48	19.3	1.09	1	0.1	N/A	C16H32O2	985	Weak	Fatty acids	CCCCCCCCCCCCCCCC(=O)O
C32	Selin-11-en-4alpha-ol	236.44	16.94	1.37	1.48	0.12	N/A	C15H26O	15560330	Moderate	Terpene	O[C@]1([C@H]2[C@@](CC[C@H](C2)C(=C)C)(CCC1)C)C
C33	SitoTerpene	414.79	36.91	1.32	0.87	0.75	5.37	C29H50O	222284	Weak	Sterols	O[C@@H]1CC2=CC[C@H]3[C@H]4[C@@]([C@H](CC4)[C@@H](CC[C@H](C(C)C)CC)C)(CC[C@@H]3[C@]2(CC1)C)C
C34	SitoTerpene Palmitate	653.25	30.91	1.47	0.7	0.4	9.01	C45H80O2	9852570	N/A	Sterols	O([C@@H]1CC2=CC[C@H]3[C@H]4[C@@]([C@H](CC4)[C@@H](CC[C@H](C(C)C)CC)C)(CC[C@@H]3[C@]2(CC1)C)C)C(=O)CCCCCCCCCCCCCCC
C35	StigmaTerpene	412.77	43.83	1.44	1	0.76	5.57	C29H48O	5280794	Weak	Sterols	O[C@@H]1CC2=CC[C@H]3[C@H]4[C@@]([C@H](CC4)[C@H](C)/C=C/[C@H](C(C)C)CC)(CC[C@@H]3[C@]2(CC1)C)C
C36	Tectochrysin	268.28	9.57	0.97	0.27	0.2	N/A	C16H12O4	5281954	Good	Flavonoids	COC1=CC(=C2C(=C1)OC(=CC2=O)C3=CC=CC=C3)O
C37	Yakuchinone A	312.44	8.2	1.09	0.41	0.25	N/A	C20H24O3	133145	Good	Diphenylheptane	COC1=C(C=CC(=C1)CCC(=O)CCCCC2=CC=CC=C2)O
C38	Yakuchinone B	310.42	9.13	1.03	0.31	0.26	N/A	C20H22O3	6440365	Good	Diphenylheptane	COC1C=C(/C=C/C(CCCCC2C=CC=CC=2)=O)C=CC=1O
C39	Nootkatone,(-)-	218.37	28.16	1.37	1.45	0.1	N/A	C15H22O	7567181	Moderate	Terpene	O=C1C[C@@H]([C@]2(C[C@H](CCC2=C1)C(=C)C)C)C
C40	ZINC306121760	414.79	36.91	1.42	1.15	0.75	5.41	C29H50O	129320911	N/A	Sterols	O[C@@H]1CC2=CC[C@H]3[C@H]4[C@@]([C@@H](CC4)[C@H](CC[C@H](C(C)C)CC)C)(CC[C@@H]3[C@]2(CC1)C)C
C41	1-Methyl-3-Isopropoxy Cyclohexane	156.3	39.68	1.55	1.86	0.03	3.23	C10H20O	5319690	Moderate	Others	C(C)1CCCC(OC(C)C)C1
C42	eucalyptol	154.28	39.73	1.57	2.06	0.05	11.29	C10H18O	2758	Moderate	Terpene	CC1(C2CCC(O1)(CC2)C)C
C43	neopetasone	218.33	N/A	N/A	N/A	N/A	N/A	C15H22O	5320106	Moderate	Terpene	O=C1[C@H](C[C@@]2([C@H](CCCC2=C1)C)C)C(=C)C
C44	nootkatone	218.37	33.04	1.36	1.51	0.1	4.39	C15H22O	1268142	Moderate	Terpene	O=C1C[C@H]([C@@]2(C[C@@H](CCC2=C1)C(=C)C)C)C
C45	oxyresveratrol	244.26	109.29	0.55	-0.13	0.13	5.91	C14H12O4	5281717	N/A	Others	C1C(O)=CC(O)=C(/C=C/C2C=C(O)C=C(O)C=2)C=1
C46	zingiberene	204.39	18.8	1.91	2.01	0.06	N/A	C15H24	92776	Moderate	Terpene	[C@@H]([C@H]1CC=C(C=C1)C)(CCC=C(C)C)C
C47	(E)-Labda-8(17),12-Diene-15,16-Dial	302.5	17.88	0.97	0.74	0.22	N/A	C20H30O2	9904510	Weak	Others	O=C/C(=C/CC1C2(C(C(CCC2)(C)C)CCC1=C)C)/CC=O
C48	Palmitoleic Acid	254.46	35.78	1.18	0.88	0.1	5.29	C16H30O2	445638	Weak	Fatty acids	CCCCCC/C=C/CCCCCCCC(O)=O
C49	Spiro[4,4]Nonane-2-One	138.21	N/A	N/A	N/A	N/A	N/A	C9H14O	549163	Moderate	Others	C1CCC2(C1)CCC(=O)C2
C50	zingiberol	222.41	37.24	1.36	1.25	0.07	4.43	C16H28O	5317270	Good	Terpene	OC([C@H]1CC2[C@@](CC1)(CCCC2=C)C)(C)C
