# Supplementary material for: Pharmacological Mechanisms Underlying the Neuroprotective Effects of Alpinia oxyphylla Miq. on Alzheimer’s Disease
Source: Int J Mol Sci. 2020 Mar 18;21(6):2071. doi: 10.3390/ijms21062071 (PMC7139528; doi:10.3390/ijms21062071)
Supplement: Supplementary file 1 [file ijms-21-02071-s001.zip › Supplementary Materials-v6.-revised/Table S2.xlsx]

## Sheet: Sheet1
Table S2 Result of 164 putative target proteins of A. oxyphylla.
Gene stable ID	Unitprot ID	Protein names	Gene symbol	Organism	Status	Length
ENSG00000085563	P08183	ATP-dependent translocase ABCB1	ABCB1	Homo sapiens (Human)	reviewed	1280
ENSG00000118777	Q9UNQ0	Broad substrate specificity ATP-binding cassette transporter ABCG2	ABCG2	Homo sapiens (Human)	reviewed	655
ENSG00000159640	P12821	Angiotensin-converting enzyme (ACE)	ACE	Homo sapiens (Human)	reviewed	1306
ENSG00000087085	P22303	Acetylcholinesterase	ACHE	Homo sapiens (Human)	reviewed	614
ENSG00000120907	P35348	Alpha-1A adrenergic receptor	ADRA1A	Homo sapiens (Human)	reviewed	466
ENSG00000150594	P08913	Alpha-2A adrenergic receptor	ADRA2A	Homo sapiens (Human)	reviewed	450
ENSG00000274286	P18089	Alpha-2B adrenergic receptor	ADRA2B	Homo sapiens (Human)	reviewed	450
ENSG00000184160	P18825	Alpha-2C adrenergic receptor	ADRA2C	Homo sapiens (Human)	reviewed	462
ENSG00000043591	P08588	Beta-1 adrenergic receptor	ADRB1	Homo sapiens (Human)	reviewed	477
ENSG00000188778	P13945	Beta-3 adrenergic receptor	ADRB3	Homo sapiens (Human)	reviewed	408
ENSG00000106546	P35869	Aryl hydrocarbon receptor	AHR	Homo sapiens (Human)	reviewed	848
ENSG00000085662	P15121	Aldo-keto reductase family 1 member B1	AKR1B1	Homo sapiens (Human)	reviewed	316
ENSG00000196139	P42330	Aldo-keto reductase family 1 member C3	AKR1C3	Homo sapiens (Human)	reviewed	323
ENSG00000161905	P16050	Arachidonate 15-lipoxygenase	ALOX15	Homo sapiens (Human)	reviewed	662
ENSG00000012779	P09917	Arachidonate 5-lipoxygenase	ALOX5	Homo sapiens (Human)	reviewed	674
ENSG00000162551	P05186	Alkaline phosphatase, tissue-nonspecific isozyme	ALPL	Homo sapiens (Human)	reviewed	524
ENSG00000166825	P15144	Aminopeptidase N	ANPEP	Homo sapiens (Human)	reviewed	967
ENSG00000128383	P31941	DNA dC->dU-editing enzyme APOBEC-3A	APOBEC3A	Homo sapiens (Human)	reviewed	199
ENSG00000239713	Q9HC16	DNA dC->dU-editing enzyme APOBEC-3G	APOBEC3G	Homo sapiens (Human)	reviewed	384
ENSG00000142192	P05067	Amyloid-beta precursor protein	APP	Homo sapiens (Human)	reviewed	770
ENSG00000169083	P10275	Androgen receptor (Dihydrotestosterone receptor)	AR	Homo sapiens (Human)	reviewed	920
ENSG00000105675	P20648	Potassium-transporting ATPase alpha chain 1	ATP4A	Homo sapiens (Human)	reviewed	1035
ENSG00000140379	Q16548	Bcl-2-related protein A1	BCL2A1	Homo sapiens (Human)	reviewed	175
ENSG00000133742	P00915	Carbonic anhydrase 1	CA1	Homo sapiens (Human)	reviewed	261
ENSG00000074410	O43570	Carbonic anhydrase 12	CA12	Homo sapiens (Human)	reviewed	354
ENSG00000185015	Q8N1Q1	Carbonic anhydrase 13	CA13	Homo sapiens (Human)	reviewed	262
ENSG00000118298	Q9ULX7	Carbonic anhydrase 14	CA14	Homo sapiens (Human)	reviewed	337
ENSG00000104267	P00918	Carbonic anhydrase 2	CA2	Homo sapiens (Human)	reviewed	260
ENSG00000167434	P22748	Carbonic anhydrase 4	CA4	Homo sapiens (Human)	reviewed	312
ENSG00000174990	P35218	Carbonic anhydrase 5A, mitochondrial	CA5A	Homo sapiens (Human)	reviewed	305
ENSG00000169239	Q9Y2D0	Carbonic anhydrase 5B, mitochondrial	CA5B	Homo sapiens (Human)	reviewed	317
ENSG00000131686	P23280	Carbonic anhydrase 6	CA6	Homo sapiens (Human)	reviewed	308
ENSG00000168748	P43166	Carbonic anhydrase 7	CA7	Homo sapiens (Human)	reviewed	264
ENSG00000107159	Q16790	Carbonic anhydrase 9	CA9	Homo sapiens (Human)	reviewed	459
ENSG00000148408	Q00975	Voltage-dependent N-type calcium channel subunit alpha-1B	CACNA1B	Homo sapiens (Human)	reviewed	2339
ENSG00000196557	O95180	Voltage-dependent T-type calcium channel subunit alpha-1H	CACNA1H	Homo sapiens (Human)	reviewed	2353
ENSG00000036828	P41180	Extracellular calcium-sensing receptor	CASR	Homo sapiens (Human)	reviewed	1078
ENSG00000101224	P30305	M-phase inducer phosphatase 2	CDC25B	Homo sapiens (Human)	reviewed	580
ENSG00000198848	P23141	Cocaine esterase	CES1	Homo sapiens (Human)	reviewed	559
ENSG00000172831	O00748	Liver carboxylesterase 1	CES2	Homo sapiens (Human)	reviewed	567
ENSG00000166664	Q494W8	CHRNA7-FAM7A fusion protein	CHRFAM7A	Homo sapiens (Human)	reviewed	412
ENSG00000168539	P11229	Muscarinic acetylcholine receptor M1	CHRM1	Homo sapiens (Human)	reviewed	460
ENSG00000181072	P08172	Muscarinic acetylcholine receptor M2	CHRM2	Homo sapiens (Human)	reviewed	466
ENSG00000133019	P20309	Muscarinic acetylcholine receptor M3	CHRM3	Homo sapiens (Human)	reviewed	590
ENSG00000180720	P08173	Muscarinic acetylcholine receptor M4	CHRM4	Homo sapiens (Human)	reviewed	479
ENSG00000184984	P08912	Muscarinic acetylcholine receptor M5	CHRM5	Homo sapiens (Human)	reviewed	532
ENSG00000101204	P43681	Neuronal acetylcholine receptor subunit alpha-4	CHRNA4	Homo sapiens (Human)	reviewed	627
ENSG00000175344	P36544	Neuronal acetylcholine receptor subunit alpha-7	CHRNA7	Homo sapiens (Human)	reviewed	502
ENSG00000144579	Q9GZU7	Carboxy-terminal domain RNA polymerase II polypeptide A small phosphatase 1	CTDSP1	Homo sapiens (Human)	reviewed	261
ENSG00000160882	P15538	Cytochrome P450 11B1, mitochondrial	CYP11B1	Homo sapiens (Human)	reviewed	503
ENSG00000179142	P19099	Cytochrome P450 11B2, mitochondrial	CYP11B2	Homo sapiens (Human)	reviewed	503
ENSG00000148795	P05093	Steroid 17-alpha-hydroxylase/17,20 lyase	CYP17A1	Homo sapiens (Human)	reviewed	508
ENSG00000137869	P11511	Aromatase	CYP19A1	Homo sapiens (Human)	reviewed	503
ENSG00000140505	P05177	Cytochrome P450 1A2	CYP1A2	Homo sapiens (Human)	reviewed	516
ENSG00000165841	P33261	Cytochrome P450 2C19	CYP2C19	Homo sapiens (Human)	reviewed	490
ENSG00000100197	P10635	Cytochrome P450 2D6	CYP2D6	Homo sapiens (Human)	reviewed	497
ENSG00000197635	P27487	Dipeptidyl peptidase 4	DPP4	Homo sapiens (Human)	reviewed	766
ENSG00000176978	Q9UHL4	Dipeptidyl peptidase 2	DPP7	Homo sapiens (Human)	reviewed	492
ENSG00000074603	Q6V1X1	Dipeptidyl peptidase 8	DPP8	Homo sapiens (Human)	reviewed	898
ENSG00000184845	P21728	D(1A) dopamine receptor	DRD1	Homo sapiens (Human)	reviewed	446
ENSG00000149295	P14416	D(2) dopamine receptor	DRD2	Homo sapiens (Human)	reviewed	443
ENSG00000069696	P21917	D(4) dopamine receptor	DRD4	Homo sapiens (Human)	reviewed	419
ENSG00000169676	P21918	D(1B) dopamine receptor	DRD5	Homo sapiens (Human)	reviewed	477
ENSG00000108861	P51452	Dual specificity protein phosphatase 3	DUSP3	Homo sapiens (Human)	reviewed	185
ENSG00000120915	P34913	Bifunctional epoxide hydrolase 2 [Includes: Cytosolic epoxide hydrolase 2 (CEH) ; Lipid-phosphate phosphatase]	EPHX2	Homo sapiens (Human)	reviewed	555
ENSG00000091831	P03372	Estrogen receptor (ER)	ESR1	Homo sapiens (Human)	reviewed	595
ENSG00000140009	Q92731	Estrogen receptor beta	ESR2	Homo sapiens (Human)	reviewed	530
ENSG00000117480	O00519	Fatty-acid amide hydrolase 1	FAAH	Homo sapiens (Human)	reviewed	579
ENSG00000079459	P37268	Squalene synthase (SQS)	FDFT1	Homo sapiens (Human)	reviewed	417
ENSG00000160752	P14324	Farnesyl pyrophosphate synthase	FDPS	Homo sapiens (Human)	reviewed	419
ENSG00000126266	O14842	Free fatty acid receptor 1	FFAR1	Homo sapiens (Human)	reviewed	300
ENSG00000086205	Q04609	Glutamate carboxypeptidase 2	FOLH1	Homo sapiens (Human)	reviewed	750
ENSG00000128310	O60755	Galanin receptor type 3	GALR3	Homo sapiens (Human)	reviewed	368
ENSG00000178623	Q9HC97	G-protein coupled receptor 35	GPR35	Homo sapiens (Human)	reviewed	309
ENSG00000120251	P42262	Glutamate receptor 2	GRIA2	Homo sapiens (Human)	reviewed	883
ENSG00000176884	Q5VSF9	Glutamate receptor ionotropic, NMDA 1	GRIN1	Homo sapiens (Human)	unreviewed	922
ENSG00000273079	Q13224	Glutamate receptor ionotropic, NMDA 2B	GRIN2B	Homo sapiens (Human)	reviewed	1484
ENSG00000164082	Q14416	Metabotropic glutamate receptor 2 (mGluR2)	GRM2	Homo sapiens (Human)	reviewed	872
ENSG00000124493	Q14833	Metabotropic glutamate receptor 4 (mGluR4)	GRM4	Homo sapiens (Human)	reviewed	912
ENSG00000168959	P41594	Metabotropic glutamate receptor 5 (mGluR5)	GRM5	Homo sapiens (Human)	reviewed	1212
ENSG00000182782	Q8TDS4	Hydroxycarboxylic acid receptor 2	HCAR2	Homo sapiens (Human)	reviewed	363
ENSG00000116478	Q13547	Histone deacetylase 1 (HD1)	HDAC1	Homo sapiens (Human)	reviewed	482
ENSG00000196591	Q92769	Histone deacetylase 2 (HD2)	HDAC2	Homo sapiens (Human)	reviewed	488
ENSG00000171720	O15379	Histone deacetylase 3 (HD3)	HDAC3	Homo sapiens (Human)	reviewed	428
ENSG00000068024	P56524	Histone deacetylase 4 (HD4)	HDAC4	Homo sapiens (Human)	reviewed	1084
ENSG00000094631	Q9UBN7	Histone deacetylase 6 (HD6)	HDAC6	Homo sapiens (Human)	reviewed	1215
ENSG00000147099	Q9BY41	Histone deacetylase 8 (HD8)	HDAC8	Homo sapiens (Human)	reviewed	377
ENSG00000196639	P35367	Histamine H1 receptor (H1R)	HRH1	Homo sapiens (Human)	reviewed	487
ENSG00000101180	Q9Y5N1	Histamine H3 receptor (H3R)	HRH3	Homo sapiens (Human)	reviewed	445
ENSG00000134489	Q9H3N8	Histamine H4 receptor (H4R)	HRH4	Homo sapiens (Human)	reviewed	390
ENSG00000117594	P28845	Corticosteroid 11-beta-dehydrogenase isozyme 1	HSD11B1	Homo sapiens (Human)	reviewed	292
ENSG00000108786	P14061	Estradiol 17-beta-dehydrogenase 1	HSD17B1	Homo sapiens (Human)	reviewed	328
ENSG00000086696	P37059	Estradiol 17-beta-dehydrogenase 2	HSD17B2	Homo sapiens (Human)	reviewed	387
ENSG00000130948	P37058	Testosterone 17-beta-dehydrogenase 3	HSD17B3	Homo sapiens (Human)	reviewed	310
ENSG00000135312	P28222	5-hydroxytryptamine receptor 1B	HTR1B	Homo sapiens (Human)	reviewed	390
ENSG00000168830	P28566	5-hydroxytryptamine receptor 1E	HTR1E	Homo sapiens (Human)	reviewed	365
ENSG00000102468	P28223	5-hydroxytryptamine receptor 2A	HTR2A	Homo sapiens (Human)	reviewed	471
ENSG00000147246	P28335	5-hydroxytryptamine receptor 2C	HTR2C	Homo sapiens (Human)	reviewed	458
ENSG00000166736	P46098	5-hydroxytryptamine receptor 3A	HTR3A	Homo sapiens (Human)	reviewed	478
ENSG00000164270	Q13639	5-hydroxytryptamine receptor 4	HTR4	Homo sapiens (Human)	reviewed	388
ENSG00000157219	P47898	5-hydroxytryptamine receptor 5A	HTR5A	Homo sapiens (Human)	reviewed	357
ENSG00000158748	P50406	5-hydroxytryptamine receptor 6	HTR6	Homo sapiens (Human)	reviewed	440
ENSG00000005961	P08514	Integrin alpha-IIb (GPalpha IIb)	ITGA2B	Homo sapiens (Human)	reviewed	1039
ENSG00000138160	P52732	Kinesin-like protein KIF11	KIF11	Homo sapiens (Human)	reviewed	1056
ENSG00000213903	Q15722	Leukotriene B4 receptor 1 (LTB4-R 1)	LTB4R	Homo sapiens (Human)	reviewed	352
ENSG00000189221	P21397	Amine oxidase [flavin-containing] A	MAOA	Homo sapiens (Human)	reviewed	527
ENSG00000069535	P27338	Amine oxidase [flavin-containing] B	MAOB	Homo sapiens (Human)	reviewed	520
ENSG00000143384	Q07820	Induced myeloid leukemia cell differentiation protein Mcl-1	MCL1	Homo sapiens (Human)	reviewed	350
ENSG00000111142	P50579	Methionine aminopeptidase 2	METAP2	Homo sapiens (Human)	reviewed	478
ENSG00000074416	Q99685	Monoglyceride lipase	MGLL	Homo sapiens (Human)	reviewed	303
ENSG00000240972	P14174	Macrophage migration inhibitory factor	MIF	Homo sapiens (Human)	reviewed	115
ENSG00000196549	P08473	Neprilysin	MME	Homo sapiens (Human)	reviewed	750
ENSG00000149968	P08254	Stromelysin-1	MMP3	Homo sapiens (Human)	reviewed	477
ENSG00000100985	P14780	Matrix metalloproteinase-9	MMP9	Homo sapiens (Human)	reviewed	707
ENSG00000168412	P48039	Melatonin receptor type 1A	MTNR1A	Homo sapiens (Human)	reviewed	350
ENSG00000134640	P49286	Melatonin receptor type 1B	MTNR1B	Homo sapiens (Human)	reviewed	362
ENSG00000089250	P29475	Nitric oxide synthase, brain	NOS1	Homo sapiens (Human)	reviewed	1434
ENSG00000007171	P35228	Nitric oxide synthase, inducible	NOS2	Homo sapiens (Human)	reviewed	1153
ENSG00000164867	P29474	Nitric oxide synthase, endothelial	NOS3	Homo sapiens (Human)	reviewed	1203
ENSG00000278570	Q9Y5X4	Photoreceptor-specific nuclear receptor	NR2E3	Homo sapiens (Human)	reviewed	410
ENSG00000185551	P24468	COUP transcription factor 2	NR2F2	Homo sapiens (Human)	reviewed	414
ENSG00000134853	P16234	Platelet-derived growth factor receptor alpha	PDGFRA	Homo sapiens (Human)	reviewed	1089
ENSG00000137193	P11309	Serine/threonine-protein kinase pim-1	PIM1	Homo sapiens (Human)	reviewed	313
ENSG00000141744	P11086	Phenylethanolamine N-methyltransferase	PNMT	Homo sapiens (Human)	reviewed	282
ENSG00000125384	P43116	Prostaglandin E2 receptor EP2 subtype	PTGER2	Homo sapiens (Human)	reviewed	358
ENSG00000050628	P43115	Prostaglandin E2 receptor EP3 subtype	PTGER3	Homo sapiens (Human)	reviewed	390
ENSG00000171522	P35408	Prostaglandin E2 receptor EP4 subtype	PTGER4	Homo sapiens (Human)	reviewed	488
ENSG00000148344	O14684	Prostaglandin E synthase	PTGES	Homo sapiens (Human)	reviewed	152
ENSG00000122420	P43088	Prostaglandin F2-alpha receptor	PTGFR	Homo sapiens (Human)	reviewed	359
ENSG00000095303	P23219	Prostaglandin G/H synthase 1	PTGS1	Homo sapiens (Human)	reviewed	599
ENSG00000073756	P35354	Prostaglandin G/H synthase 2	PTGS2	Homo sapiens (Human)	reviewed	604
ENSG00000196396	P18031	Tyrosine-protein phosphatase non-receptor type 1	PTPN1	Homo sapiens (Human)	reviewed	435
ENSG00000136238	P63000	Ras-related C3 botulinum toxin substrate 1	RAC1	Homo sapiens (Human)	reviewed	192
ENSG00000131759	P10276	Retinoic acid receptor alpha	RARA	Homo sapiens (Human)	reviewed	462
ENSG00000077092	P10826	Retinoic acid receptor beta	RARB	Homo sapiens (Human)	reviewed	455
ENSG00000172819	P13631	Retinoic acid receptor gamma	RARG	Homo sapiens (Human)	reviewed	454
ENSG00000173039	Q04206	Transcription factor p65	RELA	Homo sapiens (Human)	reviewed	551
ENSG00000104312	O43353	Receptor-interacting serine/threonine-protein kinase 2	RIPK2	Homo sapiens (Human)	reviewed	540
ENSG00000067900	Q13464	Rho-associated protein kinase 1	ROCK1	Homo sapiens (Human)	reviewed	1354
ENSG00000069667	P35398	Nuclear receptor ROR-alpha	RORA	Homo sapiens (Human)	reviewed	523
ENSG00000143171	P48443	Retinoic acid receptor RXR-gamma	RXRG	Homo sapiens (Human)	reviewed	463
ENSG00000170989	P21453	Sphingosine 1-phosphate receptor 1	S1PR1	Homo sapiens (Human)	reviewed	382
ENSG00000267534	O95136	Sphingosine 1-phosphate receptor 2	S1PR2	Homo sapiens (Human)	reviewed	353
ENSG00000125910	O95977	Sphingosine 1-phosphate receptor 4	S1PR4	Homo sapiens (Human)	reviewed	384
ENSG00000180739	Q9H228	Sphingosine 1-phosphate receptor 5	S1PR5	Homo sapiens (Human)	reviewed	398
ENSG00000147955	Q5T1J1	Sigma non-opioid intracellular receptor 1	SIGMAR1	Homo sapiens (Human)	unreviewed	134
ENSG00000096717	Q96EB6	NAD-dependent protein deacetylase sirtuin-1	SIRT1	Homo sapiens (Human)	reviewed	747
ENSG00000068903	Q8IXJ6	NAD-dependent protein deacetylase sirtuin-2	SIRT2	Homo sapiens (Human)	reviewed	389
ENSG00000103546	P23975	Sodium-dependent noradrenaline transporter	SLC6A2	Homo sapiens (Human)	reviewed	617
ENSG00000142319	Q01959	Sodium-dependent dopamine transporter	SLC6A3	Homo sapiens (Human)	reviewed	620
ENSG00000108576	P31645	Sodium-dependent serotonin transporter	SLC6A4	Homo sapiens (Human)	reviewed	630
ENSG00000057252	P35610	Sterol O-acyltransferase 1	SOAT1	Homo sapiens (Human)	reviewed	550
ENSG00000145545	P18405	3-oxo-5-alpha-steroid 4-dehydrogenase 1	SRD5A1	Homo sapiens (Human)	reviewed	259
ENSG00000277893	P31213	3-oxo-5-alpha-steroid 4-dehydrogenase 2	SRD5A2	Homo sapiens (Human)	reviewed	254
ENSG00000101846	P08842	Steryl-sulfatase	STS	Homo sapiens (Human)	reviewed	583
ENSG00000146399	Q96RJ0	Trace amine-associated receptor 1	TAAR1	Homo sapiens (Human)	reviewed	339
ENSG00000059377	P24557	Thromboxane-A synthase	TBXAS1	Homo sapiens (Human)	reviewed	533
ENSG00000164362	O14746	Telomerase reverse transcriptase	TERT	Homo sapiens (Human)	reviewed	1132
ENSG00000126351	P10827	Thyroid hormone receptor alpha	THRA	Homo sapiens (Human)	reviewed	490
ENSG00000151090	P10828	Thyroid hormone receptor beta	THRB	Homo sapiens (Human)	reviewed	461
ENSG00000239732	Q9NR96	Toll-like receptor 9	TLR9	Homo sapiens (Human)	reviewed	1032
ENSG00000167552	Q71U36	Tubulin alpha-1A chain	TUBA1A	Homo sapiens (Human)	reviewed	451
ENSG00000137285	Q9BVA1	Tubulin beta-2B chain	TUBB2B	Homo sapiens (Human)	reviewed	445
ENSG00000158125	P47989	Xanthine dehydrogenase/oxidase [Includes: Xanthine dehydrogenase (XD) ; Xanthine oxidase (XO)]	XDH	Homo sapiens (Human)	reviewed	1333
