# Supplementary material for: Pharmacological Mechanisms Underlying the Neuroprotective Effects of Alpinia oxyphylla Miq. on Alzheimer’s Disease
Source: Int J Mol Sci. 2020 Mar 18;21(6):2071. doi: 10.3390/ijms21062071 (PMC7139528; doi:10.3390/ijms21062071)
Supplement: Supplementary file 1 [file ijms-21-02071-s001.zip › Supplementary Materials-v6.-revised/Table S3.xlsx]

## Sheet: Sheet1
Table S3 Result of 597 GO terms enrichment of terpenes in A. oxyphylla.
Category	Term Description	Log10(P-Value)	Log10(q-value)	InTerm_InList	Symbols
GO Biological Processes	GO:0017014~protein nitrosylation	-4.53287	-2.70806	3/15	ACE,NOS1,NOS2
	GO:0018119~peptidyl-cysteine S-nitrosylation	-4.53287	-2.70806	3/15
	GO:0018198~peptidyl-cysteine modification	-3.02226	-1.40986	3/47
	GO:0009611~response to wounding	-2.15588	-0.665859	8/682	ACHE,ADRA2A,ADRA2B,ADRA2C,ALOX15,DRD2,DRD5,NOS3
	GO:0010817~regulation of hormone levels	-13.3633	-10.495	20/532	ACHE,ADRA2A,ADRA2B,ADRA2C,CES1,CYP1A2,CYP2D6,CYP17A1,CYP19A1,ACE,DPP4,DRD2,ESR1,HSD11B1,HSD17B1,HSD17B3,HTR2C,NOS2,SRD5A1,SRD5A2
	GO:1903530~regulation of secretion by cell	-8.78898	-6.40553	18/757	ACHE,ADRA2A,ADRA2B,ADRA2C,CHRM2,CHRNA4,CYP19A1,DPP4,DRD1,DRD2,DRD4,HTR2C,MAOB,MIF,NOS2,SLC6A4,RIPK2,TLR9
	GO:0090087~regulation of peptide transport	-4.34784	-2.55097	12/731	ACHE,ADRA2A,ADRA2C,CHRM1,DPP4,DRD2,DRD4,HTR2C,MIF,NOS2,RIPK2,TLR9
	GO:0051223~regulation of protein transport	-3.84975	-2.11994	11/701	ACHE,ADRA2A,ADRA2C,CHRM1,DPP4,DRD2,DRD4,MIF,NOS2,RIPK2,TLR9
	GO:0070201~regulation of establishment of protein localization	-3.60634	-1.91096	11/748
	GO:0002791~regulation of peptide secretion	-5.16756	-3.2469	11/502
	GO:0002790~peptide secretion	-4.28474	-2.49852	11/626
	GO:0050708~regulation of protein secretion	-4.59797	-2.76566	10/474	ACHE,ADRA2A,ADRA2C,DPP4,DRD2,DRD4,MIF,NOS2,RIPK2,TLR9
	GO:0009306~protein secretion	-3.79076	-2.06709	10/593
	GO:0090407~organophosphate biosynthetic process	-3.22638	-1.58712	10/699	ACHE,ALOX15,APP,FDPS,HRH1,HTR2C,NOS1,NOS2,NOS3,HDAC4
	GO:0008610~lipid biosynthetic process	-11.0847	-8.4933	20/708	ACHE,ALOX5,ALOX15,CES1,CYP1A2,CYP2D6,CYP17A1,CYP19A1,FDFT1,FDPS,HSD11B1,HSD17B1,HSD17B3,HTR2C,MIF,PTGS1,SRD5A1,SRD5A2,MGLL,SIRT1
	GO:0099536~synaptic signaling	-22.7405	-19.207	31/720	ACHE,APP,CA7,CHRM1,CHRM2,CHRM3,CHRM4,CHRM5,CHRNA4,CHRNA7,DRD1,DRD2,DRD4,DRD5,GRM2,HRH1,HTR1E,HTR2C,HTR3A,HTR5A,HTR6,NOS1,RARA,RELA,SLC6A2,SLC6A4,GALR3,S1PR2,HRH4,CHRFAM7A,TUBB2B
	GO:0099537~trans-synaptic signaling	-21.6607	-18.1784	30/714	ACHE,APP,CA7,CHRM1,CHRM2,CHRM3,CHRM4,CHRM5,CHRNA4,CHRNA7,DRD1,DRD2,DRD4,DRD5,GRM2,HRH1,HTR1E,HTR2C,HTR3A,HTR5A,HTR6,NOS1,RARA,SLC6A2,SLC6A4,GALR3,S1PR2,HRH4,CHRFAM7A,TUBB2B
	GO:0007268~chemical synaptic transmission	-20.6289	-17.3385	29/706	ACHE,APP,CA7,CHRM1,CHRM2,CHRM3,CHRM4,CHRM5,CHRNA4,CHRNA7,DRD1,DRD2,DRD4,DRD5,GRM2,HRH1,HTR1E,HTR2C,HTR3A,HTR5A,HTR6,RARA,SLC6A2,SLC6A4,GALR3,S1PR2,HRH4,CHRFAM7A,TUBB2B
	GO:0098916~anterograde trans-synaptic signaling	-20.6289	-17.3385	29/706
	GO:0050804~modulation of chemical synaptic transmission	-10.5565	-8.03905	16/436	ACHE,APP,CA7,CHRM2,CHRNA4,CHRNA7,DRD1,DRD2,DRD4,DRD5,GRM2,HRH1,RARA,SLC6A4,S1PR2,TUBB2B
	GO:0099177~regulation of trans-synaptic signaling	-10.5417	-8.02948	16/437
	GO:0007416~synapse assembly	-2.21385	-0.714621	4/177	ACHE,APP,DRD1,DRD2
	GO:0042445~hormone metabolic process	-10.8995	-8.32628	13/232	ACHE,CES1,CYP1A2,CYP2D6,CYP17A1,CYP19A1,ACE,ESR1,HSD11B1,HSD17B1,HSD17B3,SRD5A1,SRD5A2
	GO:0001505~regulation of neurotransmitter levels	-11.8974	-9.19331	16/355	ACHE,CHRM2,CHRNA4,DRD1,DRD2,DRD4,MAOA,MAOB,NOS1,NOS2,NOS3,RORA,SLC6A2,SLC6A3,SLC6A4,SRD5A1
	GO:0007271~synaptic transmission, cholinergic	-6.94042	-4.76396	5/29	ACHE,CHRM3,CHRNA4,CHRNA7,CHRFAM7A
	GO:0042737~drug catabolic process	-6.89412	-4.723	8/142	ACHE,CYP1A2,CYP2C19,CYP2D6,MAOA,MAOB,NOS1,SLC6A3
	GO:0097164~ammonium ion metabolic process	-5.65156	-3.64499	8/207	ACHE,DRD1,DRD2,DRD4,MAOA,MAOB,SLC6A3,SRD5A1
	GO:0050805~negative regulation of synaptic transmission	-6.2919	-4.19183	6/72	ACHE,DRD1,DRD2,DRD5,SLC6A4,S1PR2
	GO:0042135~neurotransmitter catabolic process	-4.07479	-2.32131	3/21	ACHE,MAOA,MAOB
	GO:0042133~neurotransmitter metabolic process	-9.12886	-6.70936	10/153	ACHE,MAOA,MAOB,NOS1,NOS2,NOS3,RORA,SLC6A3,SLC6A4,SRD5A1
	GO:0042136~neurotransmitter biosynthetic process	-6.56202	-4.42435	7/106	ACHE,NOS1,NOS2,NOS3,RORA,SLC6A3,SLC6A4
	GO:0061061~muscle structure development	-2.18556	-0.691533	8/674	ACHE,NOS1,RARA,RARB,RORA,NR2F2,HDAC4,SIRT1
	GO:0035624~receptor transactivation	-6.17793	-4.09358	3/5	ADRA2A,ADRA2B,ADRA2C
	GO:0032811~negative regulation of epinephrine secretion	-5.87819	-3.83083	3/6
	GO:0010700~negative regulation of norepinephrine secretion	-5.43363	-3.47711	3/8
	GO:0014060~regulation of epinephrine secretion	-5.43363	-3.47711	3/8
	GO:0048242~epinephrine secretion	-5.43363	-3.47711	3/8
	GO:0048241~epinephrine transport	-5.25883	-3.32199	3/9
	GO:0014061~regulation of norepinephrine secretion	-4.44399	-2.63071	3/16
	GO:0048243~norepinephrine secretion	-4.36096	-2.56292	3/17
	GO:0032148~activation of protein kinase B activity	-3.43844	-1.76608	3/34
	GO:2000273~positive regulation of signaling receptor activity	-3.32888	-1.6791	3/37
	GO:0019932~second-messenger-mediated signaling	-11.558	-8.91384	17/440	ADRA2A,ADRA2B,ADRA2C,AHR,DRD1,DRD2,DRD5,HRH1,HTR2C,HTR5A,NOS1,NOS2,NOS3,PTGER2,PTGFR,S1PR4,HDAC4
	GO:0019935~cyclic-nucleotide-mediated signaling	-11.291	-8.66743	13/216	ADRA2A,ADRA2B,ADRA2C,AHR,DRD1,DRD2,DRD5,HTR2C,HTR5A,NOS1,PTGER2,PTGFR,S1PR4
	GO:0019933~cAMP-mediated signaling	-10.7499	-8.21101	12/188	ADRA2A,ADRA2B,ADRA2C,AHR,DRD1,DRD2,DRD5,HTR5A,NOS1,PTGER2,PTGFR,S1PR4
	GO:0043408~regulation of MAPK cascade	-6.99855	-4.81244	16/774	ADRA2A,ADRA2B,ADRA2C,ALOX15,APP,AR,CHRNA7,DRD2,DRD4,DUSP3,HTR2C,MIF,RIPK2,S1PR2,TLR9,HRH4
	GO:0043410~positive regulation of MAPK cascade	-7.27853	-5.04612	14/548	ADRA2A,ADRA2B,ADRA2C,ALOX15,APP,AR,CHRNA7,DRD2,DRD4,HTR2C,MIF,RIPK2,S1PR2,TLR9
	GO:0090066~regulation of anatomical structure size	-6.80294	-4.64516	13/507	ADRA2A,ADRA2B,ADRA2C,ALOX15,CHRM3,ACE,DRD1,DRD5,HRH1,NOS1,NOS3,RARG,SLC6A4
	GO:0045859~regulation of protein kinase activity	-6.8335	-4.67344	16/796	ADRA2A,ADRA2B,ADRA2C,APP,CDC25B,CHRNA7,ACE,DRD2,DRD4,DUSP3,MIF,NR2F2,RIPK2,S1PR2,SIRT1,TLR9
	GO:0044057~regulation of system process	-10.2448	-7.76729	18/614	ADRA2A,ADRA2B,ADRA2C,APP,CHRM2,CHRM3,CHRNA7,ACE,DRD2,GPR35,HRH1,HTR2C,NOS1,NOS3,PTGER2,S1PR2,HDAC4,MGLL
	GO:0051051~negative regulation of transport	-4.96963	-3.07946	11/527	ADRA2A,ADRA2B,ADRA2C,APP,DRD2,DRD4,GPR35,MAOB,NOS1,NOS3,TLR9
	GO:0010469~regulation of signaling receptor activity	-3.13132	-1.50233	5/173	ADRA2A,ADRA2B,ADRA2C,APP,ESR2
	GO:0008015~blood circulation	-13.2273	-10.3905	20/541	ADRA2A,ADRA2B,ADRA2C,AR,CES1,CHRM2,CHRM3,ACE,DRD1,DRD2,DRD5,HRH1,NOS1,NOS2,NOS3,PTGER2,PTGS1,SLC6A4,NR2F2,HDAC4
	GO:0003013~circulatory system process	-13.0792	-10.2555	20/551
	GO:0045860~positive regulation of protein kinase activity	-6.54581	-4.41031	13/534	ADRA2A,ADRA2B,ADRA2C,CDC25B,CHRNA7,ACE,DRD2,DRD4,MIF,RIPK2,S1PR2,SIRT1,TLR9
	GO:0033674~positive regulation of kinase activity	-6.18318	-4.0969	13/575
	GO:0051347~positive regulation of transferase activity	-5.58595	-3.59503	13/651
	GO:0015850~organic hydroxy compound transport	-13.9044	-10.9994	16/263	ADRA2A,ADRA2B,ADRA2C,CES1,CHRM5,CHRNA4,CYP19A1,DRD1,DRD2,DRD4,MAOB,NOS1,SLC6A2,SLC6A3,SLC6A4,SIRT1
	GO:0007187~G protein-coupled receptor signaling pathway, coupled to cyclic nucleotide second messenger	-25.351	-21.6135	24/257	ADRA2A,ADRA2B,ADRA2C,CHRM1,CHRM2,CHRM3,CHRM4,CHRM5,DRD1,DRD2,DRD4,DRD5,GRM2,HRH1,HTR1E,HTR2C,HTR5A,HTR6,NOS1,PTGER2,PTGFR,GALR3,S1PR4,HRH4
	GO:0007188~adenylate cyclase-modulating G protein-coupled receptor signaling pathway	-20.7553	-17.398	20/222	ADRA2A,ADRA2B,ADRA2C,CHRM1,CHRM2,CHRM3,CHRM4,CHRM5,DRD1,DRD2,DRD4,DRD5,GRM2,HTR1E,HTR5A,NOS1,PTGER2,PTGFR,S1PR4,HRH4
	GO:0050878~regulation of body fluid levels	-2.95588	-1.34865	8/504	ADRA2A,ADRA2B,ADRA2C,CHRM1,CHRM3,DRD2,NOS3,SLC6A3
	GO:0006940~regulation of smooth muscle contraction	-5.14876	-3.22943	5/65	ADRA2A,ADRA2B,ADRA2C,CHRM2,CHRM3
	GO:1903522~regulation of blood circulation	-8.45079	-6.10062	12/298	ADRA2A,ADRA2B,ADRA2C,CHRM2,CHRM3,ACE,DRD2,HRH1,NOS1,NOS3,PTGER2,HDAC4
	GO:0006939~smooth muscle contraction	-6.45194	-4.32928	7/110	ADRA2A,ADRA2B,ADRA2C,CHRM2,CHRM3,DRD1,DRD2
	GO:0006936~muscle contraction	-4.75748	-2.89415	9/360	ADRA2A,ADRA2B,ADRA2C,CHRM2,CHRM3,DRD1,DRD2,NOS1,HDAC4
	GO:0003012~muscle system process	-4.66887	-2.82452	10/465	ADRA2A,ADRA2B,ADRA2C,CHRM2,CHRM3,DRD1,DRD2,NOS1,NOS3,HDAC4
	GO:0006937~regulation of muscle contraction	-5.16839	-3.2469	7/171	ADRA2A,ADRA2B,ADRA2C,CHRM2,CHRM3,NOS1,HDAC4
	GO:0090257~regulation of muscle system process	-4.9365	-3.05264	8/259	ADRA2A,ADRA2B,ADRA2C,CHRM2,CHRM3,NOS1,NOS3,HDAC4
	GO:0023061~signal release	-5.48309	-3.50896	11/465	ADRA2A,ADRA2B,ADRA2C,CHRM2,CHRNA4,CYP19A1,DPP4,DRD1,DRD2,HTR2C,NOS2
	GO:0035296~regulation of tube diameter	-10.7662	-8.21101	11/143	ADRA2A,ADRA2B,ADRA2C,CHRM3,ACE,DRD1,DRD5,HRH1,NOS1,NOS3,SLC6A4
	GO:0050880~regulation of blood vessel size	-10.7662	-8.21101	11/143
	GO:0097746~regulation of blood vessel diameter	-10.7662	-8.21101	11/143
	GO:0035150~regulation of tube size	-10.7331	-8.19967	11/144
	GO:0003018~vascular process in circulatory system	-9.86971	-7.41546	11/173
	GO:0042310~vasoconstriction	-9.04816	-6.63282	8/76	ADRA2A,ADRA2B,ADRA2C,CHRM3,ACE,DRD5,HRH1,SLC6A4
	GO:0097756~negative regulation of blood vessel diameter	-8.69582	-6.32375	8/84
	GO:0019229~regulation of vasoconstriction	-6.85843	-4.69606	6/58	ADRA2A,ADRA2B,ADRA2C,CHRM3,ACE,HRH1
	GO:0015844~monoamine transport	-16.2871	-13.2308	13/90	ADRA2A,ADRA2B,ADRA2C,CHRM5,CHRNA4,DRD1,DRD2,DRD4,MAOB,NOS1,SLC6A2,SLC6A3,SLC6A4
	GO:0051937~catecholamine transport	-12.1344	-9.41392	10/77	ADRA2A,ADRA2B,ADRA2C,CHRM5,CHRNA4,DRD1,DRD2,DRD4,SLC6A2,SLC6A3
	GO:0051952~regulation of amine transport	-6.88959	-4.72257	7/95	ADRA2A,ADRA2B,ADRA2C,CHRNA4,DRD1,DRD2,DRD4
	GO:0015837~amine transport	-6.67669	-4.5302	7/102
	GO:0050433~regulation of catecholamine secretion	-5.25055	-3.31645	5/62	ADRA2A,ADRA2B,ADRA2C,CHRNA4,DRD2
	GO:0050432~catecholamine secretion	-5.18212	-3.25479	5/64
	GO:0032147~activation of protein kinase activity	-4.16028	-2.39307	8/333	ADRA2A,ADRA2B,ADRA2C,CHRNA7,DRD2,DRD4,RIPK2,S1PR2
	GO:0046883~regulation of hormone secretion	-4.81764	-2.95049	8/269	ADRA2A,ADRA2B,ADRA2C,CYP19A1,DPP4,DRD2,HTR2C,NOS2
	GO:0046879~hormone secretion	-4.32932	-2.53427	8/315
	GO:0009914~hormone transport	-4.23406	-2.45935	8/325
	GO:0007189~adenylate cyclase-activating G protein-coupled receptor signaling pathway	-9.50792	-7.07571	10/140	ADRA2A,ADRA2B,ADRA2C,DRD1,DRD2,DRD5,NOS1,PTGER2,PTGFR,S1PR4
	GO:0033604~negative regulation of catecholamine secretion	-6.45593	-4.32928	4/15	ADRA2A,ADRA2B,ADRA2C,DRD2
	GO:0051953~negative regulation of amine transport	-5.36319	-3.4138	4/27
	GO:0046888~negative regulation of hormone secretion	-3.80286	-2.07645	4/66
	GO:1903531~negative regulation of secretion by cell	-3.60504	-1.91045	6/213	ADRA2A,ADRA2B,ADRA2C,DRD2,DRD4,MAOB
	GO:0051048~negative regulation of secretion	-3.32899	-1.6791	6/240
	GO:0071880~adenylate cyclase-activating adrenergic receptor signaling pathway	-6.78766	-4.63217	5/31	ADRA2A,ADRA2B,ADRA2C,DRD2,NOS1
	GO:0071875~adrenergic receptor signaling pathway	-6.57767	-4.43561	5/34
	GO:0030168~platelet activation	-2.42695	-0.894592	4/154	ADRA2A,ADRA2B,ADRA2C,NOS3
	GO:0015874~norepinephrine transport	-5.8222	-3.77661	4/21	ADRA2A,ADRA2B,ADRA2C,SLC6A2
	GO:0071900~regulation of protein serine/threonine kinase activity	-5.03172	-3.13049	11/519	ADRA2A,ADRA2B,CHRNA7,DRD4,DUSP3,MIF,NR2F2,RIPK2,S1PR2,SIRT1,TLR9
	GO:0043405~regulation of MAP kinase activity	-4.94415	-3.05907	9/341	ADRA2A,ADRA2B,CHRNA7,DRD4,DUSP3,MIF,RIPK2,S1PR2,TLR9
	GO:0071902~positive regulation of protein serine/threonine kinase activity	-4.99528	-3.09908	9/336	ADRA2A,ADRA2B,CHRNA7,DRD4,MIF,RIPK2,S1PR2,SIRT1,TLR9
	GO:0043406~positive regulation of MAP kinase activity	-4.92438	-3.04174	8/260	ADRA2A,ADRA2B,CHRNA7,DRD4,MIF,RIPK2,S1PR2,TLR9
	GO:0090276~regulation of peptide hormone secretion	-3.66057	-1.95158	6/208	ADRA2A,ADRA2C,DPP4,DRD2,HTR2C,NOS2
	GO:0030072~peptide hormone secretion	-3.23574	-1.59509	6/250
	GO:0050796~regulation of insulin secretion	-3.09774	-1.4749	5/176	ADRA2A,ADRA2C,DPP4,DRD2,NOS2
	GO:0030073~insulin secretion	-2.78491	-1.1978	5/207
	GO:0060627~regulation of vesicle-mediated transport	-2.77169	-1.18642	8/539	ADRA2A,ALOX15,APP,CHRM2,CHRNA4,DRD1,DRD2,DRD4
	GO:0045055~regulated exocytosis	-2.27027	-0.763675	9/795	ADRA2A,ALOX5,APP,CHRM2,CHRNA4,DRD1,DRD2,MIF,DPP7
	GO:0043269~regulation of ion transport	-8.43846	-6.09535	17/701	ADRA2A,APP,CA7,CHRM1,CHRNA4,DRD1,DRD2,DRD4,GPR35,HTR3A,MAOB,MIF,NOS1,NOS3,ABCB1,SLC6A4,TLR9
	GO:0034765~regulation of ion transmembrane transport	-4.52865	-2.70491	10/483	ADRA2A,APP,DRD1,DRD2,DRD4,GPR35,HTR3A,NOS1,ABCB1,TLR9
	GO:0034762~regulation of transmembrane transport	-3.94275	-2.20258	10/568
	GO:1904062~regulation of cation transmembrane transport	-4.07973	-2.32131	8/342	ADRA2A,APP,DRD1,DRD2,DRD4,GPR35,NOS1,TLR9
	GO:0032412~regulation of ion transmembrane transporter activity	-5.90052	-3.84421	9/260	ADRA2A,APP,DRD2,DRD4,GPR35,HTR3A,NOS1,ABCB1,TLR9
	GO:0022898~regulation of transmembrane transporter activity	-5.79191	-3.75194	9/268
	GO:0032409~regulation of transporter activity	-5.59779	-3.60374	9/283
	GO:0032870~cellular response to hormone stimulus	-15.1417	-12.1202	24/703	ADRA2A,AR,CHRM1,CHRM2,CHRM3,CHRM4,CHRM5,CHRNA4,CHRNA7,ESR1,ESR2,PTGER2,PTGFR,RARA,RARB,RARG,RELA,RORA,RXRG,SRD5A1,NR2F2,HDAC4,SIRT1,HRH4
	GO:0007193~adenylate cyclase-inhibiting G protein-coupled receptor signaling pathway	-14.6848	-11.7106	12/89	ADRA2A,CHRM1,CHRM2,CHRM3,CHRM4,CHRM5,DRD2,DRD4,GRM2,HTR1E,HTR5A,HRH4
	GO:0007200~phospholipase C-activating G protein-coupled receptor signaling pathway	-10.9699	-8.3907	10/100	ADRA2A,CHRM1,CHRM2,DRD1,DRD2,DRD5,ESR1,GPR35,HRH1,HTR2C
	GO:0022600~digestive system process	-4.23817	-2.46156	5/100	ADRA2A,CHRM1,CHRM3,CHRM5,TLR9
	GO:0007586~digestion	-3.56523	-1.87688	5/139
	GO:0043270~positive regulation of ion transport	-6.70202	-4.55329	10/275	ADRA2A,CHRM1,DRD1,DRD2,DRD4,HTR3A,MIF,NOS1,ABCB1,SLC6A4
	GO:0017158~regulation of calcium ion-dependent exocytosis	-4.00412	-2.25867	5/112	ADRA2A,CHRM2,CHRNA4,DRD1,DRD2
	GO:0017156~calcium ion regulated exocytosis	-3.36056	-1.70579	5/154
	GO:1903305~regulation of regulated secretory pathway	-3.24822	-1.60618	5/163
	GO:0017157~regulation of exocytosis	-2.66093	-1.09481	5/221
	GO:0019216~regulation of lipid metabolic process	-2.82259	-1.22867	7/410	ADRA2A,CHRM5,FDFT1,FDPS,HTR2C,RORA,SIRT1
	GO:0006816~calcium ion transport	-5.77112	-3.73771	11/434	ADRA2A,CHRNA4,CHRNA7,DRD1,DRD2,DRD4,GPR35,HTR2C,NOS1,NOS3,TLR9
	GO:0070838~divalent metal ion transport	-5.32601	-3.37944	11/483
	GO:0072511~divalent inorganic cation transport	-5.27518	-3.33142	11/489
	GO:0070588~calcium ion transmembrane transport	-5.22005	-3.29003	9/315	ADRA2A,CHRNA7,DRD1,DRD2,DRD4,GPR35,HTR2C,NOS1,TLR9
	GO:0098662~inorganic cation transmembrane transport	-2.42631	-0.894493	9/752
	GO:0051924~regulation of calcium ion transport	-4.9979	-3.10045	8/254	ADRA2A,DRD1,DRD2,DRD4,GPR35,NOS1,NOS3,TLR9
	GO:0010959~regulation of metal ion transport	-3.6587	-1.95053	8/394
	GO:1903169~regulation of calcium ion transmembrane transport	-5.52486	-3.54165	7/151	ADRA2A,DRD1,DRD2,DRD4,GPR35,NOS1,TLR9
	GO:0043266~regulation of potassium ion transport	-4.13711	-2.37544	5/105	ADRA2A,DRD1,DRD2,NOS1,NOS3
	GO:0006813~potassium ion transport	-2.50667	-0.961679	5/240
	GO:0043271~negative regulation of ion transport	-6.53749	-4.40631	8/158	ADRA2A,DRD2,DRD4,GPR35,MAOB,NOS1,NOS3,TLR9
	GO:0051926~negative regulation of calcium ion transport	-7.95306	-5.66575	7/67	ADRA2A,DRD2,DRD4,GPR35,NOS1,NOS3,TLR9
	GO:1901019~regulation of calcium ion transmembrane transporter activity	-5.74578	-3.72087	6/89	ADRA2A,DRD2,DRD4,GPR35,NOS1,TLR9
	GO:1901020~negative regulation of calcium ion transmembrane transporter activity	-6.38695	-4.27676	5/37	ADRA2A,DRD2,DRD4,GPR35,TLR9
	GO:1903170~negative regulation of calcium ion transmembrane transport	-6.10362	-4.02693	5/42
	GO:0032413~negative regulation of ion transmembrane transporter activity	-4.73251	-2.87632	5/79
	GO:0032410~negative regulation of transporter activity	-4.45791	-2.64047	5/90
	GO:1904063~negative regulation of cation transmembrane transport	-4.4119	-2.60682	5/92
	GO:0034766~negative regulation of ion transmembrane transport	-4.15689	-2.39061	5/104
	GO:0034763~negative regulation of transmembrane transport	-3.71583	-1.99781	5/129
	GO:0045777~positive regulation of blood pressure	-4.80128	-2.93529	4/37	ADRA2B,ACE,DRD5,NR2F2
	GO:0008217~regulation of blood pressure	-9.63344	-7.18813	11/182	ADRA2B,AR,CES1,ACE,DRD2,DRD5,NOS1,NOS2,NOS3,PTGS1,NR2F2
	GO:0000187~activation of MAPK activity	-3.38653	-1.72233	5/152	ADRA2B,CHRNA7,DRD4,RIPK2,S1PR2
	GO:0031644~regulation of neurological system process	-7.01462	-4.82361	8/137	ADRA2C,APP,CHRNA7,GPR35,HTR2C,NOS3,S1PR2,MGLL
	GO:0045907~positive regulation of vasoconstriction	-3.51737	-1.83595	3/32	ADRA2C,CHRM3,HRH1
	GO:1903524~positive regulation of blood circulation	-3.63334	-1.93321	4/73	ADRA2C,CHRM3,HRH1,PTGER2
	GO:0032943~mononuclear cell proliferation	-2.25072	-0.748184	5/276	AHR,ACE,MIF,RIPK2,TLR9
	GO:0070661~leukocyte proliferation	-2.10159	-0.62123	5/300
	GO:0030522~intracellular receptor signaling pathway	-11.0454	-8.46011	14/280	AHR,ALOX15,AR,ESR1,ESR2,RARA,RARB,RARG,RELA,RORA,RXRG,NR2F2,RIPK2,SIRT1
	GO:0071407~cellular response to organic cyclic compound	-11.1333	-8.52924	18/542	AHR,ALPL,APP,AR,DRD1,DRD5,ESR1,ESR2,HRH1,RARA,RARB,RARG,RORA,RXRG,SLC6A4,SRD5A1,NR2F2,SIRT1
	GO:0046677~response to antibiotic	-7.98552	-5.692	12/328	AHR,ALPL,DRD2,DRD4,HTR3A,MAOB,RARA,RELA,SLC6A3,SRD5A1,SIGMAR1,SIRT1
	GO:1901699~cellular response to nitrogen compound	-9.82245	-7.37269	18/652	AHR,APP,CHRM1,CHRM2,CHRM3,CHRM4,CHRM5,CHRNA4,CHRNA7,DRD1,DRD5,HRH1,RELA,SLC6A4,SRD5A1,RIPK2,SIRT1,HRH4
	GO:0071396~cellular response to lipid	-12.2623	-9.53332	20/610	AHR,AR,ESR1,ESR2,MIF,NOS2,NOS3,PTGER2,PTGFR,RARA,RARB,RARG,RELA,RORA,RXRG,SLC6A4,SRD5A1,NR2F2,RIPK2,SIRT1
	GO:0009636~response to toxic substance	-12.4025	-9.66499	19/525	AHR,CES1,CHRNA4,CHRNA7,DRD1,DRD2,DRD4,DRD5,HTR3A,MAOB,NOS3,PTGS1,RARA,RELA,SLC6A3,SLC6A4,SRD5A1,SIGMAR1,SIRT1
	GO:0009410~response to xenobiotic stimulus	-14.4468	-11.4874	17/292	AHR,CES1,CYP1A2,CYP2C19,CYP2D6,DRD1,DRD2,DRD4,DRD5,HTR3A,PTGS1,RELA,RORA,SLC6A3,SRD5A1,CES2,APOBEC3A
	GO:0006805~xenobiotic metabolic process	-7.3245	-5.08937	8/125	AHR,CES1,CYP1A2,CYP2C19,CYP2D6,PTGS1,RORA,CES2
	GO:0071466~cellular response to xenobiotic stimulus	-8.44253	-6.09591	10/180	AHR,CES1,CYP1A2,CYP2C19,CYP2D6,PTGS1,RORA,SRD5A1,CES2,APOBEC3A
	GO:0035690~cellular response to drug	-11.6428	-8.99164	16/369	AHR,CHRM1,CHRM2,CHRM3,CHRM4,CHRM5,CHRNA4,CHRNA7,DRD1,NOS2,RELA,SRD5A1,RIPK2,SIGMAR1,SIRT1,HRH4
	GO:0046649~lymphocyte activation	-3.05501	-1.43605	10/736	AHR,CHRNA4,DPP4,DUSP3,MIF,RARA,RORA,RIPK2,HDAC4,TLR9
	GO:0042113~B cell activation	-2.04373	-0.572875	5/310	AHR,CHRNA4,MIF,HDAC4,TLR9
	GO:0050865~regulation of cell activation	-3.00795	-1.39619	9/617	AHR,DPP4,DUSP3,MIF,NOS3,RARA,RORA,RIPK2,TLR9
	GO:0051249~regulation of lymphocyte activation	-2.41594	-0.888435	7/485	AHR,DPP4,DUSP3,MIF,RARA,RIPK2,TLR9
	GO:0002694~regulation of leukocyte activation	-2.60234	-1.04145	8/574	AHR,DPP4,DUSP3,MIF,RARA,RORA,RIPK2,TLR9
	GO:0097305~response to alcohol	-6.28123	-4.18316	9/234	AHR,DRD2,DRD4,HTR3A,MAOB,PTGER2,PTGFR,RARA,SLC6A3
	GO:0030888~regulation of B cell proliferation	-2.69399	-1.12493	3/61	AHR,MIF,TLR9
	GO:0042100~B cell proliferation	-2.15251	-0.665859	3/95
	GO:1901615~organic hydroxy compound metabolic process	-13.3177	-10.461	20/535	ALOX15,APP,CES1,CYP1A2,CYP2D6,CYP19A1,DRD1,DRD2,DRD4,FDFT1,FDPS,HRH1,HSD17B3,MAOA,MAOB,PNMT,SLC6A3,SRD5A1,SRD5A2,SIRT1
	GO:0010035~response to inorganic substance	-3.98047	-2.23679	10/562	ALOX15,APP,CYP1A2,DRD2,MAOB,NOS3,RELA,SLC6A3,SIGMAR1,SIRT1
	GO:0010038~response to metal ion	-2.41017	-0.883193	6/364	ALOX15,APP,CYP1A2,DRD2,MAOB,SLC6A3
	GO:1901617~organic hydroxy compound biosynthetic process	-7.81675	-5.54457	11/271	ALOX15,CES1,CYP19A1,FDFT1,FDPS,HRH1,HSD17B3,PNMT,SLC6A3,SRD5A2,SIRT1
	GO:0019369~arachidonic acid metabolic process	-7.14827	-4.93963	6/52	ALOX15,CYP1A2,CYP2C19,CYP2D6,PTGS1,MGLL
	GO:0032787~monocarboxylic acid metabolic process	-5.57138	-3.5851	13/653	ALOX5,ALOX15,APP,CES1,CYP1A2,CYP2C19,CYP2D6,MIF,PTGS1,CES2,HDAC4,MGLL,SIRT1
	GO:0072330~monocarboxylic acid biosynthetic process	-5.81601	-3.77218	10/344	ALOX5,ALOX15,APP,CYP1A2,CYP2D6,MIF,PTGS1,HDAC4,MGLL,SIRT1
	GO:0046394~carboxylic acid biosynthetic process	-4.67685	-2.82916	10/464
	GO:0016053~organic acid biosynthetic process	-4.66887	-2.82452	10/465
	GO:0006631~fatty acid metabolic process	-6.27901	-4.18292	11/385	ALOX5,ALOX15,CES1,CYP1A2,CYP2C19,CYP2D6,MIF,PTGS1,CES2,MGLL,SIRT1
	GO:0033559~unsaturated fatty acid metabolic process	-10.4729	-7.97091	10/112	ALOX5,ALOX15,CYP1A2,CYP2C19,CYP2D6,MIF,PTGS1,CES2,MGLL,SIRT1
	GO:0006690~icosanoid metabolic process	-10.32	-7.82796	10/116
	GO:1901568~fatty acid derivative metabolic process	-8.70767	-6.33184	10/169
	GO:0001676~long-chain fatty acid metabolic process	-6.45194	-4.32928	7/110	ALOX5,ALOX15,CYP1A2,CYP2C19,CYP2D6,PTGS1,MGLL
	GO:0042759~long-chain fatty acid biosynthetic process	-5.17373	-3.25042	4/30	ALOX5,ALOX15,CYP1A2,CYP2D6
	GO:0006633~fatty acid biosynthetic process	-6.3937	-4.27939	8/165	ALOX5,ALOX15,CYP1A2,CYP2D6,MIF,PTGS1,MGLL,SIRT1
	GO:0003006~developmental process involved in reproduction	-6.16612	-4.0837	14/677	ALPL,AR,CDC25B,CYP17A1,CYP19A1,ESR1,HSD17B3,NOS3,RARA,RARG,SRD5A1,SRD5A2,NR2F2,SIRT1
	GO:0048545~response to steroid hormone	-10.2757	-7.7934	15/385	ALPL,AR,ESR1,ESR2,MAOB,PTGER2,RARA,RARB,RARG,RELA,RORA,RXRG,SRD5A1,NR2F2,SIRT1
	GO:0032496~response to lipopolysaccharide	-7.9562	-5.6658	12/330	ALPL,CYP1A2,MAOB,MIF,NOS1,NOS2,NOS3,PTGER2,PTGFR,RARA,RELA,RIPK2
	GO:0009617~response to bacterium	-5.9798	-3.90876	14/702	ALPL,CYP1A2,MAOB,MIF,NOS1,NOS2,NOS3,PTGER2,PTGFR,RARA,RELA,RIPK2,CA5B,TLR9
	GO:0002237~response to molecule of bacterial origin	-8.8039	-6.41659	13/343	ALPL,CYP1A2,MAOB,MIF,NOS1,NOS2,NOS3,PTGER2,PTGFR,RARA,RELA,RIPK2,TLR9
	GO:0060350~endochondral bone morphogenesis	-3.63334	-1.93321	4/73	ALPL,RARA,RARB,RARG
	GO:0060349~bone morphogenesis	-2.90144	-1.3006	4/114
	GO:0001501~skeletal system development	-2.26183	-0.75727	7/518	ALPL,RARA,RARB,RARG,RELA,SRD5A1,HDAC4
	GO:0060348~bone development	-2.6954	-1.12493	5/217	ALPL,RARA,RARB,RARG,SRD5A1
	GO:0048589~developmental growth	-3.34908	-1.69574	10/674	APP,AR,CYP19A1,DRD2,ESR1,RARA,RARB,RARG,SLC6A3,SLC6A4
	GO:0008285~negative regulation of cell proliferation	-2.9413	-1.33664	10/762	APP,AR,DRD2,NOS3,RARA,RARB,RARG,SLC6A4,NR2F2,HDAC4
	GO:0035264~multicellular organism growth	-5.62213	-3.62651	7/146	APP,AR,DRD2,RARA,RARB,RARG,SLC6A3
	GO:0098771~inorganic ion homeostasis	-7.24895	-5.02461	16/742	APP,CA7,CA12,CHRNA7,DRD1,DRD2,DRD4,DRD5,ESR1,GPR35,HTR2C,NOS1,PTGER2,PTGFR,S1PR4,HRH4
	GO:0050806~positive regulation of synaptic transmission	-4.16765	-2.39951	6/168	APP,CA7,CHRNA7,DRD1,DRD2,DRD4
	GO:0030003~cellular cation homeostasis	-7.16938	-4.95816	15/653	APP,CA7,CHRNA7,DRD1,DRD2,DRD4,DRD5,ESR1,GPR35,HTR2C,NOS1,PTGER2,PTGFR,S1PR4,HRH4
	GO:0006873~cellular ion homeostasis	-7.05832	-4.86483	15/666
	GO:0055080~cation homeostasis	-6.53928	-4.40631	15/731
	GO:0016125~sterol metabolic process	-3.21232	-1.57513	5/166	APP,CES1,CYP19A1,FDFT1,FDPS
	GO:0006066~alcohol metabolic process	-3.12112	-1.49415	7/364	APP,CES1,CYP1A2,CYP2D6,FDFT1,FDPS,HRH1
	GO:0008203~cholesterol metabolic process	-2.46773	-0.928281	4/150	APP,CES1,FDFT1,FDPS
	GO:1902652~secondary alcohol metabolic process	-2.41694	-0.888466	4/155
	GO:0042391~regulation of membrane potential	-5.77112	-3.73771	11/434	APP,CHRM1,CHRNA4,CHRNA7,DRD1,DRD2,DRD4,GPR35,HTR3A,S1PR2,CHRFAM7A
	GO:0050890~cognition	-6.40795	-4.28949	10/296	APP,CHRM1,CHRNA4,CHRNA7,DRD1,DRD2,DRD5,HRH1,SLC6A4,GALR3
	GO:0060078~regulation of postsynaptic membrane potential	-5.74379	-3.72056	7/140	APP,CHRM1,CHRNA4,CHRNA7,DRD2,DRD4,S1PR2
	GO:0007610~behavior	-7.68907	-5.43152	15/596	APP,CHRNA4,CHRNA7,DPP4,DRD1,DRD2,DRD4,DRD5,HRH1,HTR2C,SLC6A3,SLC6A4,SRD5A1,GALR3,HDAC4
	GO:1905114~cell surface receptor signaling pathway involved in cell-cell signaling	-2.37853	-0.857928	8/625	APP,CHRNA4,CHRNA7,DRD2,DRD4,ESR1,RARG,S1PR2
	GO:0099565~chemical synaptic transmission, postsynaptic	-5.25539	-3.31992	6/108	APP,CHRNA4,CHRNA7,DRD2,DRD4,S1PR2
	GO:0060079~excitatory postsynaptic potential	-4.23817	-2.46156	5/100	APP,CHRNA4,CHRNA7,DRD2,S1PR2
	GO:0007626~locomotory behavior	-5.77927	-3.74242	8/199	APP,CHRNA4,DPP4,DRD1,DRD2,DRD4,HTR2C,SLC6A3
	GO:0030534~adult behavior	-3.49437	-1.81496	5/144	APP,CHRNA4,DRD1,DRD2,DRD4
	GO:0060291~long-term synaptic potentiation	-3.36074	-1.70579	4/86	APP,CHRNA7,DRD1,DRD2
	GO:0006874~cellular calcium ion homeostasis	-8.24168	-5.91236	14/459	APP,CHRNA7,DRD1,DRD2,DRD4,DRD5,ESR1,GPR35,HTR2C,NOS1,PTGER2,PTGFR,S1PR4,HRH4
	GO:0055074~calcium ion homeostasis	-8.08823	-5.78203	14/472
	GO:0072503~cellular divalent inorganic cation homeostasis	-7.83922	-5.56406	14/494
	GO:0072507~divalent inorganic cation homeostasis	-7.62366	-5.37182	14/514
	GO:0006875~cellular metal ion homeostasis	-6.97573	-4.79447	14/580
	GO:0055065~metal ion homeostasis	-6.345	-4.23685	14/654
	GO:0048167~regulation of synaptic plasticity	-4.91492	-3.03469	7/187	APP,CHRNA7,DRD1,DRD2,DRD5,HRH1,RARA
	GO:0007611~learning or memory	-4.97318	-3.08072	8/256	APP,CHRNA7,DRD1,DRD2,DRD5,HRH1,SLC6A4,GALR3
	GO:1900273~positive regulation of long-term synaptic potentiation	-4.07479	-2.32131	3/21	APP,CHRNA7,DRD2
	GO:1900271~regulation of long-term synaptic potentiation	-3.07762	-1.45667	3/45
	GO:0098815~modulation of excitatory postsynaptic potential	-3.19669	-1.56226	3/41	APP,CHRNA7,S1PR2
	GO:0008344~adult locomotory behavior	-3.54419	-1.85971	4/77	APP,DRD1,DRD2,DRD4
	GO:0008306~associative learning	-4.7595	-2.89468	5/78	APP,DRD1,DRD2,DRD5,HRH1
	GO:0007612~learning	-3.48053	-1.80216	5/145
	GO:0008542~visual learning	-4.34702	-2.55097	4/48	APP,DRD1,DRD2,HRH1
	GO:0007632~visual behavior	-4.17632	-2.40631	4/53
	GO:0009416~response to light stimulus	-3.4941	-1.81496	7/315	APP,DRD1,DRD2,HRH1,RELA,METAP2,SIRT1
	GO:0009314~response to radiation	-2.60036	-1.04005	7/449
	GO:0007631~feeding behavior	-4.1971	-2.42427	5/102	APP,DRD1,DRD2,HTR2C,GALR3
	GO:0050905~neuromuscular process	-3.00358	-1.39248	4/107	APP,DRD1,DRD2,SLC6A3
	GO:0048259~regulation of receptor-mediated endocytosis	-2.01126	-0.544147	3/107	APP,DRD2,DRD4
	GO:2001257~regulation of cation channel activity	-3.07571	-1.45542	5/178	APP,DRD2,DRD4,GPR35,NOS1
	GO:0040014~regulation of multicellular organism growth	-2.59611	-1.03925	3/66	APP,DRD2,SLC6A3
	GO:0062012~regulation of small molecule metabolic process	-4.71706	-2.8626	10/459	APP,FDFT1,FDPS,HRH1,NOS1,NOS2,NOS3,RORA,HDAC4,SIRT1
	GO:0062013~positive regulation of small molecule metabolic process	-4.39384	-2.58976	6/153	APP,HRH1,NOS1,NOS2,NOS3,SIRT1
	GO:0030810~positive regulation of nucleotide biosynthetic process	-4.42071	-2.61359	4/46	APP,NOS1,NOS2,NOS3
	GO:1900373~positive regulation of purine nucleotide biosynthetic process	-4.42071	-2.61359	4/46
	GO:0045981~positive regulation of nucleotide metabolic process	-4.05177	-2.30188	4/57
	GO:1900544~positive regulation of purine nucleotide metabolic process	-4.05177	-2.30188	4/57
	GO:1900371~regulation of purine nucleotide biosynthetic process	-3.91458	-2.17702	5/117	APP,NOS1,NOS2,NOS3,HDAC4
	GO:0030808~regulation of nucleotide biosynthetic process	-3.89718	-2.1648	5/118
	GO:1900542~regulation of purine nucleotide metabolic process	-3.52238	-1.83943	5/142
	GO:0006140~regulation of nucleotide metabolic process	-3.4668	-1.78994	5/146
	GO:0006164~purine nucleotide biosynthetic process	-2.10159	-0.62123	5/300
	GO:0072522~purine-containing compound biosynthetic process	-2.02683	-0.557376	5/313
	GO:0010800~positive regulation of peptidyl-threonine phosphorylation	-3.64621	-1.94448	3/29	APP,RIPK2,S1PR2
	GO:0010799~regulation of peptidyl-threonine phosphorylation	-3.02226	-1.40986	3/47
	GO:0008202~steroid metabolic process	-14.7733	-11.7839	18/331	APP,STS,CES1,CYP1A2,CYP2C19,CYP2D6,CYP17A1,CYP19A1,ESR1,FDFT1,FDPS,HSD11B1,HSD17B1,HSD17B3,RORA,SRD5A1,SRD5A2,SIRT1
	GO:0033574~response to testosterone	-4.7087	-2.85651	4/39	AR,CA9,SRD5A1,SIRT1
	GO:0003073~regulation of systemic arterial blood pressure	-6.95354	-4.77469	7/93	AR,CES1,ACE,DRD2,DRD5,NOS3,NR2F2
	GO:0007548~sex differentiation	-6.77575	-4.62262	10/270	AR,CYP17A1,CYP19A1,ESR1,HSD17B3,NOS3,RARA,SRD5A1,SRD5A2,SIRT1
	GO:0001655~urogenital system development	-4.17853	-2.40758	8/331	AR,CYP19A1,ACE,ESR1,RARA,RARB,RARG,SRD5A1
	GO:0048732~gland development	-4.9176	-3.03617	10/435	AR,CYP19A1,DRD2,ESR1,RARA,RARB,RARG,RELA,SLC6A3,SRD5A1
	GO:0048608~reproductive structure development	-5.79053	-3.75194	11/432	AR,CYP19A1,ESR1,HSD17B3,NOS3,RARA,RARG,SRD5A1,SRD5A2,NR2F2,SIRT1
	GO:0061458~reproductive system development	-5.76146	-3.73486	11/435
	GO:0048806~genitalia development	-7.41895	-5.17832	6/47	AR,CYP19A1,ESR1,HSD17B3,SRD5A1,SRD5A2
	GO:0008406~gonad development	-5.49942	-3.52379	8/217	AR,CYP19A1,ESR1,NOS3,RARA,SRD5A1,SRD5A2,SIRT1
	GO:0045137~development of primary sexual characteristics	-5.41184	-3.45851	8/223
	GO:0035265~organ growth	-4.6708	-2.82452	7/204	AR,CYP19A1,ESR1,RARA,RARB,RARG,SLC6A4
	GO:0030850~prostate gland development	-5.80824	-3.76617	5/48	AR,CYP19A1,ESR1,RARA,RARG
	GO:0006367~transcription initiation from RNA polymerase II promoter	-5.9645	-3.89533	8/188	AR,ESR1,ESR2,RARA,RARB,RARG,RORA,RXRG
	GO:0006352~DNA-templated transcription, initiation	-5.06069	-3.1547	8/249
	GO:0043401~steroid hormone mediated signaling pathway	-8.35047	-6.01431	10/184	AR,ESR1,ESR2,RARA,RARB,RARG,RORA,RXRG,NR2F2,SIRT1
	GO:0009755~hormone-mediated signaling pathway	-7.33866	-5.10078	10/235
	GO:0071383~cellular response to steroid hormone stimulus	-8.17906	-5.8631	11/250	AR,ESR1,ESR2,RARA,RARB,RARG,RORA,RXRG,SRD5A1,NR2F2,SIRT1
	GO:0046661~male sex differentiation	-4.28535	-2.49852	6/160	AR,ESR1,HSD17B3,RARA,SRD5A1,SRD5A2
	GO:0002064~epithelial cell development	-3.61603	-1.91907	6/212	AR,ESR1,RARA,RARB,RARG,S1PR2
	GO:0008584~male gonad development	-3.57974	-1.88828	5/138	AR,ESR1,RARA,SRD5A1,SRD5A2
	GO:0046546~development of primary male sexual characteristics	-3.56523	-1.87688	5/139
	GO:0030539~male genitalia development	-5.65481	-3.64642	4/23	AR,HSD17B3,SRD5A1,SRD5A2
	GO:0071394~cellular response to testosterone stimulus	-5.25883	-3.32199	3/9	AR,SRD5A1,SIRT1
	GO:0015711~organic anion transport	-9.88702	-7.42821	16/484	CA4,CA5A,CA6,CA7,CA9,CA12,ACE,DRD2,DRD4,GRM2,MIF,NOS2,ABCB1,CA5B,CA14,CA13
	GO:0006820~anion transport	-8.21874	-5.89281	16/632
	GO:0015701~bicarbonate transport	-13.0473	-10.234	9/42	CA4,CA5A,CA6,CA7,CA9,CA12,CA5B,CA14,CA13
	GO:0001990~regulation of systemic arterial blood pressure by hormone	-4.66431	-2.82169	4/40	CES1,ACE,DRD5,NOS3
	GO:0003044~regulation of systemic arterial blood pressure mediated by a chemical signal	-4.3114	-2.51733	4/49
	GO:0050886~endocrine process	-3.39964	-1.73323	4/84
	GO:0006694~steroid biosynthetic process	-9.29006	-6.86214	11/196	CES1,CYP17A1,CYP19A1,FDFT1,FDPS,HSD11B1,HSD17B1,HSD17B3,SRD5A1,SRD5A2,SIRT1
	GO:0006695~cholesterol biosynthetic process	-2.43866	-0.90468	3/75	CES1,FDFT1,FDPS
	GO:1902653~secondary alcohol biosynthetic process	-2.42245	-0.892797	3/76
	GO:0016126~sterol biosynthetic process	-2.34476	-0.82835	3/81
	GO:0046165~alcohol biosynthetic process	-2.23107	-0.730274	4/175	CES1,FDFT1,FDPS,HRH1
	GO:0060359~response to ammonium ion	-18.5569	-15.4214	16/135	CHRM1,CHRM2,CHRM3,CHRM4,CHRM5,CHRNA4,CHRNA7,DRD1,DRD2,DRD4,DRD5,HRH1,HTR3A,RELA,SLC6A3,HRH4
	GO:0071242~cellular response to ammonium ion	-12.698	-9.92423	10/68	CHRM1,CHRM2,CHRM3,CHRM4,CHRM5,CHRNA4,CHRNA7,DRD1,HRH1,HRH4
	GO:0095500~acetylcholine receptor signaling pathway	-12.7612	-9.97786	8/28	CHRM1,CHRM2,CHRM3,CHRM4,CHRM5,CHRNA4,CHRNA7,HRH4
	GO:1903831~signal transduction involved in cellular response to ammonium ion	-12.7612	-9.97786	8/28
	GO:1905144~response to acetylcholine	-12.4892	-9.74288	8/30
	GO:1905145~cellular response to acetylcholine	-12.4892	-9.74288	8/30
	GO:0007210~serotonin receptor signaling pathway	-21.5197	-18.0832	13/39	CHRM1,CHRM2,CHRM3,CHRM4,CHRM5,DRD4,HRH1,HTR1E,HTR2C,HTR3A,HTR5A,HTR6,HRH4
	GO:0098664~G protein-coupled serotonin receptor signaling pathway	-20.2415	-17.0354	12/34	CHRM1,CHRM2,CHRM3,CHRM4,CHRM5,DRD4,HRH1,HTR1E,HTR2C,HTR5A,HTR6,HRH4
	GO:0007197~adenylate cyclase-inhibiting G protein-coupled acetylcholine receptor signaling pathway	-12.9467	-10.1437	6/8	CHRM1,CHRM2,CHRM3,CHRM4,CHRM5,HRH4
	GO:0007213~G protein-coupled acetylcholine receptor signaling pathway	-9.9762	-7.5128	6/19
	GO:0007589~body fluid secretion	-2.15251	-0.665859	3/95	CHRM1,CHRM3,SLC6A3
	GO:0060047~heart contraction	-2.98023	-1.37043	6/280	CHRM2,ACE,DRD2,NOS1,NOS3,HDAC4
	GO:0003015~heart process	-2.90218	-1.3006	6/290
	GO:2000300~regulation of synaptic vesicle exocytosis	-3.52269	-1.83943	4/78	CHRM2,CHRNA4,DRD1,DRD2
	GO:1902803~regulation of synaptic vesicle transport	-3.39964	-1.73323	4/84
	GO:0046928~regulation of neurotransmitter secretion	-3.04963	-1.43263	4/104
	GO:0098693~regulation of synaptic vesicle cycle	-2.9299	-1.32588	4/112
	GO:0016079~synaptic vesicle exocytosis	-2.81929	-1.22662	4/120
	GO:0048489~synaptic vesicle transport	-2.43703	-0.904132	4/153
	GO:0097480~establishment of synaptic vesicle localization	-2.43703	-0.904132	4/153
	GO:0097479~synaptic vesicle localization	-2.33007	-0.816044	4/164
	GO:0007269~neurotransmitter secretion	-2.27515	-0.766508	4/170
	GO:0099643~signal release from synapse	-2.26622	-0.761147	4/171
	GO:0099504~synaptic vesicle cycle	-2.06839	-0.592804	4/195
	GO:0099003~vesicle-mediated transport in synapse	-2.77573	-1.18985	5/208	CHRM2,CHRNA4,DRD1,DRD2,DRD4
	GO:0006836~neurotransmitter transport	-7.80028	-5.53107	11/272	CHRM2,CHRNA4,DRD1,DRD2,DRD4,HTR2C,MAOB,NOS1,SLC6A2,SLC6A3,SLC6A4
	GO:0051588~regulation of neurotransmitter transport	-8.14401	-5.83133	9/142	CHRM2,CHRNA4,DRD1,DRD2,DRD4,HTR2C,MAOB,NOS1,SLC6A4
	GO:0008016~regulation of heart contraction	-2.41651	-0.888466	5/252	CHRM2,DRD2,NOS1,NOS3,HDAC4
	GO:0015696~ammonium transport	-10.5121	-8.00499	10/111	CHRM5,CHRNA4,DRD1,DRD2,DRD4,MAOB,NOS1,SLC6A2,SLC6A3,SLC6A4
	GO:0015872~dopamine transport	-8.74426	-6.36464	7/52	CHRM5,CHRNA4,DRD1,DRD2,DRD4,SLC6A2,SLC6A3
	GO:0015893~drug transport	-4.52469	-2.702	7/215
	GO:0035094~response to nicotine	-5.76291	-3.73486	5/49	CHRNA4,CHRNA7,DRD2,RELA,SLC6A3
	GO:2001023~regulation of response to drug	-3.11337	-1.48708	4/100	CHRNA4,DRD1,DRD2,DRD4
	GO:0007613~memory	-3.91458	-2.17702	5/117	CHRNA7,DRD1,DRD2,HRH1,SLC6A4
	GO:0008209~androgen metabolic process	-8.84655	-6.45142	6/28	CYP17A1,CYP19A1,ESR1,HSD17B3,SRD5A1,SRD5A2
	GO:0042446~hormone biosynthetic process	-7.18969	-4.968	7/86	CYP17A1,CYP19A1,HSD11B1,HSD17B1,HSD17B3,SRD5A1,SRD5A2
	GO:0042180~cellular ketone metabolic process	-3.25404	-1.6113	6/248	CYP17A1,CYP19A1,HSD17B3,SRD5A1,SRD5A2,SIRT1
	GO:0006702~androgen biosynthetic process	-7.06708	-4.8711	4/11	CYP17A1,HSD17B3,SRD5A1,SRD5A2
	GO:0030540~female genitalia development	-4.36096	-2.56292	3/17	CYP19A1,ESR1,SRD5A1
	GO:0061370~testosterone biosynthetic process	-5.63645	-3.63561	3/7	CYP19A1,HSD17B3,SRD5A2
	GO:0042181~ketone biosynthetic process	-3.1658	-1.53409	3/42
	GO:0016098~monoterpenoid metabolic process	-5.87819	-3.83083	3/6	CYP1A2,CYP2C19,CYP2D6
	GO:0006721~terpenoid metabolic process	-4.99177	-3.09682	6/120	CYP1A2,CYP2C19,CYP2D6,FDFT1,FDPS,SRD5A1
	GO:0006720~isoprenoid metabolic process	-4.62829	-2.79383	6/139
	GO:0042738~exogenous drug catabolic process	-5.577	-3.58918	4/24	CYP1A2,CYP2C19,CYP2D6,NOS1
	GO:0070988~demethylation	-3.70375	-1.98738	4/70	CYP1A2,CYP2D6,APOBEC3G,APOBEC3A
	GO:0034754~cellular hormone metabolic process	-8.5119	-6.15816	9/129	CYP1A2,CYP2D6,CYP17A1,CYP19A1,ESR1,HSD17B1,HSD17B3,SRD5A1,SRD5A2
	GO:0008210~estrogen metabolic process	-5.05847	-3.1547	4/32	CYP1A2,CYP2D6,CYP19A1,HSD17B1
	GO:0072593~reactive oxygen species metabolic process	-4.64849	-2.80746	8/284	CYP1A2,DRD5,MAOB,NOS1,NOS2,NOS3,RORA,HDAC4
	GO:1903409~reactive oxygen species biosynthetic process	-6.14607	-4.06556	7/122	CYP1A2,MAOB,NOS1,NOS2,NOS3,RORA,HDAC4
	GO:0051584~regulation of dopamine uptake involved in synaptic transmission	-5.43363	-3.47711	3/8	DRD1,DRD2,DRD4
	GO:0051940~regulation of catecholamine uptake involved in synaptic transmission	-5.43363	-3.47711	3/8
	GO:0048148~behavioral response to cocaine	-4.14044	-2.37786	3/20
	GO:0001975~response to amphetamine	-5.05847	-3.1547	4/32	DRD1,DRD2,DRD4,DRD5
	GO:0007212~dopamine receptor signaling pathway	-4.49792	-2.67944	4/44
	GO:0014075~response to amine	-4.42071	-2.61359	4/46
	GO:0097366~response to bronchodilator	-4.24244	-2.46156	4/51
	GO:0072347~response to anesthetic	-7.48642	-5.24022	7/78	DRD1,DRD2,DRD4,DRD5,HTR3A,RELA,SLC6A3
	GO:0043279~response to alkaloid	-6.39852	-4.28214	7/112
	GO:0042220~response to cocaine	-6.99908	-4.81244	6/55	DRD1,DRD2,DRD4,DRD5,HTR3A,SLC6A3
	GO:0001963~synaptic transmission, dopaminergic	-8.55986	-6.19888	6/31	DRD1,DRD2,DRD4,DRD5,SLC6A2,SLC6A4
	GO:0006584~catecholamine metabolic process	-8.62535	-6.2607	7/54	DRD1,DRD2,DRD4,MAOA,MAOB,PNMT,SLC6A3
	GO:0009712~catechol-containing compound metabolic process	-8.62535	-6.2607	7/54
	GO:0018958~phenol-containing compound metabolic process	-7.98679	-5.692	8/103	DRD1,DRD2,DRD4,MAOA,MAOB,PNMT,SLC6A3,SRD5A1
	GO:0042417~dopamine metabolic process	-7.92481	-5.64362	6/39	DRD1,DRD2,DRD4,MAOA,MAOB,SLC6A3
	GO:0051580~regulation of neurotransmitter uptake	-5.91261	-3.85266	4/20	DRD1,DRD2,DRD4,NOS1
	GO:0001504~neurotransmitter uptake	-9.13342	-6.70973	7/46	DRD1,DRD2,DRD4,NOS1,SLC6A2,SLC6A3,SLC6A4
	GO:0098810~neurotransmitter reuptake	-8.94986	-6.53863	6/27	DRD1,DRD2,DRD4,NOS1,SLC6A2,SLC6A4
	GO:0051583~dopamine uptake involved in synaptic transmission	-7.06708	-4.8711	4/11	DRD1,DRD2,DRD4,SLC6A2
	GO:0051934~catecholamine uptake involved in synaptic transmission	-7.06708	-4.8711	4/11
	GO:0090494~dopamine uptake	-8.51778	-6.16043	5/15	DRD1,DRD2,DRD4,SLC6A2,SLC6A3
	GO:0090493~catecholamine uptake	-8.35646	-6.01684	5/16
	GO:0032225~regulation of synaptic transmission, dopaminergic	-6.33236	-4.22827	4/16	DRD1,DRD2,DRD4,SLC6A4
	GO:0060158~phospholipase C-activating dopamine receptor signaling pathway	-5.63645	-3.63561	3/7	DRD1,DRD2,DRD5
	GO:0007204~positive regulation of cytosolic calcium ion concentration	-6.1117	-4.03311	10/319	DRD1,DRD2,ESR1,GPR35,HTR2C,NOS1,PTGER2,PTGFR,S1PR4,HRH4
	GO:0051480~regulation of cytosolic calcium ion concentration	-5.66096	-3.64642	10/358
	GO:0051966~regulation of synaptic transmission, glutamatergic	-2.52342	-0.976189	3/70	DRD1,DRD2,GRM2
	GO:0035249~synaptic transmission, glutamatergic	-2.17798	-0.686919	3/93
	GO:0051209~release of sequestered calcium ion into cytosol	-2.76702	-1.18297	4/124	DRD1,DRD2,HTR2C,NOS1
	GO:0051283~negative regulation of sequestering of calcium ion	-2.74159	-1.16118	4/126
	GO:0051282~regulation of sequestering of calcium ion	-2.7166	-1.13921	4/128
	GO:0051208~sequestering of calcium ion	-2.67994	-1.11264	4/131
	GO:0097553~calcium ion transmembrane import into cytosol	-2.57536	-1.02363	4/140
	GO:0060402~calcium ion transport into cytosol	-2.38735	-0.866225	4/158
	GO:0060401~cytosolic calcium ion transport	-2.26622	-0.761147	4/171
	GO:0022029~telencephalon cell migration	-2.75698	-1.17597	3/58	DRD1,DRD2,HTR6
	GO:0021885~forebrain cell migration	-2.69399	-1.12493	3/61
	GO:0001764~neuron migration	-2.39714	-0.872837	4/157	DRD1,DRD2,NR2F2,TUBB2B
	GO:0021756~striatum development	-4.28307	-2.49782	3/18	DRD1,DRD2,RARB
	GO:0021544~subpallium development	-3.89631	-2.16479	3/24
	GO:0060134~prepulse inhibition	-4.53287	-2.70806	3/15	DRD1,DRD2,SLC6A3
	GO:0001964~startle response	-3.74027	-2.01974	3/27
	GO:0034767~positive regulation of ion transmembrane transport	-3.33497	-1.68377	5/156	DRD1,DRD4,HTR3A,NOS1,ABCB1
	GO:0034764~positive regulation of transmembrane transport	-2.81275	-1.22069	5/204
	GO:0044106~cellular amine metabolic process	-3.7002	-1.98466	5/130	DRD1,DRD4,MAOA,MAOB,SLC6A3
	GO:0009308~amine metabolic process	-3.56523	-1.87688	5/139
	GO:0042053~regulation of dopamine metabolic process	-5.91261	-3.85266	4/20	DRD1,DRD4,MAOB,SLC6A3
	GO:0042069~regulation of catecholamine metabolic process	-5.91261	-3.85266	4/20
	GO:0033238~regulation of cellular amine metabolic process	-3.45993	-1.78458	4/81
	GO:0042311~vasodilation	-3.51737	-1.83595	3/32	DRD1,NOS1,NOS3
	GO:0097755~positive regulation of blood vessel diameter	-2.7356	-1.15701	3/59
	GO:1901386~negative regulation of voltage-gated calcium channel activity	-4.62848	-2.79383	3/14	DRD2,DRD4,GPR35
	GO:1901385~regulation of voltage-gated calcium channel activity	-3.40081	-1.73323	3/35
	GO:2001258~negative regulation of cation channel activity	-2.89422	-1.29528	3/52
	GO:0034776~response to histamine	-4.96822	-3.07946	3/11	DRD2,DRD4,HRH1
	GO:0045471~response to ethanol	-4.87055	-2.99393	6/126	DRD2,DRD4,HTR3A,MAOB,RARA,SLC6A3
	GO:0002028~regulation of sodium ion transport	-3.38007	-1.71951	4/85	DRD2,DRD4,NOS1,NOS3
	GO:0051590~positive regulation of neurotransmitter transport	-3.29445	-1.64821	3/38	DRD2,DRD4,SLC6A4
	GO:0045776~negative regulation of blood pressure	-5.90205	-3.84421	5/46	DRD2,DRD5,NOS1,NOS2,NOS3
	GO:0050663~cytokine secretion	-2.49895	-0.955076	5/241	DRD2,MIF,NOS2,RIPK2,TLR9
	GO:0021983~pituitary gland development	-3.1658	-1.53409	3/42	DRD2,SLC6A3,SRD5A1
	GO:0021536~diencephalon development	-2.43866	-0.90468	3/75
	GO:0032414~positive regulation of ion transmembrane transporter activity	-2.04485	-0.573521	3/104	DRD4,HTR3A,ABCB1
	GO:0045761~regulation of adenylate cyclase activity	-3.69234	-1.98091	3/28	DRD5,GRM2,GALR3
	GO:0031279~regulation of cyclase activity	-7.65904	-5.40435	6/43	DRD5,GRM2,NOS1,NOS2,NOS3,GALR3
	GO:0051339~regulation of lyase activity	-7.47683	-5.23342	6/46
	GO:0031281~positive regulation of cyclase activity	-5.73642	-3.71653	4/22	DRD5,NOS1,NOS2,NOS3
	GO:0051349~positive regulation of lyase activity	-5.65481	-3.64642	4/23
	GO:0043627~response to estrogen	-2.4718	-0.930696	3/73	ESR1,RARA,SRD5A1
	GO:1902930~regulation of alcohol biosynthetic process	-2.34476	-0.82835	3/81	FDFT1,FDPS,HRH1
	GO:0046890~regulation of lipid biosynthetic process	-2.04568	-0.573521	4/198	FDFT1,FDPS,HTR2C,SIRT1
	GO:0019218~regulation of steroid metabolic process	-2.76702	-1.18297	4/124	FDFT1,FDPS,RORA,SIRT1
	GO:0050810~regulation of steroid biosynthetic process	-2.15251	-0.665859	3/95	FDFT1,FDPS,SIRT1
	GO:0042420~dopamine catabolic process	-5.43363	-3.47711	3/8	MAOA,MAOB,SLC6A3
	GO:0019614~catechol-containing compound catabolic process	-5.25883	-3.32199	3/9
	GO:0042424~catecholamine catabolic process	-5.25883	-3.32199	3/9
	GO:0019336~phenol-containing compound catabolic process	-4.84457	-2.97507	3/12
	GO:1901616~organic hydroxy compound catabolic process	-2.45511	-0.918402	3/74
	GO:0071222~cellular response to lipopolysaccharide	-3.69461	-1.98091	6/205	MIF,NOS2,NOS3,RARA,RELA,RIPK2
	GO:0071219~cellular response to molecule of bacterial origin	-3.61603	-1.91907	6/212
	GO:0071216~cellular response to biotic stimulus	-3.36756	-1.70774	6/236
	GO:0043902~positive regulation of multi-organism process	-2.12301	-0.64024	4/188	MIF,NOS2,RIPK2,HDAC4
	GO:0043900~regulation of multi-organism process	-2.17802	-0.686919	6/407	MIF,NOS2,RIPK2,HDAC4,APOBEC3G,APOBEC3A
	GO:0031663~lipopolysaccharide-mediated signaling pathway	-2.75698	-1.17597	3/58	MIF,NOS3,RIPK2
	GO:0031284~positive regulation of guanylate cyclase activity	-5.10522	-3.19633	3/10	NOS1,NOS2,NOS3
	GO:0006527~arginine catabolic process	-4.84457	-2.97507	3/12
	GO:0031282~regulation of guanylate cyclase activity	-4.84457	-2.97507	3/12
	GO:0006525~arginine metabolic process	-4.14044	-2.37786	3/20
	GO:0009065~glutamine family amino acid catabolic process	-3.69234	-1.98091	3/28
	GO:0007263~nitric oxide mediated signal transduction	-3.64621	-1.94448	3/29
	GO:0009064~glutamine family amino acid metabolic process	-2.43866	-0.90468	3/75
	GO:0045454~cell redox homeostasis	-2.42245	-0.892797	3/76
	GO:1901606~alpha-amino acid catabolic process	-2.02234	-0.554291	3/106
	GO:0006809~nitric oxide biosynthetic process	-3.54419	-1.85971	4/77	NOS1,NOS2,NOS3,RORA
	GO:0046209~nitric oxide metabolic process	-3.43957	-1.76647	4/82
	GO:2001057~reactive nitrogen species metabolic process	-3.38007	-1.71951	4/85
	GO:0042692~muscle cell differentiation	-2.28193	-0.772258	6/387	NOS1,RARA,RARB,RORA,HDAC4,SIRT1
	GO:0060411~cardiac septum morphogenesis	-2.42245	-0.892797	3/76	NOS3,RARA,RARB
	GO:0001101~response to acid chemical	-4.06216	-2.30958	8/344	PTGER2,PTGFR,RARA,RARB,RARG,RELA,RXRG,SLC6A4
	GO:0071229~cellular response to acid chemical	-3.64934	-1.94448	6/209	PTGER2,PTGFR,RARA,RARB,RARG,SLC6A4
	GO:0002068~glandular epithelial cell development	-3.84208	-2.11312	3/25	RARA,RARB,RARG
	GO:0061037~negative regulation of cartilage development	-3.60174	-1.90872	3/30
	GO:0003417~growth plate cartilage development	-3.36431	-1.70738	3/36
	GO:0031641~regulation of myelination	-3.1658	-1.53409	3/42
	GO:0003416~endochondral bone growth	-3.1063	-1.48201	3/44
	GO:0002067~glandular epithelial cell differentiation	-3.04962	-1.43263	3/46
	GO:0060351~cartilage development involved in endochondral bone morphogenesis	-3.02226	-1.40986	3/47
	GO:0098868~bone growth	-3.02226	-1.40986	3/47
	GO:0002066~columnar/cuboidal epithelial cell development	-2.77876	-1.19227	3/57
	GO:0048736~appendage development	-2.19685	-0.701337	4/179	RARA,RARB,RARG,NR2F2
	GO:0060173~limb development	-2.19685	-0.701337	4/179
	GO:0061035~regulation of cartilage development	-3.65646	-1.9499	4/72	RARA,RARB,RARG,RELA
	GO:0061448~connective tissue development	-2.25727	-0.753727	5/275	RARA,RARB,RARG,RELA,SIRT1
	GO:0048384~retinoic acid receptor signaling pathway	-5.17373	-3.25042	4/30	RARA,RARB,RARG,RXRG
	GO:0032526~response to retinoic acid	-4.07896	-2.32131	5/108	RARA,RARB,RARG,RXRG,SLC6A4
	GO:0071300~cellular response to retinoic acid	-3.72794	-2.00908	4/69	RARA,RARB,RARG,SLC6A4
	GO:0001889~liver development	-2.63249	-1.07044	4/135	RARA,RARB,RELA,SRD5A1
	GO:0061008~hepaticobiliary system development	-2.59793	-1.03992	4/138
	GO:0032330~regulation of chondrocyte differentiation	-2.89422	-1.29528	3/52	RARB,RARG,RELA
GO Cellular Components	GO:0043235~receptor complex	-2.32097	-0.807682	7/505	ADRA2A,AHR,APP,CHRNA4,CHRNA7,HTR3A,CHRFAM7A
	GO:0098794~postsynapse	-11.2257	-8.60868	19/613	ADRA2C,APP,CHRM1,CHRM2,CHRM3,CHRM4,CHRM5,CHRNA4,CHRNA7,DRD1,DRD2,DRD4,GRM2,HTR3A,HTR5A,NOS1,SLC6A3,SLC6A4,SIGMAR1
	GO:0098793~presynapse	-7.87242	-5.59426	14/491	ADRA2C,APP,CHRM1,CHRM2,CHRM3,CHRNA4,DRD1,DRD2,GRM2,HTR3A,NOS1,SLC6A2,SLC6A3,SLC6A4
	GO:0030424~axon	-5.1435	-3.22549	12/607	ADRA2C,APP,CHRM1,CHRM2,CHRM3,CYP17A1,DRD2,GRM2,HTR3A,NOS1,SLC6A3,SIGMAR1
	GO:0150034~distal axon	-4.63758	-2.79875	8/285	ADRA2C,APP,CHRM1,CHRM2,CHRM3,DRD2,NOS1,SIGMAR1
	GO:0033267~axon part	-3.74973	-2.02753	8/382
	GO:0043025~neuronal cell body	-5.20856	-3.27988	11/497	ADRA2C,APP,CHRM2,CHRNA4,CYP17A1,DRD2,HTR3A,HTR5A,SLC6A2,SLC6A3,SRD5A1
	GO:0044297~cell body	-4.69656	-2.84774	11/564
	GO:0097060~synaptic membrane	-11.6847	-9.02632	17/432	ADRA2C,CHRM1,CHRM2,CHRM3,CHRM4,CHRM5,CHRNA4,CHRNA7,DRD1,DRD2,GRM2,HTR3A,HTR5A,SLC6A2,SLC6A3,SLC6A4,SIGMAR1
	GO:0045211~postsynaptic membrane	-12.5234	-9.75899	16/323	ADRA2C,CHRM1,CHRM2,CHRM3,CHRM4,CHRM5,CHRNA4,CHRNA7,DRD1,DRD2,GRM2,HTR3A,HTR5A,SLC6A3,SLC6A4,SIGMAR1
	GO:0099699~integral component of synaptic membrane	-11.8433	-9.14916	12/152	ADRA2C,CHRM1,CHRM2,CHRM3,CHRNA4,DRD1,DRD2,GRM2,HTR3A,HTR5A,SLC6A3,SLC6A4
	GO:0099240~intrinsic component of synaptic membrane	-11.4502	-8.81984	12/164
	GO:0098978~glutamatergic synapse	-4.86411	-2.98869	9/349	ADRA2C,CHRM1,CHRM2,CHRM3,DRD1,DRD2,DRD4,HTR3A,RELA
	GO:0099055~integral component of postsynaptic membrane	-11.7262	-9.05313	11/117	ADRA2C,CHRM1,CHRM2,CHRM3,DRD1,DRD2,GRM2,HTR3A,HTR5A,SLC6A3,SLC6A4
	GO:0098936~intrinsic component of postsynaptic membrane	-11.5247	-8.88752	11/122
	GO:0043679~axon terminus	-5.01262	-3.11391	6/119	ADRA2C,CHRM1,CHRM2,CHRM3,DRD2,NOS1
	GO:0044306~neuron projection terminus	-4.64603	-2.8061	6/138
	GO:0032279~asymmetric synapse	-3.38871	-1.72377	7/328	ADRA2C,CHRM1,CHRM2,CHRM3,DRD2,NOS1,SIGMAR1
	GO:0098984~neuron to neuron synapse	-3.22124	-1.58267	7/350
	GO:0099061~integral component of postsynaptic density membrane	-2.94378	-1.33848	3/50	ADRA2C,CHRM1,CHRM3
	GO:0099146~intrinsic component of postsynaptic density membrane	-2.8702	-1.27282	3/53
	GO:0098839~postsynaptic density membrane	-2.45511	-0.918402	3/74
	GO:0099572~postsynaptic specialization	-3.23593	-1.59509	7/348	ADRA2C,CHRM1,CHRM3,DRD2,HTR5A,NOS1,SIGMAR1
	GO:0014069~postsynaptic density	-2.65912	-1.09359	6/324	ADRA2C,CHRM1,CHRM3,DRD2,NOS1,SIGMAR1
	GO:0099060~integral component of postsynaptic specialization membrane	-3.61057	-1.9144	4/74	ADRA2C,CHRM1,CHRM3,HTR5A
	GO:0098948~intrinsic component of postsynaptic specialization membrane	-3.54419	-1.85971	4/77
	GO:0099634~postsynaptic specialization membrane	-3.09718	-1.4749	4/101
	GO:0005667~transcription factor complex	-2.40438	-0.879542	6/365	AHR,RARA,RARB,RARG,RELA,RXRG
	GO:0030425~dendrite	-11.1403	-8.52989	19/620	APP,CHRM1,CHRM2,CHRM3,CHRM4,CHRM5,CHRNA4,DRD1,DRD2,DRD4,GRM2,HRH1,HTR1E,HTR2C,HTR5A,HTR6,NOS1,RARA,HRH4
	GO:0097447~dendritic tree	-11.1162	-8.51849	19/622
	GO:0043197~dendritic spine	-2.28415	-0.773963	4/169	APP,DRD1,DRD2,NOS1
	GO:0044309~neuron spine	-2.26622	-0.761147	4/171
	GO:0000790~nuclear chromatin	-2.33094	-0.816096	6/378	AR,ESR1,RARA,RARG,RELA,SIRT1
	GO:0031253~cell projection membrane	-2.5178	-0.97169	6/346	CA4,CA9,DPP4,DRD1,DRD2,DRD5
	GO:0042734~presynaptic membrane	-10.2064	-7.73366	11/161	CHRM1,CHRM2,CHRM3,CHRNA4,DRD1,DRD2,GRM2,HTR3A,SLC6A2,SLC6A3,SLC6A4
	GO:0099056~integral component of presynaptic membrane	-10.7546	-8.21101	9/73	CHRM1,CHRM2,CHRM3,CHRNA4,DRD1,DRD2,HTR3A,SLC6A3,SLC6A4
	GO:0098889~intrinsic component of presynaptic membrane	-10.2879	-7.80081	9/82
	GO:0005892~acetylcholine-gated channel complex	-4.36096	-2.56292	3/17	CHRNA4,CHRNA7,CHRFAM7A
	GO:0034702~ion channel complex	-2.0957	-0.615818	5/301	CHRNA4,CHRNA7,HTR3A,NOS1,CHRFAM7A
	GO:0098691~dopaminergic synapse	-4.73192	-2.87632	3/13	CHRNA4,DRD2,SLC6A3
	GO:0060170~ciliary membrane	-2.20406	-0.706556	3/91	DRD1,DRD2,DRD5
	GO:0097730~non-motile cilium	-3.41289	-1.74277	5/150	DRD1,DRD2,DRD5,PTGS1,GALR3
	GO:0090575~RNA polymerase II transcription factor complex	-2.33945	-0.824087	4/163	RARA,RARB,RARG,RXRG
	GO:0044798~nuclear transcription factor complex	-2.02338	-0.554397	4/201
GO Molecular Functions	GO:0016788~hydrolase activity, acting on ester bonds	-3.55222	-1.86543	11/759	ACHE,ALPL,STS,CDC25B,CES1,CHRM1,CHRM3,CHRM5,DUSP3,CES2,MGLL
	GO:0042562~hormone binding	-8.02044	-5.72064	8/102	ACHE,AR,CHRM3,CHRNA4,CHRNA7,HSD17B1,GALR3,CHRFAM7A
	GO:0042166~acetylcholine binding	-8.2066	-5.88402	5/17	ACHE,CHRM3,CHRNA4,CHRNA7,CHRFAM7A
	GO:0070405~ammonium ion binding	-20.9268	-17.5317	15/76	ACHE,CHRM3,CHRNA4,CHRNA7,DRD1,DRD2,DRD4,DRD5,HTR1E,HTR2C,HTR3A,HTR5A,SLC6A3,SLC6A4,CHRFAM7A
	GO:0042165~neurotransmitter binding	-13.6765	-10.784	10/55	ACHE,CHRM3,CHRNA4,CHRNA7,HTR1E,HTR2C,HTR3A,HTR5A,SLC6A4,CHRFAM7A
	GO:0004938~alpha2-adrenergic receptor activity	-7.17533	-4.96152	3/3	ADRA2A,ADRA2B,ADRA2C
	GO:0004936~alpha-adrenergic receptor activity	-5.87819	-3.83083	3/6
	GO:0008227~G protein-coupled amine receptor activity	-26.8311	-22.9966	17/59	ADRA2A,ADRA2B,ADRA2C,CHRM1,CHRM2,CHRM3,CHRM4,CHRM5,DRD2,DRD4,HRH1,HTR1E,HTR2C,HTR5A,HTR6,HRH4,TAAR1
	GO:1901338~catecholamine binding	-14.1417	-11.2237	8/20	ADRA2A,ADRA2B,ADRA2C,DRD1,DRD2,DRD4,DRD5,SLC6A3
	GO:0004935~adrenergic receptor activity	-6.21722	-4.12705	4/17	ADRA2A,ADRA2B,ADRA2C,DRD2
	GO:0051379~epinephrine binding	-7.73639	-5.47013	4/8	ADRA2A,ADRA2B,ADRA2C,DRD4
	GO:0000977~RNA polymerase II regulatory region sequence-specific DNA binding	-4.69822	-2.84828	13/788	AHR,AR,ESR1,ESR2,RARA,RARB,RARG,RELA,RORA,RXRG,NR2F2,HDAC4,SIRT1
	GO:0001012~RNA polymerase II regulatory region DNA binding	-4.66382	-2.82169	13/794
	GO:0004879~nuclear receptor activity	-14.4167	-11.4854	10/47	AHR,AR,ESR1,ESR2,RARA,RARB,RARG,RORA,RXRG,NR2F2
	GO:0098531~transcription factor activity, direct ligand regulated sequence-specific DNA binding	-14.4167	-11.4854	10/47
	GO:0008134~transcription factor binding	-3.41524	-1.74364	10/661	AHR,AR,ESR1,RARA,RARB,RARG,RELA,RORA,HDAC4,SIRT1
	GO:0005506~iron ion binding	-5.50584	-3.52567	7/152	ALOX5,ALOX15,CYP1A2,CYP2C19,CYP2D6,CYP17A1,CYP19A1
	GO:0016491~oxidoreductase activity	-8.83431	-6.44311	18/752	ALOX5,ALOX15,CYP1A2,CYP2C19,CYP2D6,CYP17A1,CYP19A1,HSD11B1,HSD17B1,HSD17B3,MAOA,MAOB,NOS1,NOS2,NOS3,PTGS1,SRD5A1,SRD5A2
	GO:0051213~dioxygenase activity	-2.20406	-0.706556	3/91	ALOX5,ALOX15,PTGS1
	GO:0042578~phosphoric ester hydrolase activity	-2.35881	-0.838857	6/373	ALPL,CDC25B,CHRM1,CHRM3,CHRM5,DUSP3
	GO:0003707~steroid hormone receptor activity	-11.8375	-9.14916	9/56	AR,ESR1,ESR2,RARA,RARB,RARG,RORA,RXRG,NR2F2
	GO:0004089~carbonate dehydratase activity	-17.6001	-14.4858	9/16	CA4,CA5A,CA6,CA7,CA9,CA12,CA5B,CA14,CA13
	GO:0016836~hydro-lyase activity	-11.7643	-9.08368	9/57
	GO:0016835~carbon-oxygen lyase activity	-10.5924	-8.06971	9/76
	GO:0016829~lyase activity	-8.19451	-5.87525	10/191	CA4,CA5A,CA6,CA7,CA9,CA12,CYP17A1,CA5B,CA14,CA13
	GO:0016298~lipase activity	-3.6847	-1.97408	5/131	CES1,CHRM1,CHRM3,CHRM5,MGLL
	GO:0030594~neurotransmitter receptor activity	-24.7539	-21.0955	19/117	CHRM1,CHRM2,CHRM3,CHRM4,CHRM5,CHRNA4,CHRNA7,DRD1,DRD2,DRD4,DRD5,HRH1,HTR1E,HTR2C,HTR3A,HTR5A,HTR6,HRH4,CHRFAM7A
	GO:0015464~acetylcholine receptor activity	-15.7565	-12.7179	9/23	CHRM1,CHRM2,CHRM3,CHRM4,CHRM5,CHRNA4,CHRNA7,HRH4,CHRFAM7A
	GO:0004993~G protein-coupled serotonin receptor activity	-20.2415	-17.0354	12/34	CHRM1,CHRM2,CHRM3,CHRM4,CHRM5,DRD4,HRH1,HTR1E,HTR2C,HTR5A,HTR6,HRH4
	GO:0099589~serotonin receptor activity	-20.2415	-17.0354	12/34
	GO:0099528~G protein-coupled neurotransmitter receptor activity	-19.0931	-15.9354	12/41
	GO:0016907~G protein-coupled acetylcholine receptor activity	-13.5474	-10.6671	6/7	CHRM1,CHRM2,CHRM3,CHRM4,CHRM5,HRH4
	GO:0004435~phosphatidylinositol phospholipase C activity	-3.79013	-2.06709	3/26	CHRM1,CHRM3,CHRM5
	GO:0004629~phospholipase C activity	-3.69234	-1.98091	3/28
	GO:0008081~phosphoric diester hydrolase activity	-2.15251	-0.665859	3/95
	GO:0004620~phospholipase activity	-3.03412	-1.41845	4/105	CHRM1,CHRM3,CHRM5,MGLL
	GO:0099529~neurotransmitter receptor activity involved in regulation of postsynaptic membrane potential	-2.94378	-1.33848	3/50	CHRM1,CHRNA4,CHRNA7
	GO:0098960~postsynaptic neurotransmitter receptor activity	-2.89422	-1.29528	3/52
	GO:0022824~transmitter-gated ion channel activity	-2.69399	-1.12493	3/61	CHRNA4,CHRNA7,HTR3A
	GO:0022835~transmitter-gated channel activity	-2.69399	-1.12493	3/61
	GO:0099094~ligand-gated cation channel activity	-2.03353	-0.563145	3/105
	GO:0005230~extracellular ligand-gated ion channel activity	-3.58813	-1.89589	4/75	CHRNA4,CHRNA7,HTR3A,CHRFAM7A
	GO:0015276~ligand-gated ion channel activity	-2.59793	-1.03992	4/138
	GO:0022834~ligand-gated channel activity	-2.59793	-1.03992	4/138
	GO:0008395~steroid hydroxylase activity	-6.32709	-4.22502	5/38	CYP1A2,CYP2C19,CYP2D6,CYP17A1,CYP19A1
	GO:0048037~cofactor binding	-6.77359	-4.62262	13/510	CYP1A2,CYP2C19,CYP2D6,CYP17A1,CYP19A1,HSD17B1,MAOB,NOS1,NOS2,NOS3,PTGS1,SRD5A1,SIRT1
	GO:0004497~monooxygenase activity	-8.08884	-5.78203	8/100	CYP1A2,CYP2C19,CYP2D6,CYP17A1,CYP19A1,NOS1,NOS2,NOS3
	GO:0020037~heme binding	-8.33734	-6.00461	9/135	CYP1A2,CYP2C19,CYP2D6,CYP17A1,CYP19A1,NOS1,NOS2,NOS3,PTGS1
	GO:0046906~tetrapyrrole binding	-8.0643	-5.76131	9/145
	GO:0016705~oxidoreductase activity, acting on paired donors, with incorporation or reduction of molecular oxyge	-7.69093	-5.43152	9/160
	GO:0016712~oxidoreductase activity, acting on paired donors, with incorporation or reduction of molecular oxyge	-5.05847	-3.1547	4/32	CYP1A2,CYP2C19,CYP2D6,CYP19A1
	GO:0002020~protease binding	-2.7166	-1.13921	4/128	DPP4,MIF,SLC6A3,RIPK2
	GO:0004952~dopamine neurotransmitter receptor activity	-7.26201	-5.03499	4/10	DRD1,DRD2,DRD4,DRD5
	GO:0035240~dopamine binding	-8.88293	-6.47983	5/13	DRD1,DRD2,DRD4,DRD5,SLC6A3
	GO:0003712~transcription coregulator activity	-2.07144	-0.594959	7/563	ESR2,RARA,RARB,RARG,NR2F2,HDAC4,SIRT1
	GO:0016229~steroid dehydrogenase activity	-6.38695	-4.27676	5/37	HSD11B1,HSD17B1,HSD17B3,SRD5A1,SRD5A2
	GO:0033764~steroid dehydrogenase activity, acting on the CH-OH group of donors, NAD or NADP as acceptor	-5.23451	-3.30314	4/29	HSD11B1,HSD17B1,HSD17B3,SRD5A2
	GO:0016616~oxidoreductase activity, acting on the CH-OH group of donors, NAD or NADP as acceptor	-2.81929	-1.22662	4/120
	GO:0016614~oxidoreductase activity, acting on CH-OH group of donors	-2.70428	-1.12928	4/129
	GO:0050662~coenzyme binding	-3.6667	-1.9569	7/295	HSD17B1,MAOB,NOS1,NOS2,NOS3,SRD5A1,SIRT1
	GO:0050661~NADP binding	-5.63265	-3.63546	5/52	HSD17B1,NOS1,NOS2,NOS3,SRD5A1
	GO:0043176~amine binding	-9.58688	-7.15035	5/10	HTR1E,HTR2C,HTR3A,HTR5A,SLC6A4
	GO:0051378~serotonin binding	-9.58688	-7.15035	5/10
	GO:0050660~flavin adenine dinucleotide binding	-3.50148	-1.82083	4/79	MAOB,NOS1,NOS2,NOS3
	GO:0004517~nitric-oxide synthase activity	-7.17533	-4.96152	3/3	NOS1,NOS2,NOS3
	GO:0034617~tetrahydrobiopterin binding	-6.57457	-4.43471	3/4
	GO:0003958~NADPH-hemoprotein reductase activity	-5.87819	-3.83083	3/6
	GO:0034618~arginine binding	-5.43363	-3.47711	3/8
	GO:0016653~oxidoreductase activity, acting on NAD(P)H, heme protein as acceptor	-4.73192	-2.87632	3/13
	GO:0010181~FMN binding	-4.44399	-2.63071	3/16
	GO:0016709~oxidoreductase activity, acting on paired donors, with incorporation or reduction of molecular oxyge	-3.26098	-1.61692	3/39
	GO:0016597~amino acid binding	-2.71461	-1.13842	3/60
	GO:0016651~oxidoreductase activity, acting on NAD(P)H	-2.01126	-0.544147	3/107
	GO:0031406~carboxylic acid binding	-2.80341	-1.2126	5/205	NOS1,NOS2,NOS3,RARA,NR2F2
	GO:0043177~organic acid binding	-2.6954	-1.12493	5/217
	GO:0030374~nuclear receptor transcription coactivator activity	-2.57749	-1.02463	3/67	RARA,RARB,RARG
