# Supplementary material for: Pharmacological Mechanisms Underlying the Neuroprotective Effects of Alpinia oxyphylla Miq. on Alzheimer’s Disease
Source: Int J Mol Sci. 2020 Mar 18;21(6):2071. doi: 10.3390/ijms21062071 (PMC7139528; doi:10.3390/ijms21062071)
Supplement: Supplementary file 1 [file ijms-21-02071-s001.zip › Supplementary Materials-v6.-revised/Table S4.xlsx]

## Sheet: Sheet1
Table S4 Result of 28 KEGG terms enrichment of terpenes in A. oxyphylla.
Category	Term Description	Log10(P-value)	Log10(q-value)	InTerm_InList	Genes	Symbols
Amino acid metabolism	hsa00330:Arginine and proline metabolism	-5.71856	-3.70199	5/50	4128,4129,4842,4843,4846	MAOA,MAOB,NOS1,NOS2,NOS3
	hsa00350:Tyrosine metabolism	-4.89939	-3.02157	4/35	4128,4129,4282,5409	MAOA,MAOB,MIF,PNMT
	hsa00360:Phenylalanine metabolism	-4.36096	-2.56292	3/17	4128,4129,4282	MAOA,MAOB,MIF
	hsa00220:Arginine biosynthesis	-4.07479	-2.32131	3/21	4842,4843,4846	NOS1,NOS2,NOS3
	hsa00380:Tryptophan metabolism	-3.22841	-1.58845	3/40	1544,4128,4129	CYP1A2,MAOA,MAOB
Cancers	hsa05222:Small cell lung cancer	-3.39964	-1.73323	4/84	4843,5915,5970,6258	NOS2,RARB,RELA,RXRG
	hsa05200:Pathways in cancer	-2.91521	-1.31247	7/395	367,4843,5732,5914,5915,5970,6258	AR,NOS2,PTGER2,RARA,RARB,RELA,RXRG
Cell motility	hsa04810:Regulation of actin cytoskeleton	-2.73954	-1.15974	5/212	1128,1129,1131,1132,1133	CHRM1,CHRM2,CHRM3,CHRM4,CHRM5
Cellular community - eukaryotes	hsa04540:Gap junction	-3.32281	-1.67445	4/88	1812,1813,3358,347733	DRD1,DRD2,HTR2C,TUBB2B
Energy metabolism	hsa00910:Nitrogen metabolism	-17.2742	-14.1801	9/17	762,763,765,766,768,771,11238,23632,377677	CA4,CA5A,CA6,CA7,CA9,CA12,CA5B,CA14,CA13
Lipid metabolism	hsa00140:Steroid hormone biosynthesis	-11.6926	-9.02688	9/58	412,1544,1586,1588,3290,3292,3293,6715,6716	STS,CYP1A2,CYP17A1,CYP19A1,HSD11B1,HSD17B1,HSD17B3,SRD5A1,SRD5A2
	hsa00590:Arachidonic acid metabolism	-3.90867	-2.17284	4/62	240,246,1557,5742	ALOX5,ALOX15,CYP2C19,PTGS1
	hsa00591:Linoleic acid metabolism	-3.64621	-1.94448	3/29	246,1544,1557	ALOX15,CYP1A2,CYP2C19
Nervous system	hsa04726:Serotonergic synapse	-16.5438	-13.469	14/113	240,246,351,1557,1565,3354,3358,3359,3361,3362,4128,4129,5742,6532	ALOX5,ALOX15,APP,CYP2C19,CYP2D6,HTR1E,HTR2C,HTR3A,HTR5A,HTR6,MAOA,MAOB,PTGS1,SLC6A4
	hsa04725:Cholinergic synapse	-7.69889	-5.43555	8/112	43,1128,1129,1131,1132,1133,1137,1139	ACHE,CHRM1,CHRM2,CHRM3,CHRM4,CHRM5,CHRNA4,CHRNA7
	hsa04728:Dopaminergic synapse	-5.95979	-3.89248	7/130	1812,1813,1815,1816,4128,4129,6531	DRD1,DRD2,DRD4,DRD5,MAOA,MAOB,SLC6A3
Sensory system	hsa04742:Taste transduction	-2.31514	-0.803922	3/83	1131,3354,3359	CHRM3,HTR1E,HTR3A
Signal transduction	hsa04020:Calcium signaling pathway	-15.004	-11.9988	15/182	1128,1129,1131,1133,1139,1812,1816,3269,3358,3361,3362,4842,4843,4846,5737	CHRM1,CHRM2,CHRM3,CHRM5,CHRNA7,DRD1,DRD5,HRH1,HTR2C,HTR5A,HTR6,NOS1,NOS2,NOS3,PTGFR
	hsa04024:cAMP signaling pathway	-6.89411	-4.723	9/198	1128,1129,1812,1813,1816,3354,3362,5732,5970	CHRM1,CHRM2,DRD1,DRD2,DRD5,HTR1E,HTR6,PTGER2,RELA
	hsa04371:Apelin signaling pathway	-2.59793	-1.03992	4/138	4842,4843,4846,9759	NOS1,NOS2,NOS3,HDAC4
	hsa04022:cGMP-PKG signaling pathway	-2.33945	-0.824087	4/163	150,151,152,4846	ADRA2A,ADRA2B,ADRA2C,NOS3
	hsa04066:HIF-1 signaling pathway	-2.07954	-0.602052	3/101	4843,4846,5970	NOS2,NOS3,RELA
Signaling molecules and interaction	hsa04080:Neuroactive ligand-receptor interaction	-32.2864	-28.1509	29/277	150,151,152,1128,1129,1131,1132,1133,1137,1139,1812,1813,1815,1816,2859,2912,3269,3354,3358,3361,3362,5732,5737,8484,8698,9294,53637,59340,134864	ADRA2A,ADRA2B,ADRA2C,CHRM1,CHRM2,CHRM3,CHRM4,CHRM5,CHRNA4,CHRNA7,DRD1,DRD2,DRD4,DRD5,GPR35,GRM2,HRH1,HTR1E,HTR2C,HTR5A,HTR6,PTGER2,PTGFR,GALR3,S1PR4,S1PR2,S1PR5,HRH4,TAAR1
Substance dependence	hsa05030:Cocaine addiction	-8.93232	-6.52518	7/49	1812,1813,2912,4128,4129,5970,6531	DRD1,DRD2,GRM2,MAOA,MAOB,RELA,SLC6A3
	hsa05031:Amphetamine addiction	-5.05192	-3.14941	5/68	1812,4128,4129,6531,23411	DRD1,MAOA,MAOB,SLC6A3,SIRT1
	hsa05034:Alcoholism	-4.00236	-2.25779	6/180	1812,1813,4128,4129,6531,9759	DRD1,DRD2,MAOA,MAOB,SLC6A3,HDAC4
Xenobiotics biodegradation and metabolism	hsa00982:Drug metabolism - cytochrome P450	-4.98987	-3.09617	5/70	1544,1557,1565,4128,4129	CYP1A2,CYP2C19,CYP2D6,MAOA,MAOB
	hsa00980:Metabolism of xenobiotics by cytochrome P450	-2.45511	-0.918402	3/74	1544,1565,3290	CYP1A2,CYP2D6,HSD11B1
