# Supplementary material for: Pharmacological Mechanisms Underlying the Neuroprotective Effects of Alpinia oxyphylla Miq. on Alzheimer’s Disease
Source: Int J Mol Sci. 2020 Mar 18;21(6):2071. doi: 10.3390/ijms21062071 (PMC7139528; doi:10.3390/ijms21062071)
Supplement: Supplementary file 1 [file ijms-21-02071-s001.zip › Supplementary Materials-v6.-revised/Table S5.xlsx]

## Sheet: Table S5-1
Table S5-1. AD-associated target proteins information collected from Comparative Toxicogenomics Database (CTD). (Prioritize Inference Score for descending order)
Gene Symbol	Gene ID	Inference Score	Reference Count	Inference Network
APP	351	201.99	147	24-hydroxycholesterol|27-hydroxycholesterol|4-hydroxy-2-nonenal|6,7-dihydroxyflavone|Acetylcholine|Acrolein|Aluminum|Aluminum Chloride|Amphotericin B|Berberine|Biological Products|bis(4-hydroxycinnamoyl)methane|BMS 708163|Cadmium|Celecoxib|Ceramides|Cholesterol, Dietary|Cholinesterase Inhibitors|Clioquinol|Copper|Copper Sulfate|cupric chloride|Curcumin|Deferoxamine|Dichlorodiphenyl Dichloroethyle…
NOS2	4843	115.14	101	27-hydroxycholesterol|4-hydroxy-2-nonenal|Acetylcholine|Acrolein|Aluminum|Aluminum Chloride|Berberine|bis(4-hydroxycinnamoyl)methane|Cadmium|Celecoxib|Cholesterol, Dietary|Colchicine|Copper|Copper Sulfate|cupric chloride|Curcumin|Deferoxamine|Dichlorodiphenyl Dichloroethylene|Dipyridamole|Donepezil|Fluvoxamine|Folic Acid|Ginkgo biloba extract|Glucose|Homocysteine|Hydrogen Peroxide|Ibuprofen|icari…
CASP3	836	112.34	123	2-butenal|4-hydroxy-2-nonenal|6,7-dihydroxyflavone|Acrolein|Aluminum|Aluminum Chloride|Amino Acids, Peptides, and Proteins|Amphotericin B|Androgens|Berberine|Biological Products|Cadmium|Celecoxib|Ceramides|Cholesterol, Dietary|Clioquinol|Colchicine|Copper|Copper Sulfate|cupric chloride|Curcumin|Cysteine Proteinase Inhibitors|Deferoxamine|Dichlorodiphenyl Dichloroethylene|Dipyridamole|Donepezil|Fl…
JUN	3725	111.61	103	4-hydroxy-2-nonenal|Acrolein|Aluminum|Aluminum Chloride|Berberine|Cadmium|Celecoxib|Clioquinol|Colchicine|Copper|Copper Sulfate|cupric chloride|Curcumin|Deferoxamine|Dichlorodiphenyl Dichloroethylene|Donepezil|Folic Acid|Ginkgo biloba extract|Glucose|Haloperidol|Hydrogen Peroxide|icariin|Indomethacin|Iron|Kainic Acid|Lithium|Melatonin|Mifepristone|Minocycline|Nanotubes, Carbon|Nicotine|Nitric Oxi…
PTGS2	5743	110.98	108	24-hydroxycholesterol|27-hydroxycholesterol|Acrolein|Aluminum|Aluminum Chloride|Amino Acids, Peptides, and Proteins|Anti-Inflammatory Agents, Non-Steroidal|Berberine|Biological Products|bis(4-hydroxycinnamoyl)methane|Cadmium|Celecoxib|Ceramides|Copper|Copper Sulfate|cupric chloride|Curcumin|Deferoxamine|Dichlorodiphenyl Dichloroethylene|Dipyridamole|Donepezil|DP 155|Fluorides|Fluvoxamine|Folic Ac…
TP53	7157	104.74	103	2-butenal|4-hydroxy-2-nonenal|6,7-dihydroxyflavone|Acrolein|Amino Acids, Peptides, and Proteins|Androgens|Berberine|Cadmium|Celecoxib|Ceramides|Cholesterol, Dietary|Clioquinol|Colchicine|Copper|Copper Sulfate|cupric chloride|Curcumin|Deferoxamine|Dichlorodiphenyl Dichloroethylene|Donepezil|Folic Acid|Ginkgo biloba extract|Glucose|Goserelin|Haloperidol|Homocysteine|huperzine A|Hydrogen Peroxide|Ib…
CAT	847	103.7	101	4-hydroxy-2-nonenal|Acrolein|Aluminum|Aluminum Chloride|Amphotericin B|Berberine|Biological Products|Cadmium|Celecoxib|Cholesterol, Dietary|Colchicine|Copper|Copper Sulfate|cupric chloride|Curcumin|Deferoxamine|Dichlorodiphenyl Dichloroethylene|Donepezil|Fluorides|Folic Acid|Ginkgo biloba extract|Glucose|Haloperidol|Homocysteine|Hydrogen Peroxide|Ibuprofen|Indomethacin|Iron|Kainic Acid|Lithium|Me…
TNF	7124	103.63	119	2-butenal|4-hydroxy-2-nonenal|Acetylcholine|Acrolein|Aluminum|Aluminum Chloride|Amino Acids, Peptides, and Proteins|Amphotericin B|Androgens|Anti-Inflammatory Agents, Non-Steroidal|Berberine|Biological Products|bis(4-hydroxycinnamoyl)methane|Cadmium|Celecoxib|Ceramides|Cholesterol, Dietary|Colchicine|Copper|Copper Sulfate|cupric chloride|Curcumin|Deferoxamine|Dichlorodiphenyl Dichloroethylene|Dip…
MAPK3	5595	98.65	110	4-hydroxy-2-nonenal|6,7-dihydroxyflavone|Acetylcholine|Acrolein|Aluminum|Aluminum Chloride|Amino Acids, Peptides, and Proteins|Berberine|bis(4-hydroxycinnamoyl)methane|Cadmium|Celecoxib|Ceramides|Cholesterol, Dietary|Clioquinol|Copper|Copper Sulfate|cupric chloride|Curcumin|Deferoxamine|Dichlorodiphenyl Dichloroethylene|Donepezil|Folic Acid|Ginkgo biloba extract|Glucose|Haloperidol|Homocysteine|H…
BCL2	596	98.45	103	Acrolein|Aluminum Chloride|Amino Acids, Peptides, and Proteins|Berberine|Biological Products|Cadmium|Celecoxib|Cholesterol, Dietary|Colchicine|Copper|Copper Sulfate|cupric chloride|Curcumin|Deferoxamine|Dichlorodiphenyl Dichloroethylene|Diglycerides|Donepezil|Fluorides|Folic Acid|Ginkgo biloba extract|Glucocorticoids|Glucose|Goserelin|Haloperidol|Homocysteine|huperzine A|Hydrogen Peroxide|icariin…
IL1B	3553	94.51	102	27-hydroxycholesterol|2-butenal|4-hydroxy-2-nonenal|Acetylcholine|Acrolein|Aluminum|Aluminum Chloride|Amino Acids, Peptides, and Proteins|Amphotericin B|Androgens|Anti-Inflammatory Agents, Non-Steroidal|Berberine|Biological Products|Cadmium|Celecoxib|Colchicine|Copper|Copper Sulfate|Curcumin|Deferoxamine|Dichlorodiphenyl Dichloroethylene|Dipyridamole|Donepezil|Fluorides|Folic Acid|Glucocorticoids…
FOS	2353	92.78	93	1-(3-chlorophenyl)piperazine|4-hydroxy-2-nonenal|Aluminum|Aluminum Chloride|Amino Acids, Peptides, and Proteins|Cadmium|Celecoxib|Clioquinol|Colchicine|Copper|Copper Sulfate|cupric chloride|Curcumin|Dichlorodiphenyl Dichloroethylene|Dipyridamole|Donepezil|Folic Acid|Glucose|Haloperidol|Hydrogen Peroxide|Ibuprofen|icariin|Indomethacin|Iron|Kainic Acid|Lithium|Melatonin|Mifepristone|Nanotubes, Carb…
MAPK1	5594	92.53	106	4-hydroxy-2-nonenal|6,7-dihydroxyflavone|Acetylcholine|Acrolein|Aluminum Chloride|Amino Acids, Peptides, and Proteins|Berberine|bis(4-hydroxycinnamoyl)methane|Cadmium|Celecoxib|Ceramides|Cholesterol, Dietary|Clioquinol|Copper|Copper Sulfate|cupric chloride|Curcumin|Deferoxamine|Dichlorodiphenyl Dichloroethylene|Donepezil|Folic Acid|Ginkgo biloba extract|Glucose|Haloperidol|Homocysteine|Hydrogen P…
BAX	581	92.25	92	4-hydroxy-2-nonenal|Acrolein|Aluminum|Aluminum Chloride|Amino Acids, Peptides, and Proteins|Berberine|Biological Products|Cadmium|Celecoxib|Ceramides|Cholesterol, Dietary|Colchicine|Copper|Copper Sulfate|cupric chloride|Curcumin|Deferoxamine|Dichlorodiphenyl Dichloroethylene|Folic Acid|Ginkgo biloba extract|Glucose|Haloperidol|Homocysteine|huperzine A|Hydrogen Peroxide|Indomethacin|Iron|Kainic Ac…
SOD2	6648	91.59	82	4-hydroxy-2-nonenal|Acetylcholine|Acrolein|Aluminum|Aluminum Chloride|Berberine|Cadmium|Celecoxib|Cholesterol, Dietary|Copper|Copper Sulfate|Curcumin|Deferoxamine|Folic Acid|Glucose|Haloperidol|Hydrogen Peroxide|Ibuprofen|icariin|Indomethacin|Iron|Kainic Acid|Lipid Peroxides|Melatonin|Mifepristone|Minocycline|Nanotubes, Carbon|Nicotine|Nitric Oxide|Nitrites|Ozone|Paroxetine|Particulate Matter|Phy…
TGFB1	7040	90.58	76	27-hydroxycholesterol|4-hydroxy-2-nonenal|Aluminum Chloride|Amphotericin B|Androgens|Berberine|Biological Products|Cadmium|Celecoxib|Cholesterol, Dietary|Colchicine|Copper|Copper Sulfate|Curcumin|Deferoxamine|Dichlorodiphenyl Dichloroethylene|Dipyridamole|Fluorides|Folic Acid|Glucose|Hydrogen Peroxide|Ibuprofen|icariin|Indomethacin|Iron|Melatonin|Mifepristone|Nanotubes, Carbon|Niacin|Nicotine|Nit…
NFKBIA	4792	89.85	75	2-butenal|4-hydroxy-2-nonenal|Acrolein|Amino Acids, Peptides, and Proteins|Berberine|bis(4-hydroxycinnamoyl)methane|Cadmium|Celecoxib|Colchicine|Copper|Copper Sulfate|cupric chloride|Curcumin|Deferoxamine|Dichlorodiphenyl Dichloroethylene|Dipyridamole|Folic Acid|Glucose|Homocysteine|Hydrogen Peroxide|Ibuprofen|icariin|Indomethacin|Iron|Melatonin|Mifepristone|Nanotubes, Carbon|Niacin|Nicotine|Nitr…
CXCL8	3576	89.42	78	24-hydroxycholesterol|27-hydroxycholesterol|2-butenal|Acrolein|Aluminum|Amino Acids, Peptides, and Proteins|Amphotericin B|Berberine|Biological Products|Cadmium|Celecoxib|Clioquinol|Colchicine|Copper|Copper Sulfate|cupric chloride|Curcumin|Deferoxamine|Dichlorodiphenyl Dichloroethylene|Folic Acid|Glucocorticoids|Glucose|Homocysteine|Hydrogen Peroxide|Ibuprofen|Indomethacin|Iron|Lithium|Mifepristo…
IL6	3569	88.32	103	27-hydroxycholesterol|2-butenal|4-hydroxy-2-nonenal|Acrolein|Aluminum|Aluminum Chloride|Amino Acids, Peptides, and Proteins|Amphotericin B|Androgens|Anti-Inflammatory Agents, Non-Steroidal|Berberine|Cadmium|Celecoxib|Cholesterol, Dietary|Colchicine|Copper|Copper Sulfate|cupric chloride|Curcumin|Deferoxamine|Dichlorodiphenyl Dichloroethylene|Dipyridamole|Donepezil|Fluorides|Folic Acid|Glucose|Hydr…
APOE	348	87.79	72	27-hydroxycholesterol|Acetylcholine|Acrolein|Cadmium|Cholesterol, Dietary|Copper|Copper Sulfate|Curcumin|Cysteine Proteinase Inhibitors|Dichlorodiphenyl Dichloroethylene|Dipyridamole|Fluorides|Folic Acid|Glucose|Hydrogen Peroxide|Indomethacin|Iron|Kainic Acid|Lecithins|Nanotubes, Carbon|Nicotine|Nitric Oxide|notoginsenoside R1|Ozone|Particulate Matter|Plant Extracts|Resveratrol|Rosiglitazone|Sodi…
RELA	5970	87.37	91	2-butenal|4-hydroxy-2-nonenal|Acrolein|Aluminum|Aluminum Chloride|Amino Acids, Peptides, and Proteins|Berberine|Cadmium|Celecoxib|Ceramides|Cholesterol, Dietary|Copper|cupric chloride|Curcumin|Dichlorodiphenyl Dichloroethylene|Donepezil|Folic Acid|Ginkgo biloba extract|Glucose|Haloperidol|Homocysteine|huperzine A|Hydrogen Peroxide|Ibuprofen|icariin|Indomethacin|Kainic Acid|Lithium|Melatonin|Mifep…
MAPK8	5599	87.32	79	4-hydroxy-2-nonenal|Acrolein|Aluminum Chloride|Biological Products|Cadmium|Celecoxib|Ceramides|Clioquinol|Colchicine|Copper|cupric chloride|Curcumin|Deferoxamine|Dipyridamole|Donepezil|Folic Acid|Ginkgo biloba extract|Glucose|Haloperidol|Homocysteine|Hydrogen Peroxide|Lithium|Melatonin|Mifepristone|Minocycline|Nicotine|Nitrogen Oxides|notoginsenoside R1|Ozone|Paroxetine|Particulate Matter|Plant E…
ALB	213	86.52	91	Acrolein|Aluminum|Aluminum Chloride|Anti-Inflammatory Agents, Non-Steroidal|Berberine|Cadmium|Cholesterol, Dietary|Colchicine|Copper|Copper Sulfate|cupric chloride|Curcumin|Dichlorodiphenyl Dichloroethylene|Donepezil|Fluorides|Folic Acid|Ginkgo biloba extract|Glucose|huperzine A|Hydrogen Peroxide|Ibuprofen|Indomethacin|Iron|Melatonin|Nanotubes, Carbon|Nicotine|Nitrites|Ozone|Particulate Matter|Ph…
BDNF	627	86.25	60	4-hydroxy-2-nonenal|Acrolein|Aluminum Chloride|Amino Acids, Peptides, and Proteins|Androgens|Cadmium|Colchicine|Copper|Curcumin|Dichlorodiphenyl Dichloroethylene|Folic Acid|Ginkgo biloba extract|Haloperidol|Homocysteine|Hydrogen Peroxide|Kainic Acid|Lithium|Melatonin|Mifepristone|Nanotubes, Carbon|Niacin|Nicotine|Nitric Oxide|Ozone|Paroxetine|Particulate Matter|Plant Extracts|Plant Preparations|R…
SOD1	6647	86.19	79	Acetylcholine|Aluminum Chloride|Berberine|Cadmium|Celecoxib|Cholesterol, Dietary|Copper|Copper Sulfate|cupric chloride|Curcumin|Dichlorodiphenyl Dichloroethylene|Donepezil|Folic Acid|Glucose|Haloperidol|Homocysteine|Hydrogen Peroxide|Indomethacin|Iron|Kainic Acid|Lithium|Melatonin|Nanotubes, Carbon|Nicotine|Nitric Oxide|Nitrites|Ozone|Particulate Matter|Plant Extracts|Plant Preparations|Raloxifen…
GPX1	2876	83.59	63	4-hydroxy-2-nonenal|Acetylcholine|Aluminum|Berberine|Cadmium|Celecoxib|Ceramides|Cholesterol, Dietary|Colchicine|Copper|Copper Sulfate|Curcumin|Dichlorodiphenyl Dichloroethylene|Fluorides|Folic Acid|Glucose|Haloperidol|Homocysteine|Hydrogen Peroxide|Iron|Kainic Acid|Melatonin|Nanotubes, Carbon|Nicotine|Nitric Oxide|Particulate Matter|Plant Extracts|Reactive Oxygen Species|Resveratrol|Rosiglitazon…
ACHE	43	83.08	91	Acetylcholine|Aluminum|Aluminum Chloride|Berberine|Cadmium|Celecoxib|Cholinesterase Inhibitors|Clioquinol|Copper|Copper Sulfate|cupric chloride|Curcumin|Donepezil|ethylcholine aziridinium|Fluorides|Folic Acid|Galantamine|Glucose|Homocysteine|huperzine A|Ibuprofen|Indomethacin|Melatonin|Memantine|Nicotine|Physostigmine|physostigmine salicylate|Plant Extracts|Plant Preparations|Resveratrol|Rivastig…
IL2	3558	82.76	66	2-butenal|4-hydroxy-2-nonenal|Acrolein|Aluminum|Aluminum Chloride|Amino Acids, Peptides, and Proteins|Amphotericin B|Berberine|Biological Products|Celecoxib|Colchicine|Copper|Copper Sulfate|Curcumin|Dipyridamole|Fluorides|Folic Acid|Glucocorticoids|Hydrogen Peroxide|Indomethacin|Lithium|Melatonin|Mifepristone|Minocycline|Nanotubes, Carbon|Nicotine|notoginsenoside R1|Ozone|Particulate Matter|Plant…
HMOX1	3162	82.09	83	2-butenal|4-hydroxy-2-nonenal|Acetylcholine|Acrolein|Aluminum|Berberine|Biological Products|bis(4-hydroxycinnamoyl)methane|Cadmium|Celecoxib|Colchicine|Copper|Copper Sulfate|cupric chloride|Curcumin|Deferoxamine|Dipyridamole|Folic Acid|Glucose|Hydrogen Peroxide|Indomethacin|Iron|Kainic Acid|Lipid Peroxides|Lithium|Melatonin|Mifepristone|Nanotubes, Carbon|Niacin|Nicotine|Nitric Oxide|Nitrites|noto…
GSK3B	2932	81.13	68	27-hydroxycholesterol|4-hydroxy-2-nonenal|Berberine|Cadmium|Celecoxib|Ceramides|Colchicine|Copper|Copper Sulfate|Curcumin|Deferoxamine|Dichlorodiphenyl Dichloroethylene|Folic Acid|Glucose|Haloperidol|Hydrogen Peroxide|Indomethacin|Iron|Kainic Acid|Lithium|Melatonin|Mifepristone|Minocycline|Nanotubes, Carbon|Nicotine|notoginsenoside R1|Particulate Matter|Plant Extracts|Resveratrol|Rosiglitazone|Se…
GSR	2936	78.96	76	2-butenal|4-hydroxy-2-nonenal|Acrolein|Aluminum|Aluminum Chloride|Berberine|Biological Products|Cadmium|Cholesterol, Dietary|Copper|Copper Sulfate|cupric chloride|Curcumin|Deferoxamine|Folic Acid|Glucose|Homocysteine|Hydrogen Peroxide|Indomethacin|Iron|Melatonin|Metals, Heavy|Nanotubes, Carbon|Nicotine|Nitric Oxide|Ozone|Particulate Matter|Plant Extracts|Plant Preparations|Reactive Oxygen Species…
CASP7	840	78.45	70	2-butenal|4-hydroxy-2-nonenal|Acrolein|Cadmium|Celecoxib|Ceramides|Copper|Copper Sulfate|cupric chloride|Curcumin|Dipyridamole|Fluvoxamine|Folic Acid|Haloperidol|Homocysteine|Hydrogen Peroxide|Indomethacin|Lithium|Memantine|Minocycline|Nanotubes, Carbon|Nitric Oxide|Particulate Matter|Plant Extracts|Plant Preparations|Raloxifene Hydrochloride|Reactive Oxygen Species|Resveratrol|Serotonin|Sodium F…
CCL2	6347	77.72	70	24-hydroxycholesterol|27-hydroxycholesterol|2-butenal|4-hydroxy-2-nonenal|Acrolein|Berberine|Cadmium|Celecoxib|Cholesterol, Dietary|Colchicine|Copper|Copper Sulfate|Curcumin|Deferoxamine|Dipyridamole|Folic Acid|Glucose|Homocysteine|Hydrogen Peroxide|Ibuprofen|Indomethacin|Iron|Kainic Acid|Melatonin|Mifepristone|Minocycline|Nanotubes, Carbon|Niacin|Nicotine|notoginsenoside R1|Ozone|Particulate Mat…
IFNG	3458	77.68	73	2-butenal|4-hydroxy-2-nonenal|Acrolein|Aluminum Chloride|Amino Acids, Peptides, and Proteins|Amphotericin B|Berberine|Biological Products|Cadmium|Ceramides|Colchicine|Copper|Copper Sulfate|cupric chloride|Curcumin|Dichlorodiphenyl Dichloroethylene|Fluorides|Glucose|Hydrogen Peroxide|Ibuprofen|Indomethacin|Iron|Melatonin|Mifepristone|Minocycline|Nanotubes, Carbon|Niacin|Nicotine|Nitric Oxide|Nitri…
VEGFA	7422	77.62	71	27-hydroxycholesterol|4-hydroxy-2-nonenal|Acrolein|Amino Acids, Peptides, and Proteins|Cadmium|Celecoxib|Clioquinol|Copper|Copper Sulfate|cupric chloride|Curcumin|Deferoxamine|Diglycerides|Dipyridamole|Folic Acid|Glucose|Homocysteine|Hydrogen Peroxide|Ibuprofen|Indomethacin|Kainic Acid|Lithium|Melatonin|Mifepristone|Minocycline|Nanotubes, Carbon|Niacin|Nicotine|Nitric Oxide|Ozone|Paroxetine|Parti…
CDKN1A	1026	77.52	74	4-hydroxy-2-nonenal|Amino Acids, Peptides, and Proteins|Berberine|Biological Products|Cadmium|Celecoxib|Ceramides|Clioquinol|Colchicine|Copper|Copper Sulfate|cupric chloride|Curcumin|Deferoxamine|Folic Acid|Glucocorticoids|Glucose|Homocysteine|Hydrogen Peroxide|Ibuprofen|Indomethacin|Iron|Lithium|Melatonin|Mifepristone|Nanotubes, Carbon|Niacin|Nicotine|Nitric Oxide|Ozone|Particulate Matter|Plant …
NOS3	4846	76.67	56	27-hydroxycholesterol|4-hydroxy-2-nonenal|Acetylcholine|Amino Acids, Peptides, and Proteins|Cadmium|Cholesterol, Dietary|Curcumin|Dichlorodiphenyl Dichloroethylene|Fluorides|Glucose|Homocysteine|Hydrogen Peroxide|Ibuprofen|icariin|Indomethacin|Melatonin|Mifepristone|Nanotubes, Carbon|Niacin|Nicotine|Nitrates|Nitric Oxide|Nitrites|notoginsenoside R1|Ozone|Particulate Matter|Plant Extracts|Plant Pr…
FASN	2194	76.55	59	Cadmium|Celecoxib|Ceramides|Cholesterol, Dietary|Copper|Copper Sulfate|cupric chloride|Curcumin|Dichlorodiphenyl Dichloroethylene|Diglycerides|Folic Acid|Glucose|Haloperidol|Hydrogen Peroxide|Ibuprofen|Iron|Melatonin|Mifepristone|Nanotubes, Carbon|Niacin|Nicotine|Ozone|Particulate Matter|Plant Extracts|Plant Preparations|puag-haad|Resveratrol|Rosiglitazone|Sodium Fluoride|Streptozocin|Vitamin B 1…
CASP8	841	76.22	80	4-hydroxy-2-nonenal|Acrolein|Aluminum Chloride|Berberine|Biological Products|Cadmium|Celecoxib|Colchicine|Copper|Copper Sulfate|cupric chloride|Curcumin|Deferoxamine|Dichlorodiphenyl Dichloroethylene|Dipyridamole|Donepezil|Folic Acid|Glucose|Hydrogen Peroxide|Indomethacin|Lithium|Melatonin|Mifepristone|Minocycline|Nanotubes, Carbon|Nicotine|Nitric Oxide|Nitrogen Oxides|notoginsenoside R1|Paroxeti…
IGF1	3479	75.86	71	27-hydroxycholesterol|4-hydroxy-2-nonenal|Aluminum|Aluminum Chloride|Cadmium|Ceramides|Cholesterol, Dietary|Copper|Copper Sulfate|cupric chloride|Curcumin|Dichlorodiphenyl Dichloroethylene|Folic Acid|Glucose|Hydrogen Peroxide|Ibuprofen|icariin|Indomethacin|Iron|Melatonin|Mifepristone|Nanotubes, Carbon|Nicotine|Particulate Matter|Plant Extracts|Plant Preparations|Raloxifene Hydrochloride|Reactive …
MMP9	4318	74.69	76	24-hydroxycholesterol|27-hydroxycholesterol|2-butenal|4-hydroxy-2-nonenal|Acetylcholine|Acrolein|Aluminum|Androgens|bis(4-hydroxycinnamoyl)methane|Cadmium|Celecoxib|Cholesterol, Dietary|Clioquinol|Curcumin|Dichlorodiphenyl Dichloroethylene|Donepezil|Fluorides|Folic Acid|Glucose|Homocysteine|Hydrogen Peroxide|Ibuprofen|Indomethacin|Melatonin|Mifepristone|Minocycline|Nanotubes, Carbon|Nicotine|Nitr…
NFE2L2	4780	74.64	72	2-butenal|4-hydroxy-2-nonenal|Acrolein|Berberine|Biological Products|bis(4-hydroxycinnamoyl)methane|Cadmium|Cholesterol, Dietary|Copper|Copper Sulfate|Curcumin|Deferoxamine|Dichlorodiphenyl Dichloroethylene|Fluorides|Glucose|Homocysteine|Hydrogen Peroxide|Ibuprofen|Indomethacin|Iron|Kainic Acid|Lithium|Melatonin|Mifepristone|Nitric Oxide|Nitrites|notoginsenoside R1|Particulate Matter|Plant Extrac…
ICAM1	3383	74.33	68	27-hydroxycholesterol|4-hydroxy-2-nonenal|Acrolein|Cadmium|Celecoxib|Cholesterol, Dietary|Colchicine|Copper|Copper Sulfate|Curcumin|Deferoxamine|Dipyridamole|Fluvoxamine|Glucocorticoids|Glucose|Hydrogen Peroxide|Ibuprofen|Indomethacin|Iron|Mifepristone|Minocycline|Nanotubes, Carbon|Niacin|Nicotine|Nitric Oxide|notoginsenoside R1|Ozone|Particulate Matter|Plant Extracts|Plant Preparations|Reactive …
MMP2	4313	74.21	70	4-hydroxy-2-nonenal|Acrolein|Aluminum|Androgens|Berberine|bis(4-hydroxycinnamoyl)methane|Cadmium|Celecoxib|Cholesterol, Dietary|Clioquinol|Copper|cupric chloride|Curcumin|Deferoxamine|Folic Acid|Glucose|Hydrogen Peroxide|Ibuprofen|Indomethacin|Melatonin|Mifepristone|Minocycline|Nanotubes, Carbon|Nicotine|Nitric Oxide|Ozone|Particulate Matter|Plant Extracts|Plant Preparations|Raloxifene Hydrochlor…
CD36	948	73.94	52	24-hydroxycholesterol|27-hydroxycholesterol|4-hydroxy-2-nonenal|Aluminum|Berberine|bis(4-hydroxycinnamoyl)methane|Cadmium|Cholesterol, Dietary|Copper|Copper Sulfate|Curcumin|Deferoxamine|Dichlorodiphenyl Dichloroethylene|Folic Acid|Ibuprofen|Iron|Melatonin|Mifepristone|Nanotubes, Carbon|Niacin|Ozone|Particulate Matter|Plant Extracts|Reactive Oxygen Species|Resveratrol|Rosiglitazone|Sodium Fluorid…
PPARA	5465	73.93	61	Berberine|Cadmium|Celecoxib|Ceramides|Cholesterol, Dietary|Copper|Copper Sulfate|Diglycerides|Folic Acid|Glucose|Hydrogen Peroxide|Ibuprofen|icariin|Indomethacin|Iron|Lipid Peroxides|Mifepristone|Nanotubes, Carbon|Niacin|Nicotine|Nitric Oxide|Nitrites|Ozone|Particulate Matter|Plant Extracts|Plant Preparations|puag-haad|Reactive Oxygen Species|Resveratrol|Rosiglitazone|Streptozocin|sulindac sulfid…
PPARG	5468	73.1	67	27-hydroxycholesterol|4-hydroxy-2-nonenal|Anti-Inflammatory Agents, Non-Steroidal|Berberine|bis(4-hydroxycinnamoyl)methane|Cadmium|Celecoxib|Cholesterol, Dietary|Copper|Copper Sulfate|Curcumin|Dichlorodiphenyl Dichloroethylene|Diglycerides|Glucocorticoids|Glucose|Hydrogen Peroxide|Ibuprofen|Indomethacin|Iron|Melatonin|Mifepristone|Nanotubes, Carbon|Niacin|Nitric Oxide|notoginsenoside R1|Ozone|Par…
CCND1	595	72.7	64	2-butenal|4-hydroxy-2-nonenal|Aluminum Chloride|Amino Acids, Peptides, and Proteins|Berberine|Cadmium|Celecoxib|Cholesterol, Dietary|Colchicine|Copper|Copper Sulfate|Curcumin|Deferoxamine|Dichlorodiphenyl Dichloroethylene|Folic Acid|Glucose|Haloperidol|Hydrogen Peroxide|Ibuprofen|Indomethacin|Iron|Lithium|Melatonin|Mifepristone|Nanotubes, Carbon|Nicotine|Ozone|Particulate Matter|Plant Extracts|Pl…
MAPK9	5601	72.66	66	4-hydroxy-2-nonenal|Aluminum Chloride|Biological Products|Cadmium|Ceramides|Colchicine|Copper|Copper Sulfate|Curcumin|Deferoxamine|Donepezil|Folic Acid|Glucose|Haloperidol|Homocysteine|Hydrogen Peroxide|Lithium|Melatonin|Nanotubes, Carbon|Nicotine|notoginsenoside R1|Ozone|Particulate Matter|Plant Extracts|Plant Preparations|puag-haad|Reactive Oxygen Species|Resveratrol|Streptozocin|Zinc
GCLC	2729	72.36	67	4-hydroxy-2-nonenal|Acetylcholine|Acrolein|Biological Products|Cadmium|Cholesterol, Dietary|Copper|Copper Sulfate|cupric chloride|Curcumin|Dichlorodiphenyl Dichloroethylene|Folic Acid|Ginkgo biloba extract|Hydrogen Peroxide|Ibuprofen|Indomethacin|Iron|Melatonin|Mifepristone|Nanotubes, Carbon|Nicotine|Nitric Oxide|notoginsenoside R1|Ozone|Particulate Matter|Plant Extracts|puag-haad|Reactive Oxygen…
CASP9	842	72.28	79	2-butenal|4-hydroxy-2-nonenal|Acrolein|Aluminum Chloride|Berberine|Biological Products|Cadmium|Celecoxib|Colchicine|Copper|Copper Sulfate|cupric chloride|Curcumin|Deferoxamine|Dichlorodiphenyl Dichloroethylene|Donepezil|Fluorides|Folic Acid|Glucose|Hydrogen Peroxide|Indomethacin|Melatonin|Mifepristone|Minocycline|Nanotubes, Carbon|Nicotine|Nitric Oxide|Nitrogen Oxides|notoginsenoside R1|Ozone|Par…
EPO	2056	70.7	46	Acetylcholine|Aluminum Chloride|Amphotericin B|Cadmium|Clioquinol|Copper Sulfate|Curcumin|Deferoxamine|Dichlorodiphenyl Dichloroethylene|Glucose|Haloperidol|Hydrogen Peroxide|Indomethacin|Iron|Kainic Acid|Nicotine|Nitric Oxide|Nitrites|Ozone|Particulate Matter|Plant Extracts|Reactive Oxygen Species|Resveratrol|Streptozocin
AKT1	207	70.32	74	4-hydroxy-2-nonenal|6,7-dihydroxyflavone|Acrolein|Amino Acids, Peptides, and Proteins|Berberine|Biological Products|bis(4-hydroxycinnamoyl)methane|Cadmium|Celecoxib|Clioquinol|Copper|Copper Sulfate|Curcumin|Deferoxamine|Ginkgo biloba extract|Glucose|Haloperidol|Homocysteine|Hydrogen Peroxide|Indomethacin|Iron|Lithium|Melatonin|Mifepristone|Nanotubes, Carbon|Niacin|Nicotine|Nitric Oxide|Ozone|Part…
IL10	3586	70.28	71	2-butenal|4-hydroxy-2-nonenal|Acrolein|Amphotericin B|Berberine|Biological Products|Cadmium|Celecoxib|Copper|Copper Sulfate|Curcumin|Deferoxamine|Donepezil|Glucocorticoids|Hydrogen Peroxide|Ibuprofen|Indomethacin|Kainic Acid|Lithium|Melatonin|Mifepristone|Minocycline|Nanotubes, Carbon|Nicotine|Nitric Oxide|notoginsenoside R1|Ozone|Particulate Matter|Plant Extracts|Plant Preparations|Reserpine|Res…
VCAM1	7412	70.2	62	27-hydroxycholesterol|Cadmium|Cholesterol, Dietary|Colchicine|Copper|Copper Sulfate|Curcumin|Deferoxamine|Dipyridamole|Fluvoxamine|Folic Acid|Glucocorticoids|Glucose|Homocysteine|Hydrogen Peroxide|Ibuprofen|Indomethacin|Iron|Mifepristone|Nanotubes, Carbon|Niacin|Nicotine|notoginsenoside R1|Particulate Matter|Plant Extracts|Resveratrol|Rosiglitazone|Serotonin|Sodium Fluoride|Streptozocin|Zinc
DDIT3	1649	70.18	68	2-butenal|4-hydroxy-2-nonenal|Acrolein|Cadmium|Celecoxib|Colchicine|Copper|Copper Sulfate|cupric chloride|Curcumin|Deferoxamine|Dichlorodiphenyl Dichloroethylene|Dipyridamole|Folic Acid|Glucose|Homocysteine|Hydrogen Peroxide|Ibuprofen|Indomethacin|Iron|Melatonin|Minocycline|Nanotubes, Carbon|Nicotine|Ozone|Particulate Matter|Plant Extracts|Reactive Oxygen Species|Resveratrol|Rosiglitazone|Sodium …
NFKB1	4790	70.07	61	2-butenal|4-hydroxy-2-nonenal|Acrolein|Celecoxib|Ceramides|Cholesterol, Dietary|Copper|Copper Sulfate|Curcumin|Dichlorodiphenyl Dichloroethylene|Folic Acid|Ginkgo biloba extract|Glucose|Haloperidol|Hydrogen Peroxide|Ibuprofen|Indomethacin|Lithium|Melatonin|Mifepristone|Nanotubes, Carbon|Niacin|Nicotine|Nitric Oxide|Ozone|Particulate Matter|Plant Extracts|Plant Preparations|Raloxifene Hydrochlorid…
FASLG	356	69.92	53	Acrolein|Aluminum|Aluminum Chloride|Berberine|Biological Products|Celecoxib|Ceramides|Copper Sulfate|cupric chloride|Curcumin|Dichlorodiphenyl Dichloroethylene|Fluorides|Hydrogen Peroxide|Indomethacin|Melatonin|Mifepristone|Nicotine|Nitric Oxide|Nitrogen Oxides|Plant Extracts|Plant Preparations|Reactive Oxygen Species|Resveratrol|Rosiglitazone|Sodium Fluoride|Streptozocin|Zinc
SNCA	6622	69.39	59	27-hydroxycholesterol|Acrolein|Aluminum|Aluminum Chloride|Copper|cupric chloride|entacapone|Glucose|Hydrogen Peroxide|Ibuprofen|Iron|Lithium|Melatonin|Nanotubes, Carbon|Nicotine|Nitric Oxide|Particulate Matter|Plant Extracts|Raloxifene Hydrochloride|Reactive Oxygen Species|Reserpine|Resveratrol|sulindac sulfide|Tacrine|Tolcapone
HSPA5	3309	68.2	60	4-hydroxy-2-nonenal|Acrolein|Cadmium|Celecoxib|Colchicine|Copper|Copper Sulfate|cupric chloride|Curcumin|Fluorides|Folic Acid|Glucose|Homocysteine|Hydrogen Peroxide|Ibuprofen|icariin|Indomethacin|Lithium|Melatonin|Minocycline|Nanotubes, Carbon|Nicotine|Nitric Oxide|Ozone|Particulate Matter|Plant Extracts|Resveratrol|Rosiglitazone|Sodium Fluoride|Streptozocin|Zinc
SIRT1	23411	67.96	51	4-hydroxy-2-nonenal|Acetylcholine|Berberine|Cadmium|Copper|Copper Sulfate|Curcumin|Deferoxamine|Folic Acid|Glucose|Hydrogen Peroxide|icariin|Indomethacin|Kainic Acid|Melatonin|Nanotubes, Carbon|Nicotine|Nitric Oxide|Nitrites|Plant Extracts|puag-haad|Reactive Oxygen Species|Resveratrol|Rosiglitazone|Sodium Fluoride|Streptozocin|Zinc
LDLR	3949	67.67	47	27-hydroxycholesterol|Berberine|Cadmium|Cholesterol, Dietary|Copper|Copper Sulfate|Curcumin|Desmosterol|Dichlorodiphenyl Dichloroethylene|Folic Acid|Glucose|Haloperidol|Hydrogen Peroxide|Ibuprofen|Indomethacin|Nanotubes, Carbon|Nicotine|Ozone|Particulate Matter|Plant Preparations|Raloxifene Hydrochloride|Reserpine|Resveratrol|Rosiglitazone|sulindac sulfide|Zinc
FAS	355	67.56	59	Acrolein|Berberine|Biological Products|Cadmium|Celecoxib|Colchicine|Copper|Copper Sulfate|Curcumin|Dichlorodiphenyl Dichloroethylene|Folic Acid|Glucose|Hydrogen Peroxide|Ibuprofen|Lithium|Melatonin|Mifepristone|Nanotubes, Carbon|Nicotine|Nitric Oxide|Nitrogen Oxides|notoginsenoside R1|Ozone|Particulate Matter|Plant Extracts|Reactive Oxygen Species|Resveratrol|Rosiglitazone|Sodium Fluoride|Strepto…
NOS1	4842	66.05	56	Aluminum|Cadmium|Colchicine|Copper|cupric chloride|Curcumin|Folic Acid|Glucose|Hydrogen Peroxide|Ibuprofen|icariin|Indomethacin|Kainic Acid|Lithium|Melatonin|Nitric Oxide|Ozone|Plant Extracts|Reactive Oxygen Species|Reserpine|Resveratrol|Streptozocin|Tacrine|Thiourea
RUNX2	860	65.43	48	Aluminum Chloride|Berberine|Cadmium|Celecoxib|Copper|Curcumin|Deferoxamine|Diglycerides|Fluorides|Folic Acid|Glucose|Hydrogen Peroxide|icariin|Melatonin|Mifepristone|notoginsenoside R1|Particulate Matter|Plant Extracts|Raloxifene Hydrochloride|Resveratrol|Rosiglitazone|Sodium Fluoride|Streptozocin|Zinc
IL4	3565	65.2	69	Aluminum|Amino Acids, Peptides, and Proteins|Berberine|Biological Products|Cadmium|Copper|Copper Sulfate|Curcumin|Deferoxamine|Dichlorodiphenyl Dichloroethylene|Donepezil|Hydrogen Peroxide|Ibuprofen|Indomethacin|Lithium|Melatonin|Mifepristone|Nanotubes, Carbon|Nitric Oxide|Nitrites|notoginsenoside R1|Ozone|Particulate Matter|Plant Extracts|Plant Preparations|Reactive Oxygen Species|Resveratrol|Ro…
SREBF1	6720	65.01	56	27-hydroxycholesterol|Berberine|Biological Products|Cadmium|Cholesterol, Dietary|Copper|Copper Sulfate|Curcumin|Desmosterol|Dichlorodiphenyl Dichloroethylene|Glucose|Hydrogen Peroxide|Indomethacin|Iron|Melatonin|Nanotubes, Carbon|Nicotine|Ozone|Particulate Matter|Plant Extracts|Plant Preparations|puag-haad|Raloxifene Hydrochloride|Reactive Oxygen Species|Resveratrol|Rosiglitazone|Streptozocin|Zinc
BCL2L1	598	64.19	64	4-hydroxy-2-nonenal|Berberine|Cadmium|Celecoxib|Colchicine|Copper|cupric chloride|Curcumin|Dichlorodiphenyl Dichloroethylene|Dipyridamole|Folic Acid|Ginkgo biloba extract|Glucose|Haloperidol|Hydrogen Peroxide|Ibuprofen|Indomethacin|Iron|Melatonin|Mifepristone|Nanotubes, Carbon|Nicotine|Nitric Oxide|Particulate Matter|Plant Extracts|puag-haad|Reactive Oxygen Species|Resveratrol|Rosiglitazone|Strep…
BACE1	23621	63.8	59	27-hydroxycholesterol|6,7-dihydroxyflavone|Acrolein|Aluminum Chloride|Biological Products|Cadmium|Copper|cupric chloride|Curcumin|Dichlorodiphenyl Dichloroethylene|Donepezil|Folic Acid|Ibuprofen|icariin|Indomethacin|Minocycline|Nanotubes, Carbon|Particulate Matter|Plant Extracts|Streptozocin
SERPINE1	5054	62.45	58	Acrolein|Cadmium|Ceramides|Cholesterol, Dietary|Colchicine|Copper|Copper Sulfate|Curcumin|Folic Acid|Glucose|Hydrogen Peroxide|Indomethacin|Kainic Acid|Mifepristone|Nanotubes, Carbon|Niacin|Nicotine|notoginsenoside R1|Ozone|Particulate Matter|Plant Extracts|Raloxifene Hydrochloride|Reserpine|Resveratrol|Rosiglitazone|Streptozocin|sulindac sulfide|Vitamin D|Zinc
CREB1	1385	62.37	65	4-hydroxy-2-nonenal|Acrolein|Aluminum Chloride|Cadmium|Copper|Copper Sulfate|Curcumin|Deferoxamine|Dichlorodiphenyl Dichloroethylene|Folic Acid|Ginkgo biloba extract|Glucose|Haloperidol|Hydrogen Peroxide|Melatonin|Memantine|Nanotubes, Carbon|Nicotine|Particulate Matter|Plant Extracts|Plant Preparations|Resveratrol|Rosiglitazone|Serotonin|Sodium Fluoride|Streptozocin|Zinc
BAD	572	62.35	56	4-hydroxy-2-nonenal|Acrolein|Celecoxib|Copper|Curcumin|Folic Acid|Ginkgo biloba extract|Glucose|Hydrogen Peroxide|Indomethacin|Iron|Melatonin|Mifepristone|Nanotubes, Carbon|Nicotine|Particulate Matter|Plant Extracts|Plant Preparations|Raloxifene Hydrochloride|Reactive Oxygen Species|Resveratrol|Rosiglitazone|Sodium Fluoride|Streptozocin|sulindac sulfide
STAT3	6774	62.03	57	27-hydroxycholesterol|4-hydroxy-2-nonenal|Acrolein|Cadmium|Celecoxib|Copper|Copper Sulfate|cupric chloride|Curcumin|Deferoxamine|Dichlorodiphenyl Dichloroethylene|Glucose|Hydrogen Peroxide|Indomethacin|Melatonin|Mifepristone|Nanotubes, Carbon|Nicotine|Ozone|Paroxetine|Particulate Matter|Plant Extracts|Raloxifene Hydrochloride|Reactive Oxygen Species|Resveratrol|Rosiglitazone|Streptozocin|sulindac…
DUSP1	1843	61.64	48	Androgens|Cadmium|Copper|Copper Sulfate|cupric chloride|Curcumin|Deferoxamine|Dipyridamole|Folic Acid|Glucose|Haloperidol|Homocysteine|Hydrogen Peroxide|Indomethacin|Lithium|Mifepristone|Nanotubes, Carbon|Nicotine|Nitric Oxide|Ozone|Particulate Matter|Plant Extracts|Resveratrol|Rosiglitazone|Zinc
SPP1	6696	61.59	51	Amphotericin B|Berberine|Cadmium|Celecoxib|Copper|Copper Sulfate|Curcumin|Dipyridamole|Fluorides|Folic Acid|Glucose|Hydrogen Peroxide|icariin|Nanotubes, Carbon|Nicotine|Nitric Oxide|Ozone|Particulate Matter|Plant Extracts|Raloxifene Hydrochloride|Resveratrol|Rosiglitazone|Sodium Fluoride|Streptozocin|Thiourea|Vitamin D|Zinc
LEP	3952	61.47	50	1-(3-chlorophenyl)piperazine|27-hydroxycholesterol|Acetylcholine|Cholesterol, Dietary|Deferoxamine|Dichlorodiphenyl Dichloroethylene|Dipyridamole|Glucose|Hydrogen Peroxide|Indomethacin|Iron|Kainic Acid|Melatonin|Nanotubes, Carbon|Niacin|Nicotine|Nitric Oxide|Ozone|Particulate Matter|Plant Extracts|Plant Preparations|Reactive Oxygen Species|Reserpine|Resveratrol|Rosiglitazone|Streptozocin|Zinc
TLR4	7099	61.36	51	24-hydroxycholesterol|27-hydroxycholesterol|4-hydroxy-2-nonenal|Berberine|bis(4-hydroxycinnamoyl)methane|Cadmium|Copper|Copper Sulfate|Curcumin|Deferoxamine|Folic Acid|Glucose|Indomethacin|Melatonin|Nanotubes, Carbon|Nicotine|Nitric Oxide|Ozone|Particulate Matter|Plant Extracts|Reactive Oxygen Species|Resveratrol|Rosiglitazone|Streptozocin|Vitamin D|Zinc
COL1A1	1277	61.04	59	4-hydroxy-2-nonenal|Aluminum Chloride|Berberine|Cadmium|Celecoxib|Cholesterol, Dietary|Copper|Curcumin|Deferoxamine|Dipyridamole|Fluorides|Folic Acid|Ginkgo biloba extract|Glucose|Hydrogen Peroxide|Indomethacin|Iron|Kainic Acid|Mifepristone|Nanotubes, Carbon|Nicotine|Ozone|Particulate Matter|Plant Extracts|Resveratrol|Rosiglitazone|Sodium Fluoride|Streptozocin|Zinc
TH	7054	60.95	40	1-(3-(2-(1-benzothiophen-5-yl) ethoxy) propyl)-3-azetidinol maleate|24-hydroxycholesterol|Acetylcholine|Cadmium|Copper Sulfate|Curcumin|Deferoxamine|Dipyridamole|Glucose|Haloperidol|Hydrogen Peroxide|icariin|Kainic Acid|Lithium|Melatonin|Mifepristone|Nicotine|Particulate Matter|Plant Extracts|Plant Preparations|Reserpine|Resveratrol|Rosiglitazone|Vitamin D|Zinc
GSTA4	2941	60.68	56	4-hydroxy-2-nonenal|Acrolein|Cadmium|Copper|Copper Sulfate|Curcumin|Folic Acid|Hydrogen Peroxide|Iron|Lipid Peroxides|Lithium|Melatonin|Nanotubes, Carbon|Nicotine|Ozone|Particulate Matter|Plant Extracts|Reactive Oxygen Species|Resveratrol|Rosiglitazone|Sodium Fluoride|Streptozocin|Zinc
GAPDH	2597	60.48	49	4-hydroxy-2-nonenal|Acrolein|Cadmium|Copper|Copper Sulfate|cupric chloride|Deferoxamine|Dichlorodiphenyl Dichloroethylene|Ginkgo biloba extract|Glucose|Haloperidol|Hydrogen Peroxide|Indomethacin|Nanotubes, Carbon|Nicotine|Nitric Oxide|Ozone|Particulate Matter|Plant Preparations|Resveratrol|Rosiglitazone|Serotonin|Sodium Fluoride|Zinc
PLAT	5327	60.48	46	Amino Acids, Peptides, and Proteins|Cadmium|Ceramides|Colchicine|Copper|Copper Sulfate|Dipyridamole|Folic Acid|Ginkgo biloba extract|Glucose|Indomethacin|Mifepristone|Nanotubes, Carbon|Nicotine|Nitric Oxide|notoginsenoside R1|Ozone|Particulate Matter|Plant Extracts|Raloxifene Hydrochloride|Resveratrol|Rosiglitazone|Vitamin D|Zinc
AGT	183	60.47	54	4-hydroxy-2-nonenal|Acetylcholine|Cadmium|Copper|Copper Sulfate|Curcumin|Deferoxamine|Folic Acid|Glucose|Haloperidol|Hydrogen Peroxide|Ibuprofen|Indomethacin|Lipid Peroxides|Melatonin|Nanotubes, Carbon|Niacin|Nitric Oxide|Nitrites|Particulate Matter|Pindolol|Plant Extracts|Raloxifene Hydrochloride|Reactive Oxygen Species|Resveratrol|Rosiglitazone|Serotonin|Streptozocin|Zinc
CEBPB	1051	60.35	44	Berberine|Celecoxib|Copper|Copper Sulfate|cupric chloride|Curcumin|Dichlorodiphenyl Dichloroethylene|Folic Acid|Glucose|Hydrogen Peroxide|Indomethacin|Mifepristone|Nanotubes, Carbon|Niacin|Nicotine|Ozone|Particulate Matter|Plant Extracts|Plant Preparations|Raloxifene Hydrochloride|Reactive Oxygen Species|Resveratrol|Rosiglitazone|sulindac sulfide|Zinc
MMP1	4312	60.23	54	4-hydroxy-2-nonenal|Acrolein|Aluminum|Androgens|Cadmium|Copper|Copper Sulfate|Curcumin|Deferoxamine|Folic Acid|Glucose|Homocysteine|Hydrogen Peroxide|Ibuprofen|Indomethacin|Iron|Mifepristone|Nicotine|Particulate Matter|Plant Extracts|Plant Preparations|Reactive Oxygen Species|Resveratrol|sulindac sulfide
PTGS1	5742	60.2	57	Cadmium|Celecoxib|Copper|Curcumin|Donepezil|Fluorides|Glucose|Hydrogen Peroxide|Ibuprofen|Indomethacin|Mifepristone|Minocycline|Nanotubes, Carbon|Niacin|Nitric Oxide|Ozone|Plant Extracts|Plant Preparations|Reactive Oxygen Species|Resveratrol|Rivastigmine|Sodium Fluoride|Streptozocin|sulindac sulfide|Zinc
CYP1A2	1544	59.94	60	4-hydroxy-2-nonenal|6,7-dihydroxyflavone|Berberine|Celecoxib|Copper|Copper Sulfate|Curcumin|Diglycerides|Fluvoxamine|Ginkgo biloba extract|huperzine A|Hydrogen Peroxide|Ibuprofen|Indomethacin|Melatonin|Mifepristone|Nanotubes, Carbon|Nicotine|notoginsenoside R1|Ozone|Particulate Matter|Plant Extracts|Plant Preparations|puag-haad|Reactive Oxygen Species|Reserpine|Resveratrol|Rosiglitazone|Sodium Fl…
BGLAP	632	59.73	44	Aluminum|Aluminum Chloride|Berberine|Cadmium|Copper Sulfate|Diglycerides|Fluorides|Goserelin|Hydrogen Peroxide|icariin|Melatonin|Nicotine|notoginsenoside R1|Plant Extracts|Raloxifene Hydrochloride|Resveratrol|Rosiglitazone|Sodium Fluoride|Streptozocin|Vitamin D|Zinc
BID	637	59.63	44	4-hydroxy-2-nonenal|Acrolein|Biological Products|Cadmium|Celecoxib|Copper|Copper Sulfate|cupric chloride|Curcumin|Dichlorodiphenyl Dichloroethylene|Hydrogen Peroxide|Indomethacin|Melatonin|Mifepristone|Minocycline|Nanotubes, Carbon|Nitric Oxide|Nitrogen Oxides|notoginsenoside R1|Particulate Matter|Plant Extracts|Plant Preparations|Reactive Oxygen Species|Resveratrol|sulindac sulfide
EGR1	1958	59.39	70	Acrolein|Cadmium|Clioquinol|Copper|Copper Sulfate|cupric chloride|Curcumin|Donepezil|Folic Acid|Glucose|Haloperidol|Hydrogen Peroxide|Indomethacin|Iron|Kainic Acid|Mifepristone|Nanotubes, Carbon|Nicotine|Ozone|Particulate Matter|Raloxifene Hydrochloride|Reactive Oxygen Species|Reserpine|Resveratrol|Rosiglitazone|sulindac sulfide|xanomeline|Zinc
SQSTM1	8878	59.36	57	4-hydroxy-2-nonenal|Acrolein|Biological Products|Cadmium|Celecoxib|Cholesterol, Dietary|Copper|Copper Sulfate|cupric chloride|Deferoxamine|Glucose|Hydrogen Peroxide|Indomethacin|Iron|Melatonin|Nanotubes, Carbon|Particulate Matter|Plant Extracts|Raloxifene Hydrochloride|Reserpine|Resveratrol|Rosiglitazone|Sodium Fluoride|Streptozocin|sulindac sulfide|Zinc
ACTA2	59	59.28	49	Berberine|Biological Products|Celecoxib|Colchicine|Copper|Copper Sulfate|cupric chloride|Curcumin|Deferoxamine|Folic Acid|Glucose|Homocysteine|Hydrogen Peroxide|Indomethacin|Melatonin|Nanotubes, Carbon|Nicotine|Particulate Matter|Plant Extracts|Plant Preparations|Resveratrol|Rosiglitazone|Sodium Fluoride|Streptozocin|Tolcapone|Vitamin B 12|Zinc
NR3C1	2908	59.11	44	4-hydroxy-2-nonenal|Aluminum Chloride|Cadmium|Celecoxib|Colchicine|Copper Sulfate|Curcumin|Dichlorodiphenyl Dichloroethylene|Folic Acid|Glucocorticoids|Glucose|Hydrogen Peroxide|Ibuprofen|Lithium|Melatonin|Mifepristone|Nanotubes, Carbon|Nicotine|Nitric Oxide|Plant Extracts|Raloxifene Hydrochloride|Reactive Oxygen Species|Reserpine|Resveratrol|Rosiglitazone|Tolcapone|Zinc
CASP12	100506742	59.05	46	Aluminum|Aluminum Chloride|Cadmium|cupric chloride|Curcumin|Deferoxamine|Dichlorodiphenyl Dichloroethylene|Folic Acid|Ginkgo biloba extract|Glucose|Hydrogen Peroxide|Lithium|Melatonin|Minocycline|Nicotine|Plant Extracts|Resveratrol|Sodium Fluoride|Streptozocin|Trichlorfon|Zinc
PDGFRB	5159	58.94	45	4-hydroxy-2-nonenal|Acrolein|Cadmium|Copper|Copper Sulfate|Curcumin|Deferoxamine|Dichlorodiphenyl Dichloroethylene|Folic Acid|Hydrogen Peroxide|Indomethacin|Mifepristone|Nanotubes, Carbon|Nicotine|Ozone|Particulate Matter|Raloxifene Hydrochloride|Reactive Oxygen Species|Resveratrol|Rosiglitazone|Zinc
GPT	2875	58.93	59	Acrolein|Aluminum Chloride|Berberine|Biological Products|Cadmium|Cholesterol, Dietary|Copper|Copper Sulfate|Curcumin|Dichlorodiphenyl Dichloroethylene|Fluorides|Folic Acid|Ginkgo biloba extract|Glucose|Hydrogen Peroxide|Iron|Lithium|Melatonin|Mifepristone|Nanotubes, Carbon|Plant Extracts|Plant Preparations|Resveratrol|Rosiglitazone|Sodium Fluoride|Streptozocin|Zinc
ENO1	2023	58.84	49	4-hydroxy-2-nonenal|Amphotericin B|Cadmium|Copper|cupric chloride|Curcumin|Deferoxamine|Glucose|Haloperidol|Hydrogen Peroxide|Ibuprofen|Indomethacin|Minocycline|Nanotubes, Carbon|Nicotine|Ozone|Particulate Matter|Resveratrol|Rosiglitazone|Sodium Fluoride|Streptozocin|Zinc
PCNA	5111	58.76	62	4-hydroxy-2-nonenal|Aluminum|Aluminum Chloride|Biological Products|Celecoxib|Copper|Copper Sulfate|Curcumin|Folic Acid|Glucose|Homocysteine|Hydrogen Peroxide|Indomethacin|Iron|Melatonin|Nanotubes, Carbon|Nicotine|Ozone|Particulate Matter|Plant Extracts|Plant Preparations|Raloxifene Hydrochloride|Reserpine|Resveratrol|Rosiglitazone|Streptozocin|Tolcapone|Zinc
MT2A	4502	58.47	49	Aluminum Chloride|Cadmium|Copper|Copper Sulfate|cupric chloride|Curcumin|Deferoxamine|Dichlorodiphenyl Dichloroethylene|Glucocorticoids|Glucose|Hydrogen Peroxide|Indomethacin|Iron|Kainic Acid|Melatonin|Ozone|Particulate Matter|Plant Extracts|Plant Preparations|Raloxifene Hydrochloride|Reactive Oxygen Species|Streptozocin|Zinc
PARP1	142	58.26	68	4-hydroxy-2-nonenal|Acrolein|Berberine|Biological Products|Cadmium|Celecoxib|Copper|Copper Sulfate|cupric chloride|Curcumin|Deferoxamine|Dichlorodiphenyl Dichloroethylene|Folic Acid|Glucose|Hydrogen Peroxide|Indomethacin|Iron|Lithium|Melatonin|Mifepristone|Nanotubes, Carbon|Niacin|Nicotine|Nitric Oxide|notoginsenoside R1|Particulate Matter|Plant Extracts|Plant Preparations|Reactive Oxygen Species…
XBP1	7494	57.89	43	4-hydroxy-2-nonenal|Acrolein|Cadmium|Copper|Copper Sulfate|Curcumin|Fluorides|Folic Acid|Glucose|Homocysteine|Hydrogen Peroxide|Ibuprofen|Indomethacin|Melatonin|Minocycline|Nanotubes, Carbon|Nicotine|Ozone|Particulate Matter|Reactive Oxygen Species|Resveratrol|Rosiglitazone|Sodium Fluoride
MMP3	4314	57.8	52	2-butenal|Clioquinol|Copper|Copper Sulfate|Curcumin|Folic Acid|Glucose|Hydrogen Peroxide|Ibuprofen|Indomethacin|Mifepristone|Minocycline|Nanotubes, Carbon|Nicotine|Nitric Oxide|Ozone|Particulate Matter|Raloxifene Hydrochloride|Resveratrol|Rosiglitazone|Streptozocin|Zinc
MT2	17750	57.76	46	4-hydroxy-2-nonenal|Acrolein|Cadmium|Copper|Copper Sulfate|cupric chloride|Deferoxamine|Folic Acid|Hydrogen Peroxide|Iron|Kainic Acid|Metals, Heavy|Nanotubes, Carbon|Nicotine|Nitric Oxide|Ozone|Particulate Matter|Reactive Oxygen Species|Rosiglitazone|Serotonin|Zinc
CTNNB1	1499	57.49	47	4-hydroxy-2-nonenal|Acrolein|Aluminum Chloride|Amino Acids, Peptides, and Proteins|Berberine|Cadmium|Celecoxib|Curcumin|Deferoxamine|Dichlorodiphenyl Dichloroethylene|Folic Acid|Glucose|Haloperidol|Hydrogen Peroxide|Indomethacin|Lithium|Melatonin|Mifepristone|Particulate Matter|Plant Extracts|Plant Preparations|Reactive Oxygen Species|Resveratrol|Rosiglitazone|Sodium Fluoride|sulindac sulfide|Zinc
THBS1	7057	57.34	46	Cadmium|Colchicine|Copper|Copper Sulfate|Curcumin|Folic Acid|Glucose|Hydrogen Peroxide|Ibuprofen|Indomethacin|Mifepristone|Nanotubes, Carbon|Ozone|Particulate Matter|Plant Extracts|Raloxifene Hydrochloride|Resveratrol|Rosiglitazone|Sodium Fluoride|Streptozocin|sulindac sulfide
MYC	4609	57.27	59	4-hydroxy-2-nonenal|Acrolein|Aluminum Chloride|Berberine|Cadmium|Celecoxib|Colchicine|Copper|Curcumin|Deferoxamine|Dichlorodiphenyl Dichloroethylene|Folic Acid|Ginkgo biloba extract|Glucose|Hydrogen Peroxide|Indomethacin|Iron|Mifepristone|Nanotubes, Carbon|Nicotine|Ozone|Particulate Matter|Plant Extracts|Plant Preparations|Raloxifene Hydrochloride|Reactive Oxygen Species|Reserpine|Resveratrol|Ros…
PPARGC1A	10891	57.13	49	Berberine|Cadmium|Cholesterol, Dietary|Copper|Copper Sulfate|Curcumin|Dichlorodiphenyl Dichloroethylene|Folic Acid|Glucose|Hydrogen Peroxide|icariin|Indomethacin|Melatonin|Nanotubes, Carbon|Niacin|Nicotine|Nitrites|Ozone|Particulate Matter|Plant Extracts|puag-haad|Reactive Oxygen Species|Resveratrol|Rosiglitazone|Streptozocin
EDN1	1906	57.06	61	4-hydroxy-2-nonenal|Acetylcholine|Acrolein|Cadmium|Cholesterol, Dietary|Copper|Copper Sulfate|Deferoxamine|Glucose|Haloperidol|Homocysteine|Hydrogen Peroxide|Indomethacin|Iron|Nanotubes, Carbon|Nicotine|Nitric Oxide|Ozone|Particulate Matter|Plant Extracts|Plant Preparations|Reactive Oxygen Species|Resveratrol|Rosiglitazone|Serotonin|Streptozocin|Zinc
CASP1	834	56.91	47	4-hydroxy-2-nonenal|Acrolein|Aluminum Chloride|Copper Sulfate|Curcumin|Dipyridamole|Folic Acid|Ginkgo biloba extract|Glucose|Homocysteine|Hydrogen Peroxide|Indomethacin|Melatonin|Minocycline|Nanotubes, Carbon|Nicotine|Nitric Oxide|Particulate Matter|Plant Extracts|Plant Preparations|Resveratrol|Sodium Fluoride|Streptozocin|Zinc
CYCS	54205	56.76	53	4-hydroxy-2-nonenal|Acrolein|Berberine|Cadmium|Ceramides|Copper|Copper Sulfate|cupric chloride|Curcumin|Dichlorodiphenyl Dichloroethylene|Folic Acid|Glucose|Hydrogen Peroxide|Indomethacin|Kainic Acid|Mifepristone|Minocycline|Nanotubes, Carbon|Nicotine|Nitric Oxide|Nitrogen Oxides|Plant Extracts|Resveratrol|Rosiglitazone|Sodium Fluoride|Streptozocin
ITGB1	3688	56.74	50	24-hydroxycholesterol|27-hydroxycholesterol|Cadmium|Clioquinol|Copper|Copper Sulfate|Curcumin|Folic Acid|Glucose|Hydrogen Peroxide|Nanotubes, Carbon|Nicotine|notoginsenoside R1|Ozone|Particulate Matter|Plant Preparations|Raloxifene Hydrochloride|Resveratrol|Rosiglitazone|Streptozocin|Zinc
TFRC	7037	56.61	59	Aluminum|Cadmium|Copper|Copper Sulfate|Curcumin|Deferoxamine|Folic Acid|Hydrogen Peroxide|Indomethacin|Iron|Melatonin|Nanotubes, Carbon|Niacin|Nicotine|Nitric Oxide|Ozone|Particulate Matter|Plant Extracts|Raloxifene Hydrochloride|Resveratrol|Rosiglitazone|Streptozocin|Zinc
TRP53	22059	56.5	46	4-hydroxy-2-nonenal|Cadmium|Celecoxib|Cholesterol, Dietary|Copper Sulfate|cupric chloride|Curcumin|Folic Acid|Glucose|Hydrogen Peroxide|icariin|Melatonin|Mifepristone|Nanotubes, Carbon|Nicotine|Nitric Oxide|notoginsenoside R1|Particulate Matter|Plant Extracts|Reactive Oxygen Species|Resveratrol|Rosiglitazone|Sodium Fluoride|Streptozocin|Zinc
ABCB1	5243	56.39	48	Amino Acids, Peptides, and Proteins|Cadmium|Celecoxib|Ceramides|Colchicine|Copper|Curcumin|Dichlorodiphenyl Dichloroethylene|Ginkgo biloba extract|Glucose|Haloperidol|huperzine A|Hydrogen Peroxide|Ibuprofen|Melatonin|Midazolam|Mifepristone|Nanotubes, Carbon|notoginsenoside R1|Ozone|Paroxetine|Particulate Matter|Plant Extracts|Plant Preparations|Raloxifene Hydrochloride|Reserpine|Resveratrol|Rosig…
SLC2A1	6513	56.23	50	2-butenal|Aluminum|Cadmium|Celecoxib|Copper|Copper Sulfate|cupric chloride|Curcumin|Deferoxamine|Folic Acid|Glucose|Hydrogen Peroxide|Ibuprofen|Indomethacin|Mifepristone|Minocycline|Nanotubes, Carbon|Ozone|Particulate Matter|Plant Extracts|Resveratrol|Rosiglitazone|Streptozocin
FABP4	2167	56.01	35	Berberine|Cadmium|Copper Sulfate|Deferoxamine|Dichlorodiphenyl Dichloroethylene|Folic Acid|Glucose|Ibuprofen|Indomethacin|Melatonin|Mifepristone|Nanotubes, Carbon|Niacin|Ozone|Plant Extracts|Plant Preparations|puag-haad|Raloxifene Hydrochloride|Resveratrol|Rosiglitazone|Sodium Fluoride|sulindac sulfide|Zinc
NTRK2	4915	55.93	45	6,7-dihydroxyflavone|Acrolein|Copper|Curcumin|Dichlorodiphenyl Dichloroethylene|Folic Acid|Hydrogen Peroxide|Indomethacin|Kainic Acid|Melatonin|Nanotubes, Carbon|Niacin|Nicotine|Particulate Matter|Physostigmine|Plant Extracts|Reserpine|Sodium Fluoride|Streptozocin|Zinc
MPO	4353	55.85	73	Aluminum|Berberine|Celecoxib|Colchicine|Copper|Curcumin|Dichlorodiphenyl Dichloroethylene|Donepezil|Fluorides|Glucose|Hydrogen Peroxide|Ibuprofen|Indomethacin|Iron|Nanotubes, Carbon|Niacin|Nicotine|Nitric Oxide|notoginsenoside R1|Particulate Matter|Plant Extracts|Raloxifene Hydrochloride|Resveratrol|Rosiglitazone|Serotonin|Sodium Fluoride|Streptozocin|Zinc
CP	1356	55.22	52	4-hydroxy-2-nonenal|Acrolein|Cadmium|Colchicine|Copper|Copper Sulfate|cupric chloride|Deferoxamine|Hydrogen Peroxide|Indomethacin|Iron|Mifepristone|Nanotubes, Carbon|Nitrites|Particulate Matter|Plant Extracts|Plant Preparations|Rosiglitazone|Sodium Fluoride|Streptozocin|Tolcapone|Zinc
MTOR	2475	55.16	47	4-hydroxy-2-nonenal|Amino Acids, Peptides, and Proteins|Biological Products|Cadmium|Copper|Copper Sulfate|Curcumin|Glucose|Hydrogen Peroxide|Ibuprofen|Lithium|Melatonin|Mifepristone|Nanotubes, Carbon|Niacin|Nicotine|Nitric Oxide|Plant Extracts|Reactive Oxygen Species|Resveratrol|Rosiglitazone|Serotonin|Sodium Fluoride|Streptozocin
HIF1A	3091	54.87	66	27-hydroxycholesterol|Aluminum|Amphotericin B|Cadmium|Clioquinol|Copper|Copper Sulfate|cupric chloride|Curcumin|Deferoxamine|Folic Acid|Glucose|Hydrogen Peroxide|Ibuprofen|Iron|Minocycline|Nanotubes, Carbon|Niacin|Nicotine|Nitric Oxide|Particulate Matter|Plant Extracts|Reactive Oxygen Species|Resveratrol|Rosiglitazone|Streptozocin|Zinc
CD14	929	54.58	45	4-hydroxy-2-nonenal|Acrolein|Cadmium|Colchicine|Copper|Copper Sulfate|Curcumin|Folic Acid|Glucose|Iron|Melatonin|Nanotubes, Carbon|Nitric Oxide|Ozone|Particulate Matter|Plant Extracts|Plant Preparations|Resveratrol|Sodium Fluoride|Vitamin D|Zinc
GCLM	2730	54.53	52	4-hydroxy-2-nonenal|Acetylcholine|Acrolein|Biological Products|bis(4-hydroxycinnamoyl)methane|Cadmium|Copper|Copper Sulfate|cupric chloride|Curcumin|Folic Acid|Hydrogen Peroxide|Ibuprofen|Indomethacin|Iron|Melatonin|Mifepristone|Nanotubes, Carbon|Nitric Oxide|Ozone|Particulate Matter|Reactive Oxygen Species|Resveratrol|Rosiglitazone|Zinc
HSPA1A	3303	54.49	44	2-butenal|4-hydroxy-2-nonenal|Cadmium|Copper|Copper Sulfate|cupric chloride|Curcumin|Deferoxamine|Fluorides|Folic Acid|Hydrogen Peroxide|Ibuprofen|Indomethacin|Iron|Kainic Acid|Nanotubes, Carbon|Ozone|Particulate Matter|Plant Preparations|Raloxifene Hydrochloride|Reactive Oxygen Species|Resveratrol|Zinc
SELE	6401	54.49	45	27-hydroxycholesterol|Cadmium|Celecoxib|Colchicine|Copper|Curcumin|Deferoxamine|Glucose|Hydrogen Peroxide|Ibuprofen|Iron|Mifepristone|Nanotubes, Carbon|Nitric Oxide|notoginsenoside R1|Ozone|Particulate Matter|Plant Extracts|Resveratrol|Rosiglitazone|Sodium Fluoride
ITGAM	3684	54.23	59	4-hydroxy-2-nonenal|Cadmium|Copper|Curcumin|Folic Acid|Hydrogen Peroxide|Ibuprofen|Indomethacin|Iron|Kainic Acid|Memantine|Nanotubes, Carbon|notoginsenoside R1|Ozone|Particulate Matter|Resveratrol|Sodium Fluoride|Streptozocin|Tacrine|Vitamin D|Zinc
SRC	6714	54.11	51	27-hydroxycholesterol|4-hydroxy-2-nonenal|Clioquinol|Copper|Copper Sulfate|Curcumin|Fluorides|Folic Acid|Glucose|Hydrogen Peroxide|Iron|Lithium|Nanotubes, Carbon|Nicotine|Nitric Oxide|Ozone|Plant Extracts|Plant Preparations|Reactive Oxygen Species|Resveratrol|Rosiglitazone|Zinc
INS	3630	53.97	60	Acetylcholine|Acrolein|Aluminum Chloride|Amphotericin B|Androgens|Cadmium|Copper|Curcumin|Desmosterol|Dichlorodiphenyl Dichloroethylene|Glucose|Haloperidol|Hydrogen Peroxide|Indomethacin|Mifepristone|Nicotine|Nitric Oxide|Paroxetine|Plant Extracts|Plant Preparations|Reactive Oxygen Species|Resveratrol|Rosiglitazone|Streptozocin|Zinc
ACE	1636	53.96	54	Aluminum|Cadmium|Colchicine|Curcumin|Folic Acid|Glucose|Hydrogen Peroxide|Indomethacin|Mifepristone|Nanotubes, Carbon|Niacin|Nicotine|Nitric Oxide|Particulate Matter|Plant Extracts|Raloxifene Hydrochloride|Resveratrol|Rivastigmine|Sodium Fluoride|Streptozocin|Zinc
TIMP2	7077	53.71	45	bis(4-hydroxycinnamoyl)methane|Cadmium|Celecoxib|Copper|Copper Sulfate|Curcumin|Folic Acid|Glucose|Hydrogen Peroxide|Indomethacin|Melatonin|Nanotubes, Carbon|Nitric Oxide|Ozone|Particulate Matter|Plant Extracts|Plant Preparations|Resveratrol|Rosiglitazone|Streptozocin|Zinc
SELENOP	6414	53.58	49	Aluminum|Androgens|Cadmium|Copper|Copper Sulfate|cupric chloride|Glucose|Haloperidol|Hydrogen Peroxide|Indomethacin|Nanotubes, Carbon|Ozone|Particulate Matter|Plant Extracts|Plant Preparations|Resveratrol|Rosiglitazone|Streptozocin|Zinc
BCHE	590	53.26	65	Acetylcholine|Berberine|Cadmium|Cholinesterase Inhibitors|Copper|Donepezil|Fluorides|Folic Acid|Galantamine|Homocysteine|Indomethacin|Nanotubes, Carbon|Physostigmine|Plant Extracts|Plant Preparations|Resveratrol|Rivastigmine|Rosiglitazone|Sodium Fluoride|Streptozocin|Tacrine|Thiourea|Trichlorfon
HAVCR1	26762	53.05	45	Aluminum|Amphotericin B|Cadmium|Copper|Copper Sulfate|Curcumin|Deferoxamine|Fluorides|Hydrogen Peroxide|Indomethacin|Melatonin|Nicotine|Nitric Oxide|Ozone|Resveratrol|Sodium Fluoride|Streptozocin|Zinc
ADIPOQ	9370	53	49	Aluminum|Berberine|Cholesterol, Dietary|Copper|cupric chloride|Curcumin|Dichlorodiphenyl Dichloroethylene|Glucose|Hydrogen Peroxide|Indomethacin|Melatonin|Mifepristone|Nanotubes, Carbon|Niacin|Ozone|Particulate Matter|Plant Extracts|Plant Preparations|Raloxifene Hydrochloride|Reactive Oxygen Species|Resveratrol|Rosiglitazone|Streptozocin
GOT1	2805	52.92	52	Acrolein|Aluminum Chloride|Copper|Copper Sulfate|Curcumin|Folic Acid|Glucose|Hydrogen Peroxide|Ibuprofen|Indomethacin|Iron|Nanotubes, Carbon|Particulate Matter|Plant Extracts|Raloxifene Hydrochloride|Resveratrol|Sodium Fluoride|Streptozocin|Zinc
CREBBP	1387	52.81	47	4-hydroxy-2-nonenal|Acrolein|Amino Acids, Peptides, and Proteins|Androgens|Berberine|Copper|Copper Sulfate|Curcumin|Dichlorodiphenyl Dichloroethylene|Folic Acid|Glucose|Hydrogen Peroxide|Mifepristone|Nanotubes, Carbon|Raloxifene Hydrochloride|Resveratrol|Rosiglitazone|Streptozocin|Zinc
CCL5	6352	52.65	57	4-hydroxy-2-nonenal|Acrolein|Celecoxib|Copper|Glucose|Homocysteine|Hydrogen Peroxide|Indomethacin|Iron|Melatonin|Minocycline|Nanotubes, Carbon|Nicotine|Nitric Oxide|Ozone|Particulate Matter|Plant Extracts|Raloxifene Hydrochloride|Reactive Oxygen Species|Resveratrol|Rosiglitazone|Streptozocin|Tacrine|Zinc
EGFR	1956	52.47	51	Acrolein|Biological Products|Cadmium|Celecoxib|Clioquinol|Copper|Copper Sulfate|Curcumin|Deferoxamine|Dichlorodiphenyl Dichloroethylene|Ginkgo biloba extract|Hydrogen Peroxide|Indomethacin|Mifepristone|Nanotubes, Carbon|Nicotine|Ozone|Paroxetine|Particulate Matter|Plant Extracts|Plant Preparations|Raloxifene Hydrochloride|Reactive Oxygen Species|Resveratrol|Rosiglitazone|sulindac sulfide|Zinc
NR4A1	3164	52.39	46	4-hydroxy-2-nonenal|Acrolein|Aluminum|Cadmium|Copper|Copper Sulfate|Dichlorodiphenyl Dichloroethylene|Haloperidol|Hydrogen Peroxide|Ibotenic Acid|Indomethacin|Kainic Acid|Nanotubes, Carbon|Nicotine|Nitric Oxide|Ozone|Particulate Matter|Raloxifene Hydrochloride|Reactive Oxygen Species|Rosiglitazone|Zinc
CYP3A4	1576	52.33	43	1-(3-chlorophenyl)piperazine|24-hydroxycholesterol|4-hydroxy-2-nonenal|6,7-dihydroxyflavone|Acrolein|Berberine|Colchicine|Curcumin|Deferoxamine|Dichlorodiphenyl Dichloroethylene|Fluvoxamine|Ginkgo biloba extract|Glucocorticoids|Glucose|Haloperidol|Hydrogen Peroxide|Midazolam|Mifepristone|Nicotine|notoginsenoside R1|Plant Extracts|Plant Preparations|Raloxifene Hydrochloride|Reactive Oxygen Species…
CXCL2	2920	52.25	51	2-butenal|Acrolein|Cadmium|Copper|Copper Sulfate|Curcumin|Deferoxamine|Glucose|Hydrogen Peroxide|Ibuprofen|Indomethacin|Iron|Mifepristone|Nanotubes, Carbon|Nicotine|Ozone|Particulate Matter|Plant Extracts|Plant Preparations|Reactive Oxygen Species|Resveratrol|Rosiglitazone|Vitamin D|Zinc
CD44	960	52.23	44	4-hydroxy-2-nonenal|Acrolein|Cadmium|Colchicine|Copper|Curcumin|Dichlorodiphenyl Dichloroethylene|Folic Acid|Glucose|Hydrogen Peroxide|Indomethacin|Mifepristone|Nanotubes, Carbon|Nicotine|Ozone|Particulate Matter|Plant Extracts|Raloxifene Hydrochloride|Reactive Oxygen Species|Resveratrol|Rosiglitazone
PRKCA	5578	52.23	46	Berberine|Cadmium|Ceramides|Copper|Curcumin|Diglycerides|Glucose|Hydrogen Peroxide|Lithium|Mifepristone|Nanotubes, Carbon|Nicotine|Nitric Oxide|Particulate Matter|Plant Extracts|Reactive Oxygen Species|Resveratrol|Rosiglitazone|Streptozocin|Vitamin D|Zinc
DNMT1	1786	52.17	39	Berberine|Cadmium|Copper|Curcumin|Deferoxamine|Dichlorodiphenyl Dichloroethylene|Folic Acid|Glucose|Homocysteine|Hydrogen Peroxide|Indomethacin|Iron|Nanotubes, Carbon|Nicotine|Ozone|Particulate Matter|Plant Extracts|Resveratrol|Sodium Fluoride|Vitamin B 12
NCF1	653361	52.17	42	Acetylcholine|Acrolein|Cadmium|Cholesterol, Dietary|Dichlorodiphenyl Dichloroethylene|Folic Acid|Glucose|Homocysteine|Hydrogen Peroxide|Nanotubes, Carbon|Niacin|Particulate Matter|Plant Extracts|Plant Preparations|Reactive Oxygen Species|Reserpine|Resveratrol|Rosiglitazone|Streptozocin|Zinc
ACACA	31	52	50	Biological Products|Cholesterol, Dietary|Copper|Copper Sulfate|Curcumin|Dichlorodiphenyl Dichloroethylene|Folic Acid|Glucose|Hydrogen Peroxide|Iron|Nanotubes, Carbon|Nicotine|Particulate Matter|Plant Extracts|Plant Preparations|puag-haad|Resveratrol|Rosiglitazone|Streptozocin|Vitamin B 12|Zinc
JUNB	3726	51.92	42	4-hydroxy-2-nonenal|Cadmium|Copper|Copper Sulfate|Curcumin|Glucose|Haloperidol|Hydrogen Peroxide|Indomethacin|Kainic Acid|Lithium|Mifepristone|Nanotubes, Carbon|Nicotine|Nitric Oxide|Ozone|Particulate Matter|Reactive Oxygen Species|Reserpine|Resveratrol|Zinc
CYP1A1	1543	51.86	59	6,7-dihydroxyflavone|Berberine|Biological Products|Cadmium|Colchicine|Copper|Copper Sulfate|cupric chloride|Curcumin|Deferoxamine|Dichlorodiphenyl Dichloroethylene|Glucose|Hydrogen Peroxide|Indomethacin|Melatonin|Midazolam|Mifepristone|Nanotubes, Carbon|Nicotine|Ozone|Particulate Matter|Perphenazine|Plant Extracts|Plant Preparations|puag-haad|Raloxifene Hydrochloride|Reactive Oxygen Species|Reser…
IKBKB	3551	51.81	48	Acrolein|Amino Acids, Peptides, and Proteins|Cadmium|Colchicine|Copper|Curcumin|Dipyridamole|Glucose|Hydrogen Peroxide|Indomethacin|Iron|Nanotubes, Carbon|notoginsenoside R1|Particulate Matter|Plant Extracts|Reactive Oxygen Species|Resveratrol|Rosiglitazone|sulindac sulfide|Zinc
MMP13	4322	51.81	48	Acrolein|Androgens|Berberine|Cadmium|Copper|Copper Sulfate|Curcumin|Dichlorodiphenyl Dichloroethylene|Folic Acid|Glucocorticoids|Hydrogen Peroxide|Ibuprofen|Minocycline|Nanotubes, Carbon|Nicotine|Particulate Matter|Plant Extracts|Resveratrol|Streptozocin|Zinc
APOA1	335	51.53	46	24-hydroxycholesterol|27-hydroxycholesterol|4-hydroxy-2-nonenal|Acrolein|Cadmium|Cholesterol, Dietary|Copper|Copper Sulfate|Folic Acid|Glucose|Homocysteine|Nanotubes, Carbon|Niacin|Particulate Matter|Plant Preparations|Resveratrol|Sodium Fluoride|Streptozocin|sulindac sulfide|Tolcapone|Zinc
CEBPA	1050	51.46	35	4-hydroxy-2-nonenal|Berberine|Cadmium|Celecoxib|Copper Sulfate|Curcumin|Dichlorodiphenyl Dichloroethylene|Folic Acid|Glucose|Hydrogen Peroxide|Indomethacin|Mifepristone|Nanotubes, Carbon|Niacin|Nicotine|Plant Extracts|Raloxifene Hydrochloride|Reactive Oxygen Species|Resveratrol|Rosiglitazone|Zinc
CDH1	999	51.41	46	Aluminum|Biological Products|Cadmium|Celecoxib|Colchicine|Copper Sulfate|Curcumin|Folic Acid|Glucose|Hydrogen Peroxide|Indomethacin|Lithium|Mifepristone|Nanotubes, Carbon|Nicotine|Nitric Oxide|Ozone|Particulate Matter|Plant Extracts|Reactive Oxygen Species|Resveratrol|Rosiglitazone|sulindac sulfide|Zinc
HSPD1	3329	51.38	45	4-hydroxy-2-nonenal|Cadmium|Copper|Copper Sulfate|Curcumin|Deferoxamine|Glucose|Hydrogen Peroxide|Indomethacin|Minocycline|Nanotubes, Carbon|Ozone|Particulate Matter|Plant Extracts|Raloxifene Hydrochloride|Reactive Oxygen Species|Resveratrol|Rosiglitazone|Sodium Fluoride|Streptozocin|Zinc
SCD1	20249	51.38	46	Cadmium|Ceramides|Cholesterol, Dietary|Copper|Curcumin|Desmosterol|Dichlorodiphenyl Dichloroethylene|Glucose|Hydrogen Peroxide|Nanotubes, Carbon|Nicotine|Ozone|Particulate Matter|Plant Extracts|Plant Preparations|Reactive Oxygen Species|Resveratrol|Rosiglitazone|Streptozocin|Tolcapone|Zinc
ABCC2	1244	51.19	51	4-hydroxy-2-nonenal|Aluminum Chloride|bis(4-hydroxycinnamoyl)methane|Cadmium|Celecoxib|Copper|Copper Sulfate|Curcumin|Dichlorodiphenyl Dichloroethylene|Ginkgo biloba extract|Glucose|Hydrogen Peroxide|Ibuprofen|Indomethacin|Maprotiline|Mifepristone|Nitric Oxide|notoginsenoside R1|Paroxetine|Particulate Matter|Plant Extracts|Reactive Oxygen Species|Resveratrol|Rosiglitazone|Streptozocin
INS1	16333	51.14	48	Cadmium|Celecoxib|Cholesterol, Dietary|Colchicine|Copper|Curcumin|Folic Acid|Glucose|Homocysteine|Hydrogen Peroxide|Melatonin|Nanotubes, Carbon|Niacin|Nicotine|Nitric Oxide|Ozone|Particulate Matter|Plant Extracts|Plant Preparations|Resveratrol|Rosiglitazone|Sodium Fluoride|Streptozocin|Zinc
MKI67	4288	51.11	44	4-hydroxy-2-nonenal|Aluminum Chloride|Cadmium|Celecoxib|Copper|Copper Sulfate|Curcumin|Folic Acid|Glucose|Indomethacin|Lithium|Melatonin|Mifepristone|Nanotubes, Carbon|Nicotine|Ozone|Plant Extracts|Plant Preparations|Raloxifene Hydrochloride|Resveratrol|Rosiglitazone|Zinc
TJP1	7082	51.08	44	4-hydroxy-2-nonenal|Copper|Copper Sulfate|Curcumin|Folic Acid|Glucose|Homocysteine|Hydrogen Peroxide|Indomethacin|Lithium|Mifepristone|Nicotine|Nitric Oxide|Particulate Matter|Plant Extracts|puag-haad|Resveratrol|Sodium Fluoride|Streptozocin
ABCC1	4363	50.84	43	4-hydroxy-2-nonenal|bis(4-hydroxycinnamoyl)methane|Cadmium|Celecoxib|Colchicine|Copper Sulfate|Curcumin|Folic Acid|Glucose|Haloperidol|Hydrogen Peroxide|Indomethacin|Iron|Nanotubes, Carbon|Nitric Oxide|notoginsenoside R1|Ozone|Particulate Matter|Plant Extracts|Raloxifene Hydrochloride|Resveratrol|Sodium Fluoride|Streptozocin
GPAM	57678	50.79	43	Cadmium|Copper|Copper Sulfate|Curcumin|entacapone|Folic Acid|Haloperidol|Hydrogen Peroxide|Indomethacin|Iron|Nanotubes, Carbon|Particulate Matter|Plant Extracts|Plant Preparations|Resveratrol|Rosiglitazone|Zinc
NQO1	1728	50.77	63	4-hydroxy-2-nonenal|Acrolein|Biological Products|bis(4-hydroxycinnamoyl)methane|Cadmium|Copper|Copper Sulfate|Curcumin|Deferoxamine|Folic Acid|Glucose|Hydrogen Peroxide|Ibuprofen|Iron|Melatonin|Mifepristone|Nanotubes, Carbon|notoginsenoside R1|Ozone|Particulate Matter|Plant Extracts|Plant Preparations|Resveratrol|Rosiglitazone|Serotonin|Sodium Fluoride|Streptozocin|sulindac sulfide|Tacrine|Zinc
FOXO1	2308	50.6	47	Acrolein|Berberine|Cadmium|Copper|Copper Sulfate|Curcumin|Glucose|Hydrogen Peroxide|Indomethacin|Nanotubes, Carbon|Niacin|Nicotine|Nitric Oxide|Plant Extracts|Raloxifene Hydrochloride|Resveratrol|Rosiglitazone|Streptozocin|Zinc
IL12B	3593	50.4	61	Acrolein|Aluminum|Copper|Copper Sulfate|Curcumin|Folic Acid|Glucose|Hydrogen Peroxide|Indomethacin|Iron|Lithium|Mifepristone|Nanotubes, Carbon|Nicotine|Nitric Oxide|Ozone|Particulate Matter|Plant Extracts|Resveratrol|Rosiglitazone|Serotonin|Streptozocin
ACO2	50	50.27	46	Aluminum|Cadmium|Copper|Curcumin|Deferoxamine|Folic Acid|Glucose|Hydrogen Peroxide|Iron|Kainic Acid|Nanotubes, Carbon|Ozone|Reactive Oxygen Species|Rosiglitazone|Sodium Fluoride|Streptozocin|Zinc
LPL	4023	49.95	46	Acetylcholine|Cadmium|Cholesterol, Dietary|Copper|Copper Sulfate|Curcumin|Folic Acid|Glucose|Hydrogen Peroxide|Ibuprofen|Indomethacin|Melatonin|Mifepristone|Nanotubes, Carbon|Nicotine|Plant Extracts|Plant Preparations|Raloxifene Hydrochloride|Resveratrol|Rosiglitazone|Streptozocin|Zinc
VIM	7431	49.86	49	4-hydroxy-2-nonenal|Acetylcholine|Acrolein|Cadmium|Copper|cupric chloride|Curcumin|Dichlorodiphenyl Dichloroethylene|Folic Acid|Glucose|Homocysteine|Hydrogen Peroxide|Indomethacin|Metals, Heavy|Nanotubes, Carbon|Nicotine|Ozone|Particulate Matter|Plant Extracts|Resveratrol|Rosiglitazone|Sodium Fluoride|Streptozocin
FN1	2335	49.81	49	Berberine|Cadmium|Clioquinol|Copper|Curcumin|Dichlorodiphenyl Dichloroethylene|Glucose|Hydrogen Peroxide|Indomethacin|Melatonin|Nanotubes, Carbon|Nicotine|notoginsenoside R1|Ozone|Particulate Matter|Plant Extracts|Raloxifene Hydrochloride|Reactive Oxygen Species|Resveratrol|Rosiglitazone|Sodium Fluoride|Streptozocin|Zinc
TNFRSF11B	4982	49.32	34	Cadmium|Celecoxib|Dichlorodiphenyl Dichloroethylene|Fluorides|Folic Acid|Glucose|Hydrogen Peroxide|icariin|Indomethacin|Mifepristone|Nanotubes, Carbon|Nicotine|Particulate Matter|Plant Extracts|Raloxifene Hydrochloride|Resveratrol|Rosiglitazone|Sodium Fluoride|Streptozocin
IGF1R	3480	49.27	46	4-hydroxy-2-nonenal|Berberine|Cadmium|Copper|Curcumin|Dichlorodiphenyl Dichloroethylene|Folic Acid|Glucose|Hydrogen Peroxide|Indomethacin|Mifepristone|Nanotubes, Carbon|Nicotine|Ozone|Particulate Matter|Plant Extracts|Resveratrol|Rosiglitazone|Streptozocin|Zinc
HMGCR	3156	49.09	50	24-hydroxycholesterol|27-hydroxycholesterol|Biological Products|Cadmium|Cholesterol, Dietary|Copper|Copper Sulfate|Curcumin|Desmosterol|Folic Acid|Haloperidol|Hydrogen Peroxide|Nanotubes, Carbon|Nicotine|Particulate Matter|Plant Extracts|Plant Preparations|Resveratrol|Rosiglitazone|Sodium Fluoride|Streptozocin|Thiourea|Zinc
ATF3	467	49.04	47	2-butenal|4-hydroxy-2-nonenal|Acrolein|Cadmium|Copper|Copper Sulfate|Curcumin|Dichlorodiphenyl Dichloroethylene|Folic Acid|Haloperidol|Hydrogen Peroxide|Mifepristone|Minocycline|Nanotubes, Carbon|Nicotine|Ozone|Particulate Matter|Raloxifene Hydrochloride|Reactive Oxygen Species|Resveratrol|Rosiglitazone|sulindac sulfide|Zinc
MAP2K1	5604	48.74	39	Cadmium|Celecoxib|Copper|Copper Sulfate|Curcumin|Haloperidol|Hydrogen Peroxide|Indomethacin|Lithium|Melatonin|Mifepristone|Nanotubes, Carbon|Nicotine|Ozone|Plant Extracts|Reactive Oxygen Species|Resveratrol|Rosiglitazone|Sodium Fluoride|sulindac sulfide
TF	7018	48.71	48	Aluminum|Aluminum Chloride|Cadmium|Copper|Copper Sulfate|Curcumin|Dichlorodiphenyl Dichloroethylene|Hydrogen Peroxide|Indomethacin|Iron|Melatonin|Nanotubes, Carbon|Ozone|Particulate Matter|Plant Extracts|Plant Preparations|Resveratrol|Rosiglitazone|Zinc
XDH	7498	48.63	50	4-hydroxy-2-nonenal|Aluminum|Cadmium|Copper|cupric chloride|Curcumin|Glucose|Hydrogen Peroxide|Indomethacin|Nanotubes, Carbon|Nitric Oxide|Particulate Matter|Plant Extracts|Raloxifene Hydrochloride|Reactive Oxygen Species|Resveratrol|Rosiglitazone|Serotonin|Sodium Fluoride|Streptozocin|Zinc
PCK1	5105	48.37	49	Biological Products|Copper|Copper Sulfate|Curcumin|Dichlorodiphenyl Dichloroethylene|Glucose|Haloperidol|Hydrogen Peroxide|Indomethacin|Iron|Mifepristone|Niacin|Ozone|Particulate Matter|Plant Extracts|Plant Preparations|Resveratrol|Rosiglitazone|Streptozocin|Zinc
CRP	1401	48.22	43	Aluminum|Cadmium|Celecoxib|Cholesterol, Dietary|Copper|Copper Sulfate|Curcumin|Deferoxamine|Folic Acid|Nanotubes, Carbon|Niacin|Nicotine|Particulate Matter|Plant Extracts|Reactive Oxygen Species|Resveratrol|Rosiglitazone|Vitamin B 12|Vitamin D|Zinc
GFAP	2670	48.22	59	Aluminum|Aluminum Chloride|Copper|Curcumin|Folic Acid|Homocysteine|Hydrogen Peroxide|Ibuprofen|Kainic Acid|Melatonin|Memantine|Nicotine|Nitric Oxide|Particulate Matter|Physostigmine|Plant Extracts|Reactive Oxygen Species|Resveratrol|Rosiglitazone|Streptozocin
TNFRSF10B	8795	48.22	39	4-hydroxy-2-nonenal|Cadmium|Celecoxib|Colchicine|Copper|Copper Sulfate|Curcumin|Dichlorodiphenyl Dichloroethylene|Fluorides|Folic Acid|Hydrogen Peroxide|Indomethacin|Nanotubes, Carbon|Ozone|Particulate Matter|Plant Extracts|Resveratrol|Rosiglitazone|sulindac sulfide|Zinc
CALR	811	48.2	49	Cadmium|Copper|Copper Sulfate|Folic Acid|Glucose|Homocysteine|Hydrogen Peroxide|Iron|Lithium|Nanotubes, Carbon|Nicotine|Nitric Oxide|Particulate Matter|Plant Extracts|Resveratrol|Sodium Fluoride|Streptozocin|Zinc
LCAT	3931	48.15	39	27-hydroxycholesterol|4-hydroxy-2-nonenal|Cadmium|Cholesterol, Dietary|Copper|Copper Sulfate|cupric chloride|Hydrogen Peroxide|Lecithins|Nanotubes, Carbon|Ozone|Particulate Matter|Resveratrol|Sodium Fluoride|Streptozocin|Zinc
BAK1	578	47.96	44	Aluminum Chloride|Cadmium|Celecoxib|Copper|Copper Sulfate|Curcumin|Dichlorodiphenyl Dichloroethylene|Hydrogen Peroxide|Indomethacin|Melatonin|Minocycline|Nanotubes, Carbon|Particulate Matter|Plant Extracts|Raloxifene Hydrochloride|Resveratrol|Rosiglitazone|Streptozocin|sulindac sulfide
STAT1	6772	47.86	35	4-hydroxy-2-nonenal|Biological Products|Cadmium|Colchicine|Copper Sulfate|Curcumin|Folic Acid|Glucose|Hydrogen Peroxide|Indomethacin|Melatonin|Nanotubes, Carbon|Nitric Oxide|Ozone|Particulate Matter|Plant Extracts|Plant Preparations|Raloxifene Hydrochloride|Resveratrol|Rosiglitazone|Zinc
CSF2	1437	47.8	41	2-butenal|4-hydroxy-2-nonenal|Acetylcholine|Acrolein|Cadmium|Colchicine|Deferoxamine|Hydrogen Peroxide|Indomethacin|Iron|Nanotubes, Carbon|Nicotine|Nitric Oxide|Nitrites|Ozone|Particulate Matter|Plant Extracts|Raloxifene Hydrochloride|Reactive Oxygen Species|Resveratrol|Zinc
ABCG2	9429	47.7	42	Cadmium|Celecoxib|Curcumin|Dichlorodiphenyl Dichloroethylene|Folic Acid|Ginkgo biloba extract|Haloperidol|Hydrogen Peroxide|Iron|Kainic Acid|Mifepristone|Nanotubes, Carbon|Nicotine|notoginsenoside R1|Ozone|Particulate Matter|Plant Extracts|Reserpine|Resveratrol|Rosiglitazone|Streptozocin|sulindac sulfide
CLU	1191	47.65	49	Amphotericin B|Cadmium|Copper|Copper Sulfate|cupric chloride|Cysteine Proteinase Inhibitors|Dichlorodiphenyl Dichloroethylene|Folic Acid|Hydrogen Peroxide|Ibuprofen|Nanotubes, Carbon|Ozone|Particulate Matter|Plant Preparations|Raloxifene Hydrochloride|Resveratrol|Rosiglitazone|Sodium Fluoride|Streptozocin|Zinc
PRKCD	5580	47.4	44	2-butenal|Acrolein|bis(4-hydroxycinnamoyl)methane|Cadmium|Copper|Copper Sulfate|Curcumin|Deferoxamine|Diglycerides|Glucose|Hydrogen Peroxide|Nanotubes, Carbon|Nicotine|Nitric Oxide|Plant Extracts|puag-haad|Reactive Oxygen Species|Resveratrol|Streptozocin
IL1A	3552	47.3	55	4-hydroxy-2-nonenal|Cadmium|Colchicine|Copper|cupric chloride|Curcumin|Deferoxamine|Folic Acid|Hydrogen Peroxide|Ibuprofen|Indomethacin|Iron|Melatonin|Mifepristone|Nanotubes, Carbon|Nicotine|Nitric Oxide|notoginsenoside R1|Ozone|Particulate Matter|Plant Extracts|Resveratrol|Streptozocin|Zinc
MAPK14	1432	47.3	33	4-hydroxy-2-nonenal|Acetylcholine|Acrolein|Cadmium|Celecoxib|Copper Sulfate|cupric chloride|Curcumin|Glucose|Haloperidol|Homocysteine|Hydrogen Peroxide|Ibuprofen|Nanotubes, Carbon|Plant Extracts|Plant Preparations|puag-haad|Raloxifene Hydrochloride|Reactive Oxygen Species|Resveratrol|Streptozocin
LHB	3972	47.24	47	Aluminum Chloride|Androgens|Biological Products|Cadmium|Celecoxib|Copper|Hydrogen Peroxide|Lithium|Melatonin|Mifepristone|Nicotine|Ozone|Particulate Matter|Perphenazine|Plant Extracts|Raloxifene Hydrochloride|Reactive Oxygen Species|Resveratrol|Sodium Fluoride|Streptozocin|Zinc
PGK1	5230	47.24	41	4-hydroxy-2-nonenal|Amphotericin B|Cadmium|Clioquinol|Copper|cupric chloride|Deferoxamine|Folic Acid|Haloperidol|Hydrogen Peroxide|Indomethacin|Nanotubes, Carbon|Particulate Matter|Resveratrol|Rosiglitazone|Sodium Fluoride|Zinc
ADM	133	47.09	41	Aluminum|Cadmium|Copper|Copper Sulfate|Deferoxamine|Dichlorodiphenyl Dichloroethylene|Folic Acid|Hydrogen Peroxide|Nanotubes, Carbon|Nitrates|Nitric Oxide|Ozone|Particulate Matter|Plant Extracts|Resveratrol|Rosiglitazone|sulindac sulfide|Zinc
IL18	3606	47	50	4-hydroxy-2-nonenal|Acrolein|Aluminum|Aluminum Chloride|Copper Sulfate|Curcumin|Folic Acid|Glucocorticoids|Hydrogen Peroxide|Indomethacin|Iron|Mifepristone|Nanotubes, Carbon|Ozone|Particulate Matter|Plant Preparations|Reactive Oxygen Species|Reserpine|Resveratrol|Rosiglitazone|Streptozocin
BECN1	8678	46.85	32	Biological Products|Cadmium|Cholesterol, Dietary|Copper Sulfate|Deferoxamine|Folic Acid|Glucose|Hydrogen Peroxide|Maprotiline|Melatonin|Nanotubes, Carbon|Nicotine|Ozone|Particulate Matter|Reactive Oxygen Species|Resveratrol|Rosiglitazone|Sodium Fluoride|Streptozocin
CCNE1	898	46.7	38	Berberine|Cadmium|Copper|Copper Sulfate|Curcumin|Deferoxamine|Folic Acid|Glucose|Homocysteine|Ibuprofen|Indomethacin|Kainic Acid|Mifepristone|Nanotubes, Carbon|Nicotine|Ozone|Particulate Matter|Plant Extracts|Resveratrol|Rosiglitazone|Zinc
ESR1	2099	46.68	51	24-hydroxycholesterol|27-hydroxycholesterol|Acetylcholine|Acrolein|Aluminum|Cadmium|Colchicine|Copper Sulfate|cupric chloride|Curcumin|Dichlorodiphenyl Dichloroethylene|Glucose|Goserelin|Hydrogen Peroxide|Melatonin|Mifepristone|Nanotubes, Carbon|Nitric Oxide|notoginsenoside R1|Ozone|Particulate Matter|Plant Extracts|Plant Preparations|Raloxifene Hydrochloride|Resveratrol|Sodium Fluoride|Streptozo…
HSP90AA1	3320	46.62	35	4-hydroxy-2-nonenal|Cadmium|Copper|Copper Sulfate|cupric chloride|Curcumin|Ginkgo biloba extract|Glucose|Hydrogen Peroxide|Indomethacin|Melatonin|Nanotubes, Carbon|Nicotine|Ozone|Particulate Matter|Plant Extracts|Resveratrol|Sodium Fluoride|Zinc
MT1	17748	46.62	39	4-hydroxy-2-nonenal|Cadmium|Copper|Copper Sulfate|Folic Acid|Glucocorticoids|Hydrogen Peroxide|Iron|Kainic Acid|Metals, Heavy|Nanotubes, Carbon|Nitric Oxide|Ozone|Particulate Matter|Plant Extracts|Reactive Oxygen Species|Rosiglitazone|Serotonin|Zinc
CAV1	857	46.55	36	Acetylcholine|Cadmium|Celecoxib|Deferoxamine|Glucose|Hydrogen Peroxide|Iron|Mifepristone|Nanotubes, Carbon|Niacin|Nitric Oxide|Ozone|Particulate Matter|Plant Preparations|Raloxifene Hydrochloride|Reactive Oxygen Species|Resveratrol|Rosiglitazone|Streptozocin
ABCA1	19	46.42	43	24-hydroxycholesterol|27-hydroxycholesterol|4-hydroxy-2-nonenal|Aluminum|Cadmium|Cholesterol, Dietary|Copper|Copper Sulfate|Desmosterol|Folic Acid|Mifepristone|Nanotubes, Carbon|Niacin|Nicotine|Ozone|Particulate Matter|Plant Preparations|Resveratrol|Rosiglitazone|Zinc
PKM	5315	46.39	46	4-hydroxy-2-nonenal|Cadmium|Copper|Folic Acid|Glucose|Haloperidol|Hydrogen Peroxide|Indomethacin|Nanotubes, Carbon|Particulate Matter|Plant Preparations|Reactive Oxygen Species|Resveratrol|Rosiglitazone|Sodium Fluoride|Streptozocin|sulindac sulfide|Zinc
BIRC5	332	46.36	42	4-hydroxy-2-nonenal|Berberine|Celecoxib|Copper|Copper Sulfate|Curcumin|Fluorides|Hydrogen Peroxide|Indomethacin|Lithium|Mifepristone|Nanotubes, Carbon|Nicotine|Nitric Oxide|Ozone|Particulate Matter|Plant Extracts|Reactive Oxygen Species|Reserpine|Resveratrol|Rosiglitazone|Sodium Fluoride|Zinc
APOB	338	46.3	41	Aluminum|Cadmium|Copper|Copper Sulfate|cupric chloride|Dichlorodiphenyl Dichloroethylene|Folic Acid|Glucose|Hydrogen Peroxide|Nanotubes, Carbon|Niacin|Particulate Matter|Plant Preparations|Resveratrol|Rosiglitazone|Sodium Fluoride|Tolcapone|Zinc
ALOX5	240	46.25	43	4-hydroxy-2-nonenal|Acrolein|Aluminum|Aluminum Chloride|Cadmium|Celecoxib|Curcumin|Folic Acid|Glucose|Hydrogen Peroxide|Indomethacin|Kainic Acid|Nanotubes, Carbon|Nicotine|Nitric Oxide|Reactive Oxygen Species|Resveratrol|Rosiglitazone|Zinc
HSP90B1	7184	46.13	48	Acrolein|Cadmium|Copper|Copper Sulfate|cupric chloride|Curcumin|Glucose|Hydrogen Peroxide|Indomethacin|Lithium|Nanotubes, Carbon|Particulate Matter|Raloxifene Hydrochloride|Resveratrol|Rosiglitazone|Sodium Fluoride|Streptozocin|Zinc
DRD2	1813	45.71	47	4-hydroxy-2-nonenal|Aluminum|Aluminum Chloride|Cadmium|Copper|Curcumin|Haloperidol|Iron|Kainic Acid|Lithium|Melatonin|Molindone|Nicotine|Particulate Matter|Perphenazine|Plant Extracts|Reserpine|Serotonin|Thioridazine|Zinc
IGFBP3	3486	45.59	51	Androgens|Cadmium|Copper|Curcumin|Folic Acid|Ginkgo biloba extract|Indomethacin|Iron|Mifepristone|Nanotubes, Carbon|Ozone|Particulate Matter|Plant Extracts|Plant Preparations|Raloxifene Hydrochloride|Resveratrol|Rosiglitazone|Streptozocin|Zinc
NR1H3	10062	45.53	34	24-hydroxycholesterol|27-hydroxycholesterol|Cadmium|Cholesterol, Dietary|Copper Sulfate|Curcumin|Desmosterol|Glucose|Melatonin|Niacin|Nicotine|Ozone|Particulate Matter|Resveratrol|Rosiglitazone|Streptozocin|Zinc
SLC22A2	6582	45.49	57	Aluminum|Cadmium|Copper|Dipyridamole|Donepezil|Haloperidol|Indomethacin|Kainic Acid|Maprotiline|Melatonin|Nicotine|Ozone|Paroxetine|Perphenazine|Plant Extracts|Raloxifene Hydrochloride|Serotonin|Streptozocin|Tacrine|Thioridazine|Trazodone
CYP2E1	1571	45.35	52	Androgens|Berberine|Cadmium|Copper|Curcumin|Deferoxamine|Folic Acid|Ginkgo biloba extract|Hydrogen Peroxide|Indomethacin|Melatonin|Midazolam|Nanotubes, Carbon|Nicotine|Nitric Oxide|Ozone|Particulate Matter|Plant Extracts|Plant Preparations|Reactive Oxygen Species|Resveratrol|Rosiglitazone|Streptozocin|Thioridazine|Vitamin B 12|Zinc
HSPB1	3315	45.34	49	Cadmium|Copper|Copper Sulfate|cupric chloride|Curcumin|Dichlorodiphenyl Dichloroethylene|Glucose|Hydrogen Peroxide|Indomethacin|Iron|Nanotubes, Carbon|Niacin|Ozone|Particulate Matter|Plant Extracts|Reactive Oxygen Species|Resveratrol|Rosiglitazone|Streptozocin|Zinc
CCN2	1490	45.15	48	Cadmium|Copper|Copper Sulfate|Curcumin|Folic Acid|Glucose|Hydrogen Peroxide|Indomethacin|Mifepristone|Nanotubes, Carbon|Nicotine|Nitric Oxide|Particulate Matter|Plant Extracts|Resveratrol|Rosiglitazone|Streptozocin|sulindac sulfide|Vitamin D|Zinc
ID1	3397	45.06	27	2-butenal|4-hydroxy-2-nonenal|Copper Sulfate|Curcumin|Folic Acid|Glucose|Hydrogen Peroxide|icariin|Indomethacin|Nanotubes, Carbon|Nicotine|Ozone|Particulate Matter|Plant Extracts|Raloxifene Hydrochloride|Resveratrol|Rosiglitazone|sulindac sulfide
KLF6	1316	45.06	32	Aluminum|Cadmium|Colchicine|Copper Sulfate|cupric chloride|Curcumin|Folic Acid|Glucose|Hydrogen Peroxide|Lithium|Ozone|Particulate Matter|Raloxifene Hydrochloride|Reactive Oxygen Species|Rosiglitazone|Sodium Fluoride|Zinc
CXCL1	2919	45.03	52	2-butenal|4-hydroxy-2-nonenal|Acrolein|Amino Acids, Peptides, and Proteins|Cadmium|Colchicine|Copper|Copper Sulfate|Curcumin|Folic Acid|Glucose|Indomethacin|Iron|Mifepristone|Nanotubes, Carbon|Nicotine|Ozone|Particulate Matter|Resveratrol|Rosiglitazone|Vitamin D|Zinc
SERPINE2	5270	45	39	Cadmium|Copper|Copper Sulfate|Curcumin|Glucose|Hydrogen Peroxide|Indomethacin|Mifepristone|Nanotubes, Carbon|Particulate Matter|Raloxifene Hydrochloride|Rosiglitazone|Serotonin|Sodium Fluoride|Streptozocin|Zinc
SP1	6667	44.9	43	Cadmium|Copper|Copper Sulfate|cupric chloride|Curcumin|Deferoxamine|Folic Acid|Glucose|Hydrogen Peroxide|Iron|Nanotubes, Carbon|Nicotine|Particulate Matter|Plant Extracts|Reactive Oxygen Species|Resveratrol|Rosiglitazone|Zinc
BIRC3	330	44.75	34	2-butenal|Acrolein|Cadmium|Copper Sulfate|cupric chloride|Curcumin|Fluorides|Folic Acid|Homocysteine|Indomethacin|Nanotubes, Carbon|Nitric Oxide|Particulate Matter|Plant Extracts|Raloxifene Hydrochloride|Reactive Oxygen Species|Resveratrol|sulindac sulfide|Zinc
PTEN	5728	44.73	40	Berberine|Cadmium|Cholesterol, Dietary|Copper|Copper Sulfate|Curcumin|Folic Acid|Ginkgo biloba extract|Glucose|Hydrogen Peroxide|Indomethacin|Nanotubes, Carbon|Nicotine|Particulate Matter|Plant Extracts|Reactive Oxygen Species|Resveratrol|Rosiglitazone|Sodium Fluoride|Zinc
CXCL12	6387	44.69	50	27-hydroxycholesterol|Aluminum|Cadmium|Copper|Curcumin|Dipyridamole|Glucose|Hydrogen Peroxide|Indomethacin|Mifepristone|Nanotubes, Carbon|Nitric Oxide|Particulate Matter|Plant Extracts|Raloxifene Hydrochloride|Resveratrol|Rosiglitazone|Streptozocin|Zinc
TIMP1	7076	44.5	46	4-hydroxy-2-nonenal|Cadmium|Colchicine|Copper|Copper Sulfate|Curcumin|Folic Acid|Glucose|Homocysteine|Hydrogen Peroxide|Indomethacin|Mifepristone|Nanotubes, Carbon|Nicotine|Ozone|Particulate Matter|Plant Extracts|Plant Preparations|Raloxifene Hydrochloride|Resveratrol|Rosiglitazone|Streptozocin
PLAU	5328	44.42	40	bis(4-hydroxycinnamoyl)methane|Cadmium|Copper Sulfate|Curcumin|Deferoxamine|Folic Acid|Ibuprofen|Indomethacin|Nanotubes, Carbon|Nicotine|notoginsenoside R1|Ozone|Particulate Matter|Plant Extracts|Raloxifene Hydrochloride|Resveratrol|Streptozocin|sulindac sulfide|Zinc
IRS1	3667	44.36	38	Cadmium|Cholesterol, Dietary|Copper Sulfate|Curcumin|Folic Acid|Glucose|Melatonin|Nanotubes, Carbon|Nicotine|Paroxetine|Particulate Matter|Plant Extracts|Plant Preparations|Resveratrol|Rosiglitazone|Serotonin|Streptozocin|Zinc
PRDX2	7001	44.33	43	Cadmium|Copper|Copper Sulfate|Dichlorodiphenyl Dichloroethylene|Hydrogen Peroxide|Ibuprofen|Indomethacin|Minocycline|Nanotubes, Carbon|Ozone|Particulate Matter|Raloxifene Hydrochloride|Resveratrol|Rosiglitazone|Sodium Fluoride|Streptozocin|Zinc
CASP4	837	44.07	39	4-hydroxy-2-nonenal|Clioquinol|Copper|Copper Sulfate|Curcumin|Dichlorodiphenyl Dichloroethylene|Folic Acid|Ginkgo biloba extract|Hydrogen Peroxide|Lithium|Nanotubes, Carbon|Particulate Matter|Plant Preparations|Raloxifene Hydrochloride|Resveratrol|Rosiglitazone|Sodium Fluoride
EIF4EBP1	1978	44.06	41	4-hydroxy-2-nonenal|Berberine|Cadmium|Copper|Copper Sulfate|Curcumin|Glucose|Hydrogen Peroxide|Indomethacin|Melatonin|Nanotubes, Carbon|Niacin|Nicotine|Raloxifene Hydrochloride|Resveratrol|Rosiglitazone|Streptozocin|Thioridazine
ARG1	383	43.98	53	Aluminum|Copper|Copper Sulfate|Dichlorodiphenyl Dichloroethylene|Donepezil|Fluorides|Glucose|Hydrogen Peroxide|Mifepristone|Nanotubes, Carbon|Nitric Oxide|Ozone|Particulate Matter|Plant Extracts|Resveratrol|Rosiglitazone|Streptozocin
SMAD3	4088	43.98	48	Aluminum Chloride|Biological Products|Cadmium|Copper|Copper Sulfate|Curcumin|Folic Acid|Glucose|Hydrogen Peroxide|Nicotine|Nitric Oxide|Particulate Matter|Reactive Oxygen Species|Resveratrol|Rosiglitazone|Sodium Fluoride|Streptozocin|Zinc
IRS2	8660	43.94	39	Cadmium|Cholesterol, Dietary|Copper|cupric chloride|Curcumin|Dichlorodiphenyl Dichloroethylene|Glucose|Melatonin|Nanotubes, Carbon|Ozone|Particulate Matter|Plant Extracts|Resveratrol|Rosiglitazone|Streptozocin|Zinc
MAP3K5	4217	43.94	38	Acrolein|Berberine|Ceramides|Copper|Copper Sulfate|Deferoxamine|Glucose|Hydrogen Peroxide|Kainic Acid|Nanotubes, Carbon|Particulate Matter|Plant Extracts|Raloxifene Hydrochloride|Reactive Oxygen Species|Resveratrol|Streptozocin
FSHB	2488	43.89	43	Cadmium|Celecoxib|Copper|Copper Sulfate|Dichlorodiphenyl Dichloroethylene|Goserelin|Lithium|Melatonin|Mifepristone|Nicotine|Ozone|Particulate Matter|Perphenazine|Plant Extracts|Resveratrol|Rosiglitazone|Sodium Fluoride|Streptozocin|Trichlorfon
TNFRSF1A	7132	43.76	33	4-hydroxy-2-nonenal|Cadmium|Celecoxib|Colchicine|Copper Sulfate|Curcumin|Hydrogen Peroxide|Indomethacin|Mifepristone|Nanotubes, Carbon|Nicotine|Nitric Oxide|notoginsenoside R1|Ozone|Particulate Matter|Plant Extracts|Resveratrol|Tolcapone|Zinc
PTK2	5747	43.72	36	4-hydroxy-2-nonenal|Cadmium|Copper|Curcumin|Glucose|Hydrogen Peroxide|Indomethacin|Nanotubes, Carbon|Nicotine|Nitric Oxide|Ozone|Particulate Matter|Plant Extracts|Reactive Oxygen Species|Resveratrol|Rosiglitazone|sulindac sulfide
ERN1	2081	43.64	30	4-hydroxy-2-nonenal|Aluminum|Cadmium|Copper Sulfate|Curcumin|Folic Acid|Glucose|Homocysteine|Hydrogen Peroxide|Melatonin|Minocycline|Nanotubes, Carbon|Nicotine|Plant Extracts|Resveratrol|Sodium Fluoride|Streptozocin
F2	2147	43.61	47	Aluminum|Cadmium|Cholesterol, Dietary|Colchicine|Copper|Copper Sulfate|cupric chloride|Curcumin|Iron|Nicotine|Nitric Oxide|Ozone|Plant Preparations|Reactive Oxygen Species|Resveratrol|Rosiglitazone|Sodium Fluoride|Zinc
B2M	567	43.44	42	4-hydroxy-2-nonenal|Acrolein|Androgens|Cadmium|Copper|Folic Acid|Glucose|Hydrogen Peroxide|Iron|Nanotubes, Carbon|Nitric Oxide|Ozone|Particulate Matter|Reactive Oxygen Species|Resveratrol|Sodium Fluoride
ATF2	1386	43.34	48	Acrolein|Aluminum|Copper|Copper Sulfate|cupric chloride|Curcumin|Folic Acid|Hydrogen Peroxide|Lithium|Melatonin|Nanotubes, Carbon|Ozone|Particulate Matter|Resveratrol|Streptozocin|Zinc
C3	718	43.25	41	Aluminum|Androgens|Cadmium|Colchicine|Copper|Curcumin|Folic Acid|Glucose|Ibuprofen|Mifepristone|Nanotubes, Carbon|Ozone|Particulate Matter|Raloxifene Hydrochloride|Reactive Oxygen Species|Reserpine|Resveratrol|Zinc
CXCR4	7852	43.25	45	4-hydroxy-2-nonenal|Cadmium|Copper|Copper Sulfate|Curcumin|Folic Acid|Glucose|Hydrogen Peroxide|Mifepristone|Nanotubes, Carbon|Nicotine|Nitric Oxide|Ozone|Particulate Matter|Resveratrol|Rosiglitazone|Streptozocin|Zinc
SLC3A2	6520	43.06	34	Amino Acids, Peptides, and Proteins|Cadmium|Copper|Copper Sulfate|Curcumin|Folic Acid|Hydrogen Peroxide|Ibuprofen|Indomethacin|Nanotubes, Carbon|Particulate Matter|Plant Extracts|Raloxifene Hydrochloride|Rosiglitazone|Sodium Fluoride|sulindac sulfide|Zinc
CPT1A	1374	43	47	Berberine|Cadmium|Cholesterol, Dietary|Copper|Copper Sulfate|Curcumin|Dichlorodiphenyl Dichloroethylene|Glucose|Indomethacin|Iron|Nanotubes, Carbon|Ozone|Plant Extracts|puag-haad|Resveratrol|Rosiglitazone|Sodium Fluoride|Streptozocin|Zinc
HSPA9	3313	42.97	45	4-hydroxy-2-nonenal|Copper|Copper Sulfate|cupric chloride|Deferoxamine|Folic Acid|Glucose|Indomethacin|Iron|Lithium|Melatonin|Nanotubes, Carbon|Plant Extracts|Resveratrol|Rosiglitazone|Sodium Fluoride|Streptozocin
CKB	1152	42.95	21	Cadmium|Copper Sulfate|Curcumin|Deferoxamine|Folic Acid|Glucose|Hydrogen Peroxide|Indomethacin|Lithium|Melatonin|Mifepristone|Nanotubes, Carbon|Plant Extracts|Raloxifene Hydrochloride|Sodium Fluoride|Vitamin D
SOD3	6649	42.86	58	Acrolein|Cholesterol, Dietary|Copper|Donepezil|Glucose|Haloperidol|Hydrogen Peroxide|Iron|Mifepristone|Ozone|Particulate Matter|Raloxifene Hydrochloride|Reactive Oxygen Species|Resveratrol|Rosiglitazone|Streptozocin
MAPT	4137	42.83	56	27-hydroxycholesterol|Acrolein|Aluminum|Berberine|Cadmium|Colchicine|Copper|Fluorides|Folic Acid|Hydrogen Peroxide|Lithium|Melatonin|Nanotubes, Carbon|Ozone|Resveratrol|Rosiglitazone|Streptozocin|Zinc
SERPINH1	871	42.78	39	Cadmium|Celecoxib|Copper|Copper Sulfate|Curcumin|Hydrogen Peroxide|Nanotubes, Carbon|Nicotine|Raloxifene Hydrochloride|Reactive Oxygen Species|Resveratrol|Sodium Fluoride|Streptozocin|Vitamin B 12|Zinc
GSN	2934	42.67	37	4-hydroxy-2-nonenal|Cadmium|Copper|Curcumin|Dichlorodiphenyl Dichloroethylene|Glucose|Hydrogen Peroxide|Indomethacin|Nanotubes, Carbon|Nitric Oxide|Particulate Matter|Plant Preparations|Resveratrol|Rosiglitazone|Sodium Fluoride|Zinc
P4HA1	5033	42.63	29	Copper Sulfate|Deferoxamine|Folic Acid|Glucose|Iron|Nanotubes, Carbon|Nitric Oxide|Ozone|Particulate Matter|Plant Extracts|Rosiglitazone|Sodium Fluoride|Tolcapone|Zinc
GJA1	2697	42.52	41	Cadmium|Colchicine|Copper|Curcumin|Dichlorodiphenyl Dichloroethylene|Folic Acid|Glucose|Haloperidol|Hydrogen Peroxide|Lithium|Mifepristone|Nanotubes, Carbon|Nitric Oxide|Particulate Matter|Plant Extracts|Reactive Oxygen Species|Resveratrol|Sodium Fluoride|Zinc
ANXA3	306	42.48	43	Cadmium|Copper|Copper Sulfate|Deferoxamine|Folic Acid|Hydrogen Peroxide|Ibuprofen|Indomethacin|Mifepristone|Nanotubes, Carbon|Ozone|Resveratrol|Rosiglitazone|Sodium Fluoride|Streptozocin|Zinc
ALPL	249	42.42	38	Aluminum Chloride|Cadmium|Cholesterol, Dietary|Copper|Deferoxamine|Dichlorodiphenyl Dichloroethylene|Fluorides|Folic Acid|Hydrogen Peroxide|Indomethacin|Melatonin|Nanotubes, Carbon|Plant Extracts|Plant Preparations|Resveratrol|Rosiglitazone|Sodium Fluoride|Zinc
TXN	7295	42.34	43	4-hydroxy-2-nonenal|Acrolein|Cadmium|Copper|Copper Sulfate|cupric chloride|Glucose|Hydrogen Peroxide|Indomethacin|Mifepristone|Nanotubes, Carbon|Particulate Matter|Plant Extracts|Reactive Oxygen Species|Resveratrol|Streptozocin|Zinc
GSTA1	2938	42.22	48	4-hydroxy-2-nonenal|Acrolein|Biological Products|Cadmium|Copper|Copper Sulfate|Folic Acid|Hydrogen Peroxide|Ibuprofen|Iron|Lipid Peroxides|Mifepristone|Nanotubes, Carbon|Ozone|Particulate Matter|Plant Extracts|Reactive Oxygen Species|Resveratrol|Streptozocin
GSTA2	2939	42.22	46	Cadmium|Copper|Copper Sulfate|Curcumin|Glucocorticoids|Hydrogen Peroxide|Indomethacin|Iron|Lipid Peroxides|Mifepristone|Nanotubes, Carbon|Ozone|Plant Extracts|puag-haad|Reactive Oxygen Species|Resveratrol|Rosiglitazone|Sodium Fluoride|Streptozocin
TPD52L1	7164	42.22	39	Aluminum|Cadmium|Colchicine|Copper|Copper Sulfate|Deferoxamine|Folic Acid|Haloperidol|Ibuprofen|Indomethacin|Nanotubes, Carbon|Particulate Matter|Resveratrol|Zinc
ACSL1	2180	42.18	38	Cadmium|Copper|Copper Sulfate|entacapone|Hydrogen Peroxide|Ibuprofen|Indomethacin|Iron|Nanotubes, Carbon|Nicotine|Ozone|Particulate Matter|Raloxifene Hydrochloride|Rosiglitazone|Sodium Fluoride|Tolcapone|Zinc
TOP2A	7153	42.16	39	4-hydroxy-2-nonenal|Berberine|Clioquinol|Copper|Copper Sulfate|cupric chloride|Curcumin|Folic Acid|Glucose|Hydrogen Peroxide|Lithium|Nanotubes, Carbon|Ozone|Particulate Matter|Plant Extracts|Plant Preparations|Raloxifene Hydrochloride|Resveratrol|Zinc
ALDOA	226	42.12	35	4-hydroxy-2-nonenal|Cadmium|Copper|cupric chloride|Curcumin|Haloperidol|Ibuprofen|Indomethacin|Nanotubes, Carbon|Ozone|Particulate Matter|Plant Extracts|Resveratrol|Rosiglitazone|Sodium Fluoride|Zinc
SYP	6855	42.11	37	4-hydroxy-2-nonenal|Copper|Dichlorodiphenyl Dichloroethylene|Folic Acid|Glucose|Hydrogen Peroxide|Melatonin|Nanotubes, Carbon|Niacin|Ozone|Physostigmine|Resveratrol|Sodium Fluoride|Streptozocin|Trichlorfon
PRL	5617	42.1	40	1-(3-chlorophenyl)piperazine|Aluminum Chloride|Cadmium|Copper|Dichlorodiphenyl Dichloroethylene|Haloperidol|Indomethacin|Lithium|Melatonin|Mifepristone|Molindone|Nitric Oxide|Perphenazine|Pindolol|Raloxifene Hydrochloride|Reserpine|Resveratrol|Thioridazine|Zinc
ZFP36	7538	42.03	44	4-hydroxy-2-nonenal|Aluminum|Cadmium|Copper|Copper Sulfate|Hydrogen Peroxide|Indomethacin|Iron|Mifepristone|Nanotubes, Carbon|Nicotine|Plant Extracts|Raloxifene Hydrochloride|Resveratrol|Rosiglitazone|Zinc
G6PD	2539	41.93	51	Aluminum|Cadmium|Cholesterol, Dietary|Copper|Copper Sulfate|Curcumin|Fluorides|Hydrogen Peroxide|Indomethacin|Iron|Melatonin|Nicotine|Plant Extracts|Resveratrol|Rosiglitazone|Sodium Fluoride|Streptozocin|Thiourea|Zinc
GADD45A	1647	41.9	42	4-hydroxy-2-nonenal|Cadmium|Clioquinol|Colchicine|Copper|Copper Sulfate|cupric chloride|Curcumin|Deferoxamine|Folic Acid|Hydrogen Peroxide|Indomethacin|Kainic Acid|Nanotubes, Carbon|Ozone|Particulate Matter|Plant Extracts|Resveratrol|Rosiglitazone|Sodium Fluoride|Zinc
SCD	6319	41.87	38	Cadmium|Copper|cupric chloride|Curcumin|Glucose|Haloperidol|Hydrogen Peroxide|Indomethacin|Nanotubes, Carbon|Nicotine|Particulate Matter|Plant Extracts|puag-haad|Resveratrol|Rosiglitazone|Tolcapone|Zinc
ME1	4199	41.8	29	Copper Sulfate|Dichlorodiphenyl Dichloroethylene|Glucose|Hydrogen Peroxide|Ibuprofen|Indomethacin|Iron|Melatonin|Nanotubes, Carbon|Nicotine|Ozone|Particulate Matter|Plant Extracts|Plant Preparations|Resveratrol|Rosiglitazone|Vitamin D
SPHK1	8877	41.79	31	Aluminum|Cadmium|Ceramides|Copper Sulfate|Folic Acid|Glucose|Mifepristone|Nanotubes, Carbon|Ozone|Particulate Matter|Plant Extracts|Resveratrol|Rosiglitazone|Sodium Fluoride|Streptozocin
CRH	1392	41.76	23	Acetylcholine|Aluminum Chloride|Cadmium|Cholesterol, Dietary|Colchicine|Copper Sulfate|Glucocorticoids|Haloperidol|Hydrogen Peroxide|Indomethacin|Mifepristone|Nicotine|Nitric Oxide|Reserpine|Serotonin|Thioridazine
CDKN1B	1027	41.76	43	Acrolein|Berberine|Cadmium|Celecoxib|Copper|cupric chloride|Curcumin|Folic Acid|Glucocorticoids|Glucose|Indomethacin|Lithium|Mifepristone|Nanotubes, Carbon|Nicotine|Particulate Matter|Plant Extracts|Raloxifene Hydrochloride|Reserpine|Resveratrol|Rosiglitazone
GRIN1	2902	41.58	40	27-hydroxycholesterol|Aluminum Chloride|Celecoxib|Copper|Curcumin|Dichlorodiphenyl Dichloroethylene|Folic Acid|Haloperidol|Homocysteine|Kainic Acid|notoginsenoside R1|Ozone|Particulate Matter|Plant Preparations|Resveratrol|Streptozocin
HGF	3082	41.35	38	4-hydroxy-2-nonenal|Berberine|Cadmium|Copper|cupric chloride|Curcumin|Folic Acid|Hydrogen Peroxide|Particulate Matter|Raloxifene Hydrochloride|Reactive Oxygen Species|Reserpine|Resveratrol|Rosiglitazone|sulindac sulfide|Tacrine|Zinc
TXNIP	10628	41.28	44	2-butenal|Aluminum Chloride|Copper|Copper Sulfate|Folic Acid|Glucose|Hydrogen Peroxide|Indomethacin|Nanotubes, Carbon|Nicotine|Particulate Matter|Plant Extracts|Raloxifene Hydrochloride|Reactive Oxygen Species|Resveratrol|Rosiglitazone|Streptozocin
PRKAA1	5562	41.27	41	Aluminum|Berberine|Biological Products|Cadmium|Celecoxib|Copper|Copper Sulfate|Curcumin|Glucose|Hydrogen Peroxide|Iron|Nitric Oxide|Reactive Oxygen Species|Resveratrol|Rosiglitazone
PLA2G4A	5321	41.24	40	Aluminum|Cadmium|Celecoxib|Folic Acid|Ginkgo biloba extract|Hydrogen Peroxide|Iron|Lithium|Nanotubes, Carbon|Nicotine|Nitric Oxide|Ozone|Particulate Matter|Plant Extracts|Resveratrol|Zinc
CHAT	1103	41.19	35	Acetylcholine|Aluminum|Aluminum Chloride|Cadmium|Curcumin|Hydrogen Peroxide|Nicotine|notoginsenoside R1|Physostigmine|Plant Extracts|Resveratrol|Serotonin|Streptozocin|Tacrine
OCLN	100506658	41.15	39	Cadmium|Copper|Folic Acid|Glucose|Hydrogen Peroxide|Indomethacin|Iron|Mifepristone|Nanotubes, Carbon|Nitric Oxide|Particulate Matter|Plant Extracts|puag-haad|Raloxifene Hydrochloride|Resveratrol|Sodium Fluoride
ATF4	468	41.11	42	4-hydroxy-2-nonenal|Acrolein|Cadmium|Copper|Copper Sulfate|cupric chloride|Fluorides|Glucose|Hydrogen Peroxide|Ibuprofen|Melatonin|Nanotubes, Carbon|Particulate Matter|Reactive Oxygen Species|Resveratrol|Sodium Fluoride|Streptozocin|Zinc
ACTA1	58	41.07	25	4-hydroxy-2-nonenal|Aluminum|Cadmium|Copper Sulfate|Dichlorodiphenyl Dichloroethylene|Folic Acid|Glucose|Hydrogen Peroxide|Nanotubes, Carbon|Nicotine|Nitric Oxide|Ozone|Particulate Matter|Resveratrol|Sodium Fluoride
ANXA5	308	41.07	42	Cadmium|Copper|Copper Sulfate|Folic Acid|Hydrogen Peroxide|Indomethacin|Lithium|Nanotubes, Carbon|Nitric Oxide|Ozone|Particulate Matter|Plant Extracts|Resveratrol|Sodium Fluoride|Streptozocin|sulindac sulfide
SLC11A2	4891	41.07	33	Cadmium|Copper|Copper Sulfate|cupric chloride|Curcumin|Deferoxamine|Glucose|Hydrogen Peroxide|Iron|Kainic Acid|Nitric Oxide|Ozone|Particulate Matter|Plant Extracts|Zinc
ALDH2	217	41.06	45	4-hydroxy-2-nonenal|Acrolein|Cadmium|Copper|Folic Acid|Glucose|Nanotubes, Carbon|Nitric Oxide|Particulate Matter|Plant Extracts|Reactive Oxygen Species|Resveratrol|Rosiglitazone|Sodium Fluoride|Streptozocin|Vitamin B 12|Zinc
AREG	374	41.06	32	Cadmium|Copper Sulfate|Folic Acid|Haloperidol|Hydrogen Peroxide|Indomethacin|Mifepristone|Nanotubes, Carbon|Ozone|Particulate Matter|Plant Extracts|Raloxifene Hydrochloride|Resveratrol|Rosiglitazone|Sodium Fluoride|sulindac sulfide|Zinc
ID2	3398	40.99	41	Copper|Copper Sulfate|cupric chloride|Curcumin|Folic Acid|Glucose|Haloperidol|Hydrogen Peroxide|Indomethacin|Nanotubes, Carbon|Nicotine|Ozone|Particulate Matter|Rosiglitazone|Sodium Fluoride|Streptozocin|Zinc
TIPARP	25976	40.87	26	4-hydroxy-2-nonenal|Celecoxib|Copper Sulfate|Glucose|Hydrogen Peroxide|Ibuprofen|Indomethacin|Mifepristone|Nanotubes, Carbon|Nicotine|Particulate Matter|Plant Extracts|Raloxifene Hydrochloride|Rosiglitazone|Zinc
PSEN1	5663	40.82	37	Biological Products|Cadmium|Copper|Copper Sulfate|Folic Acid|Melatonin|N2-((2S)-2-(3,5-difluorophenyl)-2-hydroxyethanoyl)-N1-((7S)-5-methyl-6-oxo-6,7-dihydro-5H-dibenzo(b,d)azepin-7-yl)-L-alaninamide|Nanotubes, Carbon|notoginsenoside R1|Ozone|Plant Extracts|sulindac sulfide|Vitamin B 12|Zinc
SPARC	6678	40.82	39	Berberine|Cadmium|Copper|cupric chloride|Curcumin|Folic Acid|Glucose|Indomethacin|Nanotubes, Carbon|notoginsenoside R1|Plant Extracts|Raloxifene Hydrochloride|Resveratrol|Rosiglitazone|Sodium Fluoride|Streptozocin
TFAM	7019	40.77	35	Acrolein|Copper|Copper Sulfate|Dichlorodiphenyl Dichloroethylene|Folic Acid|Glucose|Hydrogen Peroxide|Indomethacin|Melatonin|Nitrites|Plant Extracts|Raloxifene Hydrochloride|Resveratrol|Rosiglitazone|Sodium Fluoride
ACTB	60	40.7	28	4-hydroxy-2-nonenal|Acrolein|Copper Sulfate|cupric chloride|Dichlorodiphenyl Dichloroethylene|Glucose|Hydrogen Peroxide|Lithium|Mifepristone|Nanotubes, Carbon|Nicotine|Nitric Oxide|Ozone|Particulate Matter|Resveratrol|Rosiglitazone|Sodium Fluoride
MAP1LC3B	81631	40.7	39	4-hydroxy-2-nonenal|Amphotericin B|Biological Products|Cadmium|Celecoxib|Copper|Copper Sulfate|cupric chloride|Deferoxamine|Glucose|Hydrogen Peroxide|Iron|Nanotubes, Carbon|Particulate Matter|Resveratrol|Sodium Fluoride|Zinc
MT1A	4489	40.7	44	Cadmium|Copper|Copper Sulfate|cupric chloride|Curcumin|Folic Acid|Glucose|Homocysteine|Iron|Kainic Acid|Melatonin|Nitric Oxide|Ozone|Particulate Matter|Rosiglitazone|Streptozocin|Zinc
TNFSF10	8743	40.7	42	Aluminum|Cadmium|Celecoxib|Copper|Copper Sulfate|Curcumin|Fluorides|Indomethacin|Iron|Mifepristone|Nanotubes, Carbon|Ozone|Particulate Matter|Plant Extracts|Reactive Oxygen Species|Reserpine|Resveratrol|sulindac sulfide|Vitamin D
KEAP1	9817	40.63	43	Acrolein|bis(4-hydroxycinnamoyl)methane|Cadmium|Copper|Curcumin|Glucose|Homocysteine|Hydrogen Peroxide|Indomethacin|Melatonin|Plant Extracts|Plant Preparations|Reactive Oxygen Species|Resveratrol|Rosiglitazone|Streptozocin|Zinc
GSTP1	2950	40.55	50	2-butenal|4-hydroxy-2-nonenal|Acrolein|Amphotericin B|Cadmium|Celecoxib|Copper|Curcumin|Folic Acid|Haloperidol|Hydrogen Peroxide|Ibuprofen|Lithium|Melatonin|Nanotubes, Carbon|Nitrogen Oxides|Ozone|Particulate Matter|Plant Extracts|Resveratrol|Rosiglitazone|Streptozocin|sulindac sulfide
PPP1R15A	23645	40.49	35	2-butenal|4-hydroxy-2-nonenal|Cadmium|Colchicine|Copper|Copper Sulfate|Folic Acid|Glucose|Hydrogen Peroxide|Ibuprofen|Indomethacin|Nanotubes, Carbon|Particulate Matter|Plant Extracts|Raloxifene Hydrochloride|Rosiglitazone|Zinc
SGK1	6446	40.49	41	4-hydroxy-2-nonenal|Cadmium|Colchicine|Copper|Copper Sulfate|Glucose|Haloperidol|Hydrogen Peroxide|Indomethacin|Mifepristone|Nanotubes, Carbon|Nicotine|Ozone|Particulate Matter|Raloxifene Hydrochloride|Rosiglitazone|Streptozocin
CCL3	6348	40.43	38	27-hydroxycholesterol|4-hydroxy-2-nonenal|Cholesterol, Dietary|Curcumin|Folic Acid|Ibuprofen|Indomethacin|Iron|Mifepristone|Minocycline|Nanotubes, Carbon|Ozone|Particulate Matter|Plant Extracts|Raloxifene Hydrochloride|Resveratrol|Rosiglitazone|Sodium Fluoride|Zinc
CTSD	1509	40.42	36	Cadmium|Copper|cupric chloride|Curcumin|Dichlorodiphenyl Dichloroethylene|Folic Acid|Hydrogen Peroxide|Ibuprofen|Indomethacin|Lithium|Melatonin|Nanotubes, Carbon|Nitric Oxide|Particulate Matter|Plant Extracts|Resveratrol|Sodium Fluoride
ALAD	210	40.41	41	Aluminum|Aluminum Chloride|Cadmium|Copper|Copper Sulfate|Curcumin|Glucose|Hydrogen Peroxide|Nicotine|Particulate Matter|Plant Extracts|Raloxifene Hydrochloride|Reactive Oxygen Species|Sodium Fluoride|Streptozocin|Zinc
RHOA	387	40.41	29	Acetylcholine|Celecoxib|Curcumin|Glucose|Haloperidol|Indomethacin|Kainic Acid|Nitric Oxide|Particulate Matter|Plant Extracts|Plant Preparations|Raloxifene Hydrochloride|Resveratrol|Rosiglitazone|Streptozocin|sulindac sulfide
TGFBR2	7048	40.33	42	Aluminum Chloride|Biological Products|Cadmium|Copper|Copper Sulfate|Curcumin|Glucose|Hydrogen Peroxide|Indomethacin|Nanotubes, Carbon|Nicotine|Particulate Matter|Raloxifene Hydrochloride|Resveratrol|Sodium Fluoride|Streptozocin
APOA4	337	40.19	43	Cadmium|Copper|Copper Sulfate|cupric chloride|Folic Acid|Haloperidol|Hydrogen Peroxide|Lecithins|Nanotubes, Carbon|Particulate Matter|Resveratrol|Rosiglitazone|Sodium Fluoride|Streptozocin|Zinc
CCNB1	891	40.14	44	4-hydroxy-2-nonenal|Acrolein|Cadmium|Celecoxib|Colchicine|Copper|Copper Sulfate|Curcumin|Deferoxamine|Folic Acid|Hydrogen Peroxide|Indomethacin|Melatonin|Nanotubes, Carbon|Nicotine|Ozone|Plant Extracts|Raloxifene Hydrochloride|Resveratrol|Rosiglitazone|Zinc
MSMO1	6307	40.09	36	Cadmium|Copper|Copper Sulfate|Curcumin|Dichlorodiphenyl Dichloroethylene|Folic Acid|Haloperidol|Hydrogen Peroxide|Indomethacin|Kainic Acid|Nanotubes, Carbon|Nicotine|Ozone|Resveratrol|Rosiglitazone|sulindac sulfide
ODC1	4953	40.08	37	Berberine|Colchicine|Copper|Copper Sulfate|Curcumin|Folic Acid|Glucose|Hydrogen Peroxide|Iron|Nanotubes, Carbon|Ozone|Plant Extracts|Plant Preparations|Reactive Oxygen Species|Reserpine|Resveratrol|Sodium Fluoride|sulindac sulfide
EDNRB	1910	40.01	35	Amphotericin B|Celecoxib|Colchicine|Copper|Folic Acid|Indomethacin|Mifepristone|Nanotubes, Carbon|Niacin|Nicotine|Nitric Oxide|Nitrites|Ozone|Particulate Matter|Rosiglitazone|Zinc
STAR	6770	40.01	29	27-hydroxycholesterol|Biological Products|Cadmium|Celecoxib|Copper Sulfate|Dichlorodiphenyl Dichloroethylene|Glucocorticoids|Hydrogen Peroxide|Indomethacin|Midazolam|Mifepristone|Niacin|Nicotine|Particulate Matter|Plant Extracts|Resveratrol|Rosiglitazone|Sodium Fluoride|Trichlorfon
NPY	4852	39.85	40	Aluminum|Cadmium|Folic Acid|Glucose|Haloperidol|Indomethacin|Kainic Acid|Lithium|Nanotubes, Carbon|Nicotine|Ozone|Plant Extracts|Reserpine|Rosiglitazone|Streptozocin|Zinc
PRDX6	9588	39.82	39	Cadmium|Copper|Curcumin|Dichlorodiphenyl Dichloroethylene|Folic Acid|Homocysteine|Hydrogen Peroxide|Ibuprofen|Nanotubes, Carbon|Particulate Matter|Reactive Oxygen Species|Resveratrol|Sodium Fluoride|Streptozocin|Zinc
UBE2C	11065	39.82	36	4-hydroxy-2-nonenal|Cadmium|Copper|Copper Sulfate|Curcumin|Folic Acid|Haloperidol|Hydrogen Peroxide|Lithium|Nanotubes, Carbon|Nicotine|Ozone|Particulate Matter|Resveratrol|Zinc
CCNA2	890	39.81	38	4-hydroxy-2-nonenal|Cadmium|Copper|Copper Sulfate|Curcumin|Deferoxamine|Folic Acid|Homocysteine|Hydrogen Peroxide|Indomethacin|Mifepristone|Nanotubes, Carbon|Nicotine|Ozone|Plant Extracts|Raloxifene Hydrochloride|Resveratrol|Rosiglitazone|Zinc
AKR1A1	10327	39.78	36	2-butenal|4-hydroxy-2-nonenal|Acrolein|Copper|Copper Sulfate|cupric chloride|Fluorides|Glucose|Indomethacin|Nicotine|Ozone|Plant Extracts|Streptozocin|Zinc
KNG1	3827	39.77	38	Cadmium|Copper|Copper Sulfate|cupric chloride|Indomethacin|Kainic Acid|Nanotubes, Carbon|Nicotine|Nitric Oxide|Nitrites|Plant Preparations|Serotonin|Sodium Fluoride|Streptozocin|Tolcapone|Zinc
XIAP	331	39.73	54	Copper|Copper Sulfate|cupric chloride|Curcumin|Donepezil|Fluorides|Hydrogen Peroxide|Indomethacin|Kainic Acid|Minocycline|Nicotine|Nitric Oxide|Plant Extracts|Reactive Oxygen Species|Resveratrol|Rosiglitazone|Streptozocin|Zinc
GSS	2937	39.72	35	4-hydroxy-2-nonenal|Aluminum Chloride|Cadmium|Celecoxib|Copper|Copper Sulfate|Curcumin|Folic Acid|Hydrogen Peroxide|Indomethacin|Iron|Ozone|Particulate Matter|Plant Extracts|Sodium Fluoride
ATM	472	39.68	38	4-hydroxy-2-nonenal|Clioquinol|Copper Sulfate|cupric chloride|Curcumin|Deferoxamine|Folic Acid|Hydrogen Peroxide|Iron|Lithium|Nanotubes, Carbon|Nicotine|Nitric Oxide|Ozone|Resveratrol|Sodium Fluoride|Zinc
SP7	121340	39.66	25	Aluminum Chloride|Berberine|Cadmium|Deferoxamine|Ginkgo biloba extract|Glucose|Hydrogen Peroxide|notoginsenoside R1|Resveratrol|Rosiglitazone|Sodium Fluoride|Zinc
SLC7A11	23657	39.55	35	4-hydroxy-2-nonenal|Acrolein|Cadmium|Copper|Copper Sulfate|Curcumin|Folic Acid|Hydrogen Peroxide|Ibuprofen|Indomethacin|Nanotubes, Carbon|Ozone|Particulate Matter|Raloxifene Hydrochloride|Reactive Oxygen Species|Sodium Fluoride|Zinc
ANXA2	302	39.54	41	Cadmium|Copper|Copper Sulfate|Folic Acid|Hydrogen Peroxide|Ibuprofen|Iron|Lithium|Nanotubes, Carbon|Ozone|Particulate Matter|Resveratrol|Rosiglitazone|Sodium Fluoride|Vitamin D|Zinc
CXCL5	6374	39.54	28	4-hydroxy-2-nonenal|Cadmium|Fluorides|Folic Acid|Indomethacin|Mifepristone|Nanotubes, Carbon|Ozone|Particulate Matter|Plant Extracts|Raloxifene Hydrochloride|Resveratrol|Rosiglitazone|Sodium Fluoride|Zinc
PTGES	9536	39.54	33	24-hydroxycholesterol|27-hydroxycholesterol|4-hydroxy-2-nonenal|Celecoxib|Copper|Copper Sulfate|Curcumin|Indomethacin|Nanotubes, Carbon|Nicotine|Particulate Matter|Raloxifene Hydrochloride|Resveratrol|Sodium Fluoride|Zinc
S100A8	6279	39.47	42	Aluminum|Cadmium|Colchicine|Copper|Curcumin|Folic Acid|Glucose|Nanotubes, Carbon|Ozone|Particulate Matter|Plant Extracts|Plant Preparations|Reactive Oxygen Species|Resveratrol|Streptozocin|Zinc
S100A9	6280	39.47	39	Cadmium|Colchicine|Curcumin|Folic Acid|Glucose|Haloperidol|Ibuprofen|Iron|Nanotubes, Carbon|Ozone|Particulate Matter|Plant Extracts|Plant Preparations|Resveratrol|Streptozocin|Zinc
PDIA3	2923	39.45	35	4-hydroxy-2-nonenal|Cadmium|Copper|Copper Sulfate|cupric chloride|Curcumin|Glucose|Hydrogen Peroxide|Lithium|Nanotubes, Carbon|Particulate Matter|Resveratrol|Rosiglitazone|Sodium Fluoride|Zinc
SERPINA3	12	39.45	29	Cadmium|Copper|Copper Sulfate|Curcumin|Haloperidol|Hydrogen Peroxide|Indomethacin|Particulate Matter|Plant Preparations|Raloxifene Hydrochloride|Thioridazine|Trichlorfon|Zinc
RAF1	5894	39.42	43	4-hydroxy-2-nonenal|Aluminum Chloride|Cadmium|Ceramides|Copper|cupric chloride|Curcumin|Folic Acid|Hydrogen Peroxide|Melatonin|Nanotubes, Carbon|Nicotine|Nitric Oxide|Plant Extracts|Resveratrol|Streptozocin|Zinc
NOX4	50507	39.39	36	Cadmium|Copper Sulfate|Glucose|Homocysteine|Hydrogen Peroxide|Nanotubes, Carbon|Niacin|Nicotine|Particulate Matter|Plant Extracts|Reactive Oxygen Species|Resveratrol|Rosiglitazone|Sodium Fluoride|Streptozocin|Zinc
PRDX3	10935	39.34	39	Acrolein|Copper|Copper Sulfate|cupric chloride|Curcumin|Hydrogen Peroxide|Indomethacin|Minocycline|Nanotubes, Carbon|Nicotine|Plant Preparations|Rosiglitazone|Sodium Fluoride|Streptozocin
ABCB11	8647	39.2	31	Celecoxib|Cholesterol, Dietary|Colchicine|Copper Sulfate|Dichlorodiphenyl Dichloroethylene|Dipyridamole|Fluvoxamine|Folic Acid|Ibuprofen|Indomethacin|Maprotiline|Midazolam|Mifepristone|notoginsenoside R1|Particulate Matter|Reserpine|Rosiglitazone|Streptozocin|Tolcapone
EP300	2033	39.19	42	Aluminum|Amphotericin B|Berberine|Cadmium|Copper|Copper Sulfate|Curcumin|Glucose|Nanotubes, Carbon|Particulate Matter|Resveratrol|Rosiglitazone|Sodium Fluoride|Streptozocin|Zinc
ANXA1	301	39.02	41	Cadmium|Copper|Copper Sulfate|Folic Acid|Hydrogen Peroxide|Ibuprofen|Iron|Mifepristone|Nanotubes, Carbon|Nicotine|Ozone|Particulate Matter|Resveratrol|Rosiglitazone|Sodium Fluoride|Zinc
EIF2AK3	9451	39.02	29	4-hydroxy-2-nonenal|Acrolein|Cadmium|Copper Sulfate|Fluorides|Folic Acid|Homocysteine|Hydrogen Peroxide|Melatonin|Minocycline|Nicotine|Particulate Matter|Plant Extracts|Resveratrol|Sodium Fluoride|Zinc
S100B	6285	39.02	45	Aluminum|Copper|cupric chloride|Folic Acid|Hydrogen Peroxide|Indomethacin|Nanotubes, Carbon|Nicotine|Nitric Oxide|Plant Preparations|Reactive Oxygen Species|Resveratrol|Streptozocin|Zinc
HAMP	57817	39.01	42	Cadmium|Copper|Copper Sulfate|cupric chloride|Curcumin|Deferoxamine|Hydrogen Peroxide|Iron|Nanotubes, Carbon|Particulate Matter|Plant Extracts|Plant Preparations|Resveratrol|Sodium Fluoride|Streptozocin
RB1	5925	39.01	39	4-hydroxy-2-nonenal|Celecoxib|Ceramides|Colchicine|Copper|Curcumin|Deferoxamine|Glucocorticoids|Hydrogen Peroxide|Ibuprofen|Indomethacin|Mifepristone|Nicotine|Particulate Matter|Plant Extracts|Raloxifene Hydrochloride|Resveratrol|Rosiglitazone|sulindac sulfide|Zinc
TXNRD1	7296	39.01	45	2-butenal|4-hydroxy-2-nonenal|Acrolein|Cadmium|Copper|Copper Sulfate|cupric chloride|Curcumin|Hydrogen Peroxide|Nanotubes, Carbon|Nitric Oxide|Ozone|Particulate Matter|Plant Extracts|Raloxifene Hydrochloride|Resveratrol|Streptozocin|sulindac sulfide|Zinc
FOXA2	3170	38.92	38	Copper|Curcumin|Folic Acid|Glucose|Hydrogen Peroxide|Nanotubes, Carbon|Particulate Matter|Raloxifene Hydrochloride|Reactive Oxygen Species|Resveratrol|Rosiglitazone|Streptozocin|Zinc
PRKCE	5581	38.92	37	Aluminum|Berberine|Curcumin|Diglycerides|Haloperidol|Hydrogen Peroxide|Indomethacin|Lithium|Nanotubes, Carbon|Nicotine|puag-haad|Reactive Oxygen Species|Streptozocin|Vitamin D|Zinc
AR	367	38.91	50	Aluminum|Aluminum Chloride|Androgens|Cadmium|Celecoxib|Clioquinol|Copper|Copper Sulfate|cupric chloride|Curcumin|Dichlorodiphenyl Dichloroethylene|Folic Acid|Glucocorticoids|Goserelin|Melatonin|Mifepristone|Paroxetine|Particulate Matter|Plant Extracts|Raloxifene Hydrochloride|Reactive Oxygen Species|Reserpine|Resveratrol|sulindac sulfide|Zinc
BBC3	27113	38.87	32	4-hydroxy-2-nonenal|Berberine|Celecoxib|Cholesterol, Dietary|Copper|Copper Sulfate|Curcumin|Folic Acid|Glucose|Hydrogen Peroxide|Nanotubes, Carbon|Nitric Oxide|Particulate Matter|Plant Extracts|Raloxifene Hydrochloride|Resveratrol
CDK2	1017	38.86	36	4-hydroxy-2-nonenal|Berberine|Celecoxib|Colchicine|Copper|Curcumin|Deferoxamine|Folic Acid|Hydrogen Peroxide|Indomethacin|Kainic Acid|Melatonin|Mifepristone|Nanotubes, Carbon|Particulate Matter|Plant Extracts|Resveratrol|Rosiglitazone|Sodium Fluoride
NCF2	4688	38.81	41	Acrolein|Copper|Copper Sulfate|cupric chloride|Dichlorodiphenyl Dichloroethylene|Folic Acid|Glucose|Nanotubes, Carbon|Particulate Matter|Raloxifene Hydrochloride|Reactive Oxygen Species|Resveratrol|Rosiglitazone|Streptozocin
GPX3	2878	38.8	32	Androgens|Cadmium|Copper Sulfate|Folic Acid|Hydrogen Peroxide|Indomethacin|Nanotubes, Carbon|Nicotine|Nitric Oxide|Ozone|Particulate Matter|Plant Extracts|Plant Preparations|Resveratrol|Sodium Fluoride|Streptozocin
H19	283120	38.79	35	Copper|Curcumin|Dichlorodiphenyl Dichloroethylene|Folic Acid|Ginkgo biloba extract|Glucose|Indomethacin|Ozone|Particulate Matter|Raloxifene Hydrochloride|Resveratrol|Sodium Fluoride|Streptozocin
NR1I2	8856	38.72	28	1-(3-chlorophenyl)piperazine|Berberine|Cholesterol, Dietary|Copper Sulfate|cupric chloride|Curcumin|Dichlorodiphenyl Dichloroethylene|Folic Acid|Glucocorticoids|Glucose|Hydrogen Peroxide|Melatonin|Midazolam|Mifepristone|Nanotubes, Carbon|notoginsenoside R1|Particulate Matter|Plant Extracts|Plant Preparations|Reserpine|Resveratrol|Rosiglitazone|Vitamin D
BCL3	602	38.7	35	4-hydroxy-2-nonenal|Copper Sulfate|Curcumin|Hydrogen Peroxide|Iron|Nanotubes, Carbon|Ozone|Particulate Matter|Plant Extracts|Raloxifene Hydrochloride|Reactive Oxygen Species|Resveratrol|Streptozocin|Zinc
CRYAB	1410	38.66	41	Aluminum|Cadmium|Celecoxib|Copper|Copper Sulfate|cupric chloride|Curcumin|Ginkgo biloba extract|Indomethacin|Lithium|Mifepristone|Nicotine|Resveratrol|Rosiglitazone|sulindac sulfide|Zinc
NDUFS4	4724	38.64	28	Colchicine|cupric chloride|Folic Acid|Hydrogen Peroxide|Indomethacin|Particulate Matter|Reactive Oxygen Species|Resveratrol|Rosiglitazone|Sodium Fluoride|Streptozocin|Tolcapone
CHRNB1	1140	38.63	26	Acetylcholine|Copper|Copper Sulfate|Folic Acid|Indomethacin|Nanotubes, Carbon|Nicotine|Ozone|Particulate Matter|Plant Extracts|Resveratrol
LDHB	3945	38.6	37	Copper|Copper Sulfate|Folic Acid|Glucose|Haloperidol|Hydrogen Peroxide|Ibuprofen|Nanotubes, Carbon|Ozone|Plant Extracts|Resveratrol|Rosiglitazone|Sodium Fluoride|Streptozocin
MMP7	4316	38.5	38	Acrolein|Copper|Curcumin|Dichlorodiphenyl Dichloroethylene|Folic Acid|Glucose|Hydrogen Peroxide|Mifepristone|Nanotubes, Carbon|Nicotine|Plant Extracts|Plant Preparations|Resveratrol|Streptozocin
IL5	3567	38.47	39	Acetylcholine|Acrolein|Aluminum|Biological Products|Copper|Curcumin|Glucocorticoids|Hydrogen Peroxide|Mifepristone|Nanotubes, Carbon|Nitric Oxide|Ozone|Particulate Matter|Plant Extracts|Reactive Oxygen Species|Resveratrol|Rosiglitazone
TNFSF11	8600	38.44	27	Acrolein|Cadmium|Curcumin|Fluorides|Hydrogen Peroxide|icariin|Indomethacin|Mifepristone|Nanotubes, Carbon|Nicotine|Plant Extracts|Raloxifene Hydrochloride|Resveratrol|Rosiglitazone|Sodium Fluoride|Vitamin D
CHRNA4	1137	38.41	30	3-methyl-5-(1-methyl-2-pyrrolidinyl)isoxazole|Acetylcholine|Galantamine|Nanotubes, Carbon|Nicotine|Ozone|Particulate Matter|Physostigmine|Plant Extracts|Resveratrol|Rivastigmine|Rosiglitazone|Serotonin|Sodium Fluoride|Tacrine
PDGFA	5154	38.33	35	Cadmium|Celecoxib|Copper|Copper Sulfate|Deferoxamine|Folic Acid|Glucose|Hydrogen Peroxide|Ibuprofen|Indomethacin|Iron|Nanotubes, Carbon|Nicotine|Ozone|Reactive Oxygen Species
ERCC1	2067	38.3	30	4-hydroxy-2-nonenal|Copper Sulfate|cupric chloride|Curcumin|Folic Acid|Glucose|Hydrogen Peroxide|Melatonin|Nanotubes, Carbon|Particulate Matter|Reactive Oxygen Species|Resveratrol|Streptozocin|Zinc
HMGCS1	3157	38.29	35	Cholesterol, Dietary|Copper|Copper Sulfate|Curcumin|Fluorides|Folic Acid|Glucose|Haloperidol|Hydrogen Peroxide|Indomethacin|Nanotubes, Carbon|Nicotine|Ozone|Particulate Matter|Plant Extracts|Resveratrol|Zinc
LIF	3976	38	33	4-hydroxy-2-nonenal|Cadmium|Copper|Copper Sulfate|Folic Acid|Glucose|Hydrogen Peroxide|Nanotubes, Carbon|Nitric Oxide|Ozone|Particulate Matter|Plant Preparations|Reactive Oxygen Species|Resveratrol|Zinc
AGTR2	186	37.92	37	Androgens|Celecoxib|Copper|Copper Sulfate|Folic Acid|Hydrogen Peroxide|Mifepristone|Nicotine|Nitric Oxide|Particulate Matter|Reserpine|Rosiglitazone|Streptozocin
PNPLA2	57104	37.92	27	Cholesterol, Dietary|Copper Sulfate|Folic Acid|Glucose|Indomethacin|Nanotubes, Carbon|Nicotine|Plant Extracts|Plant Preparations|Resveratrol|Rosiglitazone|Tolcapone|Zinc
CTSB	1508	37.89	32	Acrolein|Copper|Copper Sulfate|cupric chloride|Curcumin|Cysteine Proteinase Inhibitors|Glucose|Hydrogen Peroxide|Indomethacin|Melatonin|Nanotubes, Carbon|Nicotine|Ozone|Particulate Matter|Plant Preparations|Raloxifene Hydrochloride
F3	2152	37.82	34	4-hydroxy-2-nonenal|Cholesterol, Dietary|Colchicine|Copper|Copper Sulfate|Curcumin|Deferoxamine|Ibuprofen|Indomethacin|Mifepristone|Nanotubes, Carbon|Nicotine|notoginsenoside R1|Ozone|Particulate Matter|Raloxifene Hydrochloride|Resveratrol
EEF1A1	1915	37.81	34	Cadmium|Copper|Copper Sulfate|Folic Acid|Glucose|Indomethacin|Lithium|Nanotubes, Carbon|Nitric Oxide|Plant Extracts|Plant Preparations|Resveratrol|Sodium Fluoride|Zinc
OGDH	4967	37.81	47	Acrolein|Aluminum|Cadmium|Copper|Dichlorodiphenyl Dichloroethylene|Folic Acid|Hydrogen Peroxide|Nanotubes, Carbon|Nicotine|Resveratrol|Rosiglitazone|Streptozocin|Zinc
UCHL1	7345	37.71	34	4-hydroxy-2-nonenal|Copper|Copper Sulfate|cupric chloride|Folic Acid|Glucose|Hydrogen Peroxide|Indomethacin|Kainic Acid|Nanotubes, Carbon|Nicotine|Particulate Matter|Sodium Fluoride|Streptozocin
CDKN2A	1029	37.64	39	Cadmium|Copper|Copper Sulfate|Curcumin|Fluorides|Folic Acid|Glucocorticoids|Glucose|Hydrogen Peroxide|Metals, Heavy|Nanotubes, Carbon|Particulate Matter|Reserpine|Resveratrol|Sodium Fluoride|Streptozocin|Thioridazine
NGF	4803	37.64	44	Berberine|Cadmium|Clioquinol|Copper|Curcumin|Folic Acid|Glucose|Hydrogen Peroxide|Indomethacin|Nicotine|Nitric Oxide|Ozone|Reactive Oxygen Species|Reserpine|Resveratrol|Sodium Fluoride|Streptozocin
DCN	1634	37.62	32	4-hydroxy-2-nonenal|Celecoxib|Copper|Curcumin|Folic Acid|Ginkgo biloba extract|Hydrogen Peroxide|Indomethacin|Mifepristone|Nanotubes, Carbon|Ozone|Resveratrol|Rosiglitazone|Sodium Fluoride
ERBB2	2064	37.62	33	4-hydroxy-2-nonenal|Copper|Copper Sulfate|Curcumin|Dichlorodiphenyl Dichloroethylene|Folic Acid|Glucose|Haloperidol|Hydrogen Peroxide|Indomethacin|Particulate Matter|Plant Extracts|Raloxifene Hydrochloride|Reserpine|Resveratrol|sulindac sulfide
SLC2A2	6514	37.6	36	Cadmium|Copper Sulfate|Curcumin|Folic Acid|Glucose|Hydrogen Peroxide|Indomethacin|Nanotubes, Carbon|Particulate Matter|Plant Extracts|Plant Preparations|Resveratrol|Rosiglitazone|Streptozocin|Zinc
GEM	2669	37.57	31	2-butenal|Cadmium|Copper|Copper Sulfate|Folic Acid|Glucose|Hydrogen Peroxide|Indomethacin|Nanotubes, Carbon|Nicotine|Ozone|Rosiglitazone|Zinc
KRAS	3845	37.55	34	Acrolein|Cadmium|Copper|Copper Sulfate|Curcumin|Folic Acid|Haloperidol|Hydrogen Peroxide|Kainic Acid|Nanotubes, Carbon|Niacin|Ozone|Particulate Matter|Plant Extracts|Reactive Oxygen Species|Resveratrol
DRD1	1812	37.52	42	Aluminum|Aluminum Chloride|Cadmium|Copper|Haloperidol|Iron|Lithium|Melatonin|Nicotine|Ozone|Perphenazine|Physostigmine|Plant Extracts|Reserpine|Serotonin
IL6ST	3572	37.52	37	4-hydroxy-2-nonenal|Copper|Copper Sulfate|Glucose|Haloperidol|Hydrogen Peroxide|Indomethacin|Mifepristone|Nanotubes, Carbon|Ozone|Particulate Matter|Resveratrol|Streptozocin|Zinc
RGS2	5997	37.52	39	4-hydroxy-2-nonenal|Cadmium|Copper|Copper Sulfate|Folic Acid|Haloperidol|Hydrogen Peroxide|Iron|Lithium|Nanotubes, Carbon|Nicotine|Raloxifene Hydrochloride|Reserpine|Rosiglitazone|Zinc
CYP1B1	1545	37.47	39	4-hydroxy-2-nonenal|6,7-dihydroxyflavone|Cadmium|Copper|Copper Sulfate|Curcumin|Dichlorodiphenyl Dichloroethylene|Folic Acid|Glucose|Hydrogen Peroxide|Indomethacin|Melatonin|Midazolam|Mifepristone|Nanotubes, Carbon|Ozone|Particulate Matter|Plant Extracts|Plant Preparations|Resveratrol|Rosiglitazone|sulindac sulfide
HMGB1	3146	37.29	38	Acrolein|Cadmium|Copper|Copper Sulfate|Curcumin|Glucose|Hydrogen Peroxide|Ibuprofen|Melatonin|Nanotubes, Carbon|Ozone|Particulate Matter|Plant Extracts|Raloxifene Hydrochloride|Resveratrol|Streptozocin
ARG2	384	37.15	33	Copper|Copper Sulfate|Folic Acid|Glucose|Haloperidol|Hydrogen Peroxide|Lithium|Nanotubes, Carbon|Ozone|Particulate Matter|Raloxifene Hydrochloride|Resveratrol|Sodium Fluoride|Zinc
CALCA	796	37.15	42	4-hydroxy-2-nonenal|Acetylcholine|Acrolein|Cadmium|Copper|Copper Sulfate|Haloperidol|Ibuprofen|Indomethacin|Nanotubes, Carbon|Ozone|Plant Extracts|Resveratrol|Serotonin|Streptozocin|Zinc
GAD1	2571	37.15	31	Aluminum Chloride|cupric chloride|Curcumin|Fluvoxamine|Glucose|Haloperidol|Hydrogen Peroxide|Kainic Acid|Nicotine|Particulate Matter|Raloxifene Hydrochloride|Reserpine|Streptozocin|Zinc
TNFRSF21	27242	37.11	32	Cadmium|Copper|Copper Sulfate|Curcumin|Folic Acid|Hydrogen Peroxide|Ibuprofen|Indomethacin|Ozone|Particulate Matter|Raloxifene Hydrochloride|Resveratrol|Rosiglitazone
SLC2A4	6517	37.09	39	Berberine|Copper|Deferoxamine|Dichlorodiphenyl Dichloroethylene|Glucose|Haloperidol|Indomethacin|Melatonin|Nanotubes, Carbon|Niacin|Particulate Matter|Plant Extracts|Raloxifene Hydrochloride|Resveratrol|Rosiglitazone|Streptozocin
INSIG1	3638	37.09	38	Copper|Copper Sulfate|Desmosterol|Folic Acid|Haloperidol|Hydrogen Peroxide|Ibuprofen|Indomethacin|Nanotubes, Carbon|Nicotine|Particulate Matter|Raloxifene Hydrochloride|Resveratrol|Rosiglitazone|sulindac sulfide|Zinc
LDHA	3939	37.06	31	Cadmium|Celecoxib|Copper|Copper Sulfate|Folic Acid|Glucose|Haloperidol|Indomethacin|Nanotubes, Carbon|Ozone|Plant Extracts|Reactive Oxygen Species|Rosiglitazone|Sodium Fluoride|sulindac sulfide
S100A6	6277	37.06	41	Cadmium|Copper|Copper Sulfate|Folic Acid|Hydrogen Peroxide|Lithium|Mifepristone|Nanotubes, Carbon|Ozone|Resveratrol|Rosiglitazone|Sodium Fluoride|Streptozocin|Zinc
ELK1	2002	37	30	4-hydroxy-2-nonenal|Copper Sulfate|Curcumin|Haloperidol|Hydrogen Peroxide|Melatonin|Nanotubes, Carbon|Nicotine|Plant Extracts|Resveratrol|Streptozocin|sulindac sulfide|Zinc
BCL2L11	10018	36.96	38	4-hydroxy-2-nonenal|Aluminum|Berberine|Copper|Curcumin|Dichlorodiphenyl Dichloroethylene|Folic Acid|Glucose|Hydrogen Peroxide|icariin|Indomethacin|Nanotubes, Carbon|Raloxifene Hydrochloride|Reactive Oxygen Species|Resveratrol|Zinc
GSTM2	2946	36.96	39	4-hydroxy-2-nonenal|Copper|Dichlorodiphenyl Dichloroethylene|Glucocorticoids|Haloperidol|Hydrogen Peroxide|Indomethacin|Nanotubes, Carbon|Nitric Oxide|Ozone|Particulate Matter|Plant Extracts|Sodium Fluoride|Streptozocin|Tacrine|Zinc
POMC	5443	36.92	34	Acetylcholine|Aluminum Chloride|Cadmium|Celecoxib|Colchicine|cupric chloride|Dichlorodiphenyl Dichloroethylene|Glucose|Homocysteine|Ibuprofen|Indomethacin|Lithium|Melatonin|Nicotine|Nitric Oxide|Reserpine|Resveratrol|Streptozocin
CYP27A1	1593	36.88	34	24-hydroxycholesterol|27-hydroxycholesterol|Copper Sulfate|cupric chloride|Desmosterol|Dichlorodiphenyl Dichloroethylene|Folic Acid|Indomethacin|Nanotubes, Carbon|Raloxifene Hydrochloride|Resveratrol|Rosiglitazone|Streptozocin|Zinc
PGR	5241	36.85	28	27-hydroxycholesterol|Aluminum|Cadmium|cupric chloride|Dichlorodiphenyl Dichloroethylene|Goserelin|Hydrogen Peroxide|icariin|Melatonin|Metals, Heavy|Mifepristone|Nanotubes, Carbon|Particulate Matter|Plant Extracts|Raloxifene Hydrochloride|Resveratrol|Sodium Fluoride|sulindac sulfide|Tolcapone
SQLE	6713	36.84	32	Cadmium|Cholesterol, Dietary|Copper|Copper Sulfate|Curcumin|Dichlorodiphenyl Dichloroethylene|Hydrogen Peroxide|Indomethacin|Nanotubes, Carbon|Ozone|Particulate Matter|Plant Extracts|Resveratrol|Rosiglitazone|Sodium Fluoride
ASNS	440	36.83	42	Copper|Copper Sulfate|Folic Acid|Glucose|Haloperidol|Ibuprofen|Indomethacin|Mifepristone|Nanotubes, Carbon|Particulate Matter|Raloxifene Hydrochloride|Resveratrol|Rosiglitazone|Streptozocin|Thioridazine|Zinc
CCND2	894	36.83	36	4-hydroxy-2-nonenal|Berberine|Celecoxib|Copper|Copper Sulfate|Deferoxamine|Glucose|Hydrogen Peroxide|Indomethacin|Lithium|Nicotine|Particulate Matter|Plant Extracts|Resveratrol|Rosiglitazone|Zinc
SERPINF1	5176	36.78	33	Cadmium|Copper|Copper Sulfate|cupric chloride|Glucose|Indomethacin|Mifepristone|Nanotubes, Carbon|Nicotine|Particulate Matter|Resveratrol|Rosiglitazone|Sodium Fluoride
TFF1	7031	36.76	38	27-hydroxycholesterol|Copper|Copper Sulfate|Dichlorodiphenyl Dichloroethylene|Folic Acid|Hydrogen Peroxide|icariin|Indomethacin|Iron|Melatonin|Nanotubes, Carbon|Plant Extracts|Raloxifene Hydrochloride|Resveratrol|Rosiglitazone
FOXO3	2309	36.69	27	4-hydroxy-2-nonenal|Berberine|Cadmium|Copper Sulfate|Dichlorodiphenyl Dichloroethylene|Glucose|Hydrogen Peroxide|icariin|Mifepristone|Nanotubes, Carbon|Nitric Oxide|Particulate Matter|puag-haad|Resveratrol|Streptozocin
ABCG1	9619	36.61	33	24-hydroxycholesterol|27-hydroxycholesterol|Cadmium|Copper|Curcumin|Ibuprofen|Nanotubes, Carbon|Niacin|Nicotine|Ozone|Raloxifene Hydrochloride|Resveratrol|Rosiglitazone|Zinc
SERPINA6	866	36.56	36	Cadmium|Colchicine|Copper|Copper Sulfate|Dichlorodiphenyl Dichloroethylene|Glucocorticoids|Indomethacin|Nanotubes, Carbon|Plant Extracts|Resveratrol|Streptozocin|Zinc
CYBA	1535	36.54	28	Amino Acids, Peptides, and Proteins|Dichlorodiphenyl Dichloroethylene|Folic Acid|Glucose|Hydrogen Peroxide|Nanotubes, Carbon|Niacin|Particulate Matter|Plant Extracts|Plant Preparations|Reactive Oxygen Species|Resveratrol|Rosiglitazone|Sodium Fluoride|Streptozocin
SLC6A3	6531	36.47	34	6,7-dihydroxyflavone|Aluminum|Dichlorodiphenyl Dichloroethylene|Haloperidol|Ibuprofen|Iron|Melatonin|Minocycline|Nicotine|Particulate Matter|Plant Extracts|Raloxifene Hydrochloride|Reserpine|Serotonin|Zinc
SLC6A4	6532	36.44	29	1-(3-chlorophenyl)piperazine|Cadmium|Copper|Copper Sulfate|Folic Acid|Haloperidol|Hydrogen Peroxide|Nanotubes, Carbon|Ozone|Paroxetine|Raloxifene Hydrochloride|Reserpine|Serotonin|Zinc
SCD2	20250	36.42	35	Copper|Curcumin|Folic Acid|Ginkgo biloba extract|Iron|Nanotubes, Carbon|Ozone|Plant Preparations|Raloxifene Hydrochloride|Resveratrol|Rosiglitazone|Zinc
ADRB2	154	36.4	39	2-butenal|4-hydroxy-2-nonenal|Copper|Folic Acid|Glucose|Mifepristone|Nanotubes, Carbon|Nicotine|Nitric Oxide|Ozone|Particulate Matter|Pindolol|Reserpine|Rosiglitazone|Streptozocin|Zinc
FOSL1	8061	36.4	33	4-hydroxy-2-nonenal|Cadmium|Copper|Copper Sulfate|Curcumin|Folic Acid|Glucose|Haloperidol|Indomethacin|Nanotubes, Carbon|Ozone|Particulate Matter|Plant Extracts|Reactive Oxygen Species|Rosiglitazone|Zinc
MAOA	4128	36.34	40	Cadmium|Copper|Copper Sulfate|Curcumin|Folic Acid|Haloperidol|Iron|Mifepristone|Nanotubes, Carbon|Nicotine|Plant Extracts|Reactive Oxygen Species|Resveratrol|Rosiglitazone|Serotonin|Sodium Fluoride
PON1	5444	36.31	44	4-hydroxy-2-nonenal|Acrolein|Cadmium|Copper|Copper Sulfate|Homocysteine|Hydrogen Peroxide|Iron|Nanotubes, Carbon|Nicotine|Ozone|Plant Preparations|Reactive Oxygen Species|Resveratrol|Rosiglitazone|Sodium Fluoride|Zinc
CD86	942	36.27	30	4-hydroxy-2-nonenal|Dichlorodiphenyl Dichloroethylene|Hydrogen Peroxide|Nanotubes, Carbon|Nicotine|Nitric Oxide|Ozone|Particulate Matter|Plant Extracts|Plant Preparations|Raloxifene Hydrochloride|Reactive Oxygen Species|Resveratrol|Rosiglitazone|Sodium Fluoride|Streptozocin
SPTAN1	6709	36.25	31	Cadmium|Colchicine|Copper|cupric chloride|Hydrogen Peroxide|Indomethacin|Kainic Acid|Nanotubes, Carbon|Particulate Matter|Plant Extracts|Reactive Oxygen Species|Resveratrol|Rosiglitazone
COL3A1	1281	36.21	34	Cadmium|Copper|Curcumin|Dipyridamole|Folic Acid|Glucocorticoids|Glucose|Indomethacin|Mifepristone|Nanotubes, Carbon|Ozone|Particulate Matter|Plant Extracts|Resveratrol|Rosiglitazone|Zinc
DDIT4	54541	36.21	43	4-hydroxy-2-nonenal|Colchicine|Copper|Copper Sulfate|Folic Acid|Hydrogen Peroxide|Mifepristone|Nanotubes, Carbon|Nicotine|Ozone|Particulate Matter|Raloxifene Hydrochloride|Resveratrol|Rosiglitazone|Streptozocin|Zinc
TIMP3	7078	36.18	39	Acrolein|Cadmium|Copper|Copper Sulfate|Curcumin|Folic Acid|Glucose|Indomethacin|Nanotubes, Carbon|Nicotine|Particulate Matter|Plant Extracts|Resveratrol|Rosiglitazone|Zinc
PRKCB	5579	36.11	40	Aluminum|Fluvoxamine|Folic Acid|Glucose|Haloperidol|Hydrogen Peroxide|Indomethacin|Nanotubes, Carbon|Nicotine|Plant Preparations|Resveratrol|Rosiglitazone|Sodium Fluoride|Streptozocin|Zinc
F2R	2149	36.1	29	4-hydroxy-2-nonenal|Copper|Copper Sulfate|Curcumin|Folic Acid|Hydrogen Peroxide|Mifepristone|Nanotubes, Carbon|Niacin|Particulate Matter|Plant Extracts|Raloxifene Hydrochloride|Resveratrol|Sodium Fluoride
TRAF2	7186	36.03	29	Berberine|Colchicine|Copper|Copper Sulfate|Curcumin|Fluorides|Hydrogen Peroxide|Indomethacin|Nanotubes, Carbon|Particulate Matter|Resveratrol|Zinc
CYBB	1536	35.97	34	4-hydroxy-2-nonenal|Acetylcholine|Cadmium|Folic Acid|Glucose|Homocysteine|Hydrogen Peroxide|Particulate Matter|Plant Extracts|Plant Preparations|Reactive Oxygen Species|Resveratrol|Rosiglitazone|Streptozocin|Zinc
AGER	177	35.94	32	Acrolein|Curcumin|Glucose|Hydrogen Peroxide|Melatonin|Ozone|Particulate Matter|Reactive Oxygen Species|Resveratrol|Rosiglitazone|Sodium Fluoride|Streptozocin|Zinc
MT3	4504	35.94	28	Cadmium|Copper|cupric chloride|Folic Acid|Hydrogen Peroxide|Kainic Acid|Metals, Heavy|Nanotubes, Carbon|Nicotine|Nitric Oxide|Particulate Matter|Plant Extracts|Zinc
PDK1	5163	35.93	40	Cadmium|Copper|Curcumin|Deferoxamine|Glucose|Hydrogen Peroxide|Indomethacin|Nanotubes, Carbon|Particulate Matter|Resveratrol|Rosiglitazone|Sodium Fluoride|Streptozocin|Zinc
PENK	5179	35.93	33	4-hydroxy-2-nonenal|Acetylcholine|Cadmium|Copper|Haloperidol|Kainic Acid|Melatonin|Memantine|Nanotubes, Carbon|Nicotine|Plant Extracts|Reserpine|Serotonin|Zinc
E2F1	1869	35.9	37	27-hydroxycholesterol|4-hydroxy-2-nonenal|Cadmium|Colchicine|Copper|Copper Sulfate|Curcumin|Folic Acid|Iron|Melatonin|Mifepristone|Nanotubes, Carbon|Nicotine|Plant Extracts|Resveratrol
FGF2	2247	35.89	30	Cadmium|Colchicine|Copper Sulfate|Curcumin|Glucose|Hydrogen Peroxide|Indomethacin|Kainic Acid|Nanotubes, Carbon|Nicotine|Nitric Oxide|Ozone|Particulate Matter|Plant Extracts|Reactive Oxygen Species|Resveratrol|Zinc
GCH1	2643	35.85	33	4-hydroxy-2-nonenal|Acetylcholine|Colchicine|Copper|Copper Sulfate|Folic Acid|Hydrogen Peroxide|Nanotubes, Carbon|Nicotine|Ozone|Reserpine|Resveratrol|Rosiglitazone|Zinc
TNFAIP3	7128	35.83	25	2-butenal|4-hydroxy-2-nonenal|Cadmium|Cholesterol, Dietary|Copper Sulfate|Folic Acid|Homocysteine|Hydrogen Peroxide|Melatonin|Nanotubes, Carbon|Particulate Matter|Plant Extracts|Raloxifene Hydrochloride|Resveratrol|Zinc
ITGA3	3675	35.77	37	Cadmium|Copper|Folic Acid|Glucose|Hydrogen Peroxide|Indomethacin|Nanotubes, Carbon|notoginsenoside R1|Particulate Matter|Resveratrol|Streptozocin|Zinc
SIRT3	23410	35.77	20	4-hydroxy-2-nonenal|Berberine|Copper Sulfate|Curcumin|Folic Acid|Glucose|icariin|Nanotubes, Carbon|Particulate Matter|Reactive Oxygen Species|Resveratrol|Rosiglitazone
GLUL	2752	35.76	39	Cadmium|Copper|Folic Acid|Glucose|Haloperidol|Indomethacin|Nanotubes, Carbon|Ozone|Particulate Matter|Plant Extracts|Raloxifene Hydrochloride|Reactive Oxygen Species|Resveratrol|Streptozocin|Zinc
SLC1A3	6507	35.73	39	Aluminum|Amino Acids, Peptides, and Proteins|Copper|Curcumin|Glucose|Haloperidol|Hydrogen Peroxide|Nanotubes, Carbon|Ozone|Particulate Matter|Raloxifene Hydrochloride|Resveratrol|Streptozocin
GSTM1	2944	35.69	42	4-hydroxy-2-nonenal|Cadmium|Copper|Dichlorodiphenyl Dichloroethylene|Haloperidol|Hydrogen Peroxide|Indomethacin|Iron|Lipid Peroxides|Lithium|Melatonin|Nanotubes, Carbon|Nitric Oxide|Ozone|Particulate Matter|Plant Extracts|Resveratrol|Rosiglitazone|Sodium Fluoride
MFN2	9927	35.63	36	Cadmium|Copper|Copper Sulfate|Fluorides|Glucose|Hydrogen Peroxide|Melatonin|Particulate Matter|Reactive Oxygen Species|Resveratrol|Rosiglitazone|Streptozocin|Zinc
CDKN1C	1028	35.6	38	4-hydroxy-2-nonenal|Berberine|Copper|Copper Sulfate|Folic Acid|Hydrogen Peroxide|Indomethacin|Iron|Nanotubes, Carbon|Reactive Oxygen Species|Resveratrol|Rosiglitazone|Sodium Fluoride|Zinc
GLB1	2720	35.52	36	Copper|Copper Sulfate|Folic Acid|Glucose|Hydrogen Peroxide|Indomethacin|Nanotubes, Carbon|Nitric Oxide|Particulate Matter|Resveratrol|Sodium Fluoride|Streptozocin
COL1A2	1278	35.39	34	Cadmium|Copper|Curcumin|Fluorides|Folic Acid|Glucose|Mifepristone|Nanotubes, Carbon|Nitric Oxide|Ozone|Plant Extracts|Plant Preparations|Raloxifene Hydrochloride|Resveratrol|Rosiglitazone|Zinc
GADD45B	4616	35.35	44	Acrolein|Cadmium|Colchicine|Copper|Copper Sulfate|Dichlorodiphenyl Dichloroethylene|Folic Acid|Hydrogen Peroxide|Indomethacin|Kainic Acid|Nanotubes, Carbon|Particulate Matter|Resveratrol|Streptozocin|Zinc
MMP10	4319	35.34	30	Acrolein|Copper|Copper Sulfate|Curcumin|Dichlorodiphenyl Dichloroethylene|Hydrogen Peroxide|Indomethacin|Mifepristone|Nanotubes, Carbon|Particulate Matter|Plant Extracts|Rosiglitazone|sulindac sulfide
PTX3	5806	35.34	38	2-butenal|Aluminum|Copper|Curcumin|Iron|Nanotubes, Carbon|Nicotine|Ozone|Particulate Matter|Raloxifene Hydrochloride|Resveratrol|Sodium Fluoride|Zinc
ATF6	22926	35.28	27	4-hydroxy-2-nonenal|Cadmium|Curcumin|Dichlorodiphenyl Dichloroethylene|Indomethacin|Melatonin|Minocycline|Nicotine|Particulate Matter|Plant Extracts|Reactive Oxygen Species|Resveratrol|Sodium Fluoride|Streptozocin
NFKBIB	4793	35.24	29	Copper|Curcumin|Dichlorodiphenyl Dichloroethylene|Homocysteine|Hydrogen Peroxide|Indomethacin|Nanotubes, Carbon|Nicotine|Particulate Matter|Plant Extracts|Plant Preparations|Reactive Oxygen Species|Resveratrol
PMP22	5376	35.24	31	Deferoxamine|Dichlorodiphenyl Dichloroethylene|Folic Acid|Hydrogen Peroxide|Indomethacin|Iron|Nanotubes, Carbon|Ozone|Particulate Matter|Plant Preparations|Raloxifene Hydrochloride|Resveratrol|Streptozocin
FDPS	2224	35.2	35	Aluminum|Copper|Copper Sulfate|cupric chloride|Curcumin|Haloperidol|Hydrogen Peroxide|Nanotubes, Carbon|Ozone|Particulate Matter|Resveratrol|Rosiglitazone|Sodium Fluoride|sulindac sulfide
NGFR	4804	35.14	36	Aluminum|Celecoxib|Copper|Copper Sulfate|cupric chloride|ethylcholine aziridinium|Folic Acid|Haloperidol|Ibuprofen|Indomethacin|Nanotubes, Carbon|Nicotine|Resveratrol
CBS	875	35.05	28	Cadmium|Ceramides|Copper|Copper Sulfate|Folic Acid|Glucose|Homocysteine|Indomethacin|Nanotubes, Carbon|Particulate Matter|Plant Extracts|Reactive Oxygen Species|Rosiglitazone
TPM3	7170	35.05	35	Acrolein|Cadmium|Copper|Copper Sulfate|cupric chloride|Glucose|Hydrogen Peroxide|Indomethacin|Nanotubes, Carbon|Particulate Matter|Resveratrol|Rosiglitazone|Sodium Fluoride
KRT19	3880	35.04	38	Cadmium|Copper|Copper Sulfate|Dichlorodiphenyl Dichloroethylene|Folic Acid|Indomethacin|Melatonin|Nanotubes, Carbon|Ozone|Particulate Matter|Resveratrol|Streptozocin|sulindac sulfide|Zinc
SOCS3	9021	35.02	33	4-hydroxy-2-nonenal|Copper Sulfate|Curcumin|Glucose|Hydrogen Peroxide|Ibuprofen|Nanotubes, Carbon|Nicotine|Ozone|Particulate Matter|Plant Extracts|Resveratrol|Rosiglitazone|Streptozocin|Zinc
AQP3	360	34.97	32	Copper|Copper Sulfate|Curcumin|Folic Acid|Glucose|Lithium|Nanotubes, Carbon|Ozone|Particulate Matter|Plant Preparations|Resveratrol|Serotonin|Thiourea|Zinc
DMBT1	1755	34.97	33	Cadmium|Copper|Mifepristone|Nanotubes, Carbon|Ozone|Plant Extracts|Plant Preparations|Raloxifene Hydrochloride|Resveratrol|Streptozocin|Zinc
PDGFRA	5156	34.97	37	Cadmium|Copper|Dichlorodiphenyl Dichloroethylene|Folic Acid|Glucose|Hydrogen Peroxide|Indomethacin|Melatonin|Mifepristone|Nanotubes, Carbon|Particulate Matter|Raloxifene Hydrochloride|Resveratrol|Streptozocin
ABCB1B	18669	34.89	26	Berberine|Curcumin|Dichlorodiphenyl Dichloroethylene|Fluvoxamine|Folic Acid|Hydrogen Peroxide|Kainic Acid|Lithium|Nanotubes, Carbon|Ozone|Plant Preparations|Reactive Oxygen Species|Resveratrol|Streptozocin
SCARB1	949	34.89	33	24-hydroxycholesterol|27-hydroxycholesterol|4-hydroxy-2-nonenal|Cholesterol, Dietary|Copper|Copper Sulfate|Curcumin|Folic Acid|Hydrogen Peroxide|Nanotubes, Carbon|Niacin|Nicotine|Particulate Matter|Resveratrol|Rosiglitazone
RAC1	5879	34.81	37	Cadmium|Cholesterol, Dietary|Copper|Copper Sulfate|Glucose|Haloperidol|Kainic Acid|Nanotubes, Carbon|Particulate Matter|Plant Extracts|Reactive Oxygen Species|Resveratrol|Rosiglitazone|Streptozocin
MCCC1	56922	34.8	28	Cadmium|Copper|Copper Sulfate|Indomethacin|Nanotubes, Carbon|Particulate Matter|Plant Extracts|Resveratrol|Rosiglitazone|Sodium Fluoride
PRKAA2	5563	34.8	29	Biological Products|Copper|Copper Sulfate|Glucose|Nanotubes, Carbon|Niacin|Nicotine|Nitrites|Plant Preparations|Reactive Oxygen Species|Resveratrol|Rosiglitazone
HSF1	3297	34.77	36	Aluminum|Cadmium|Curcumin|Hydrogen Peroxide|Ibuprofen|Indomethacin|Iron|Melatonin|Mifepristone|Particulate Matter|Resveratrol|Rivastigmine|Zinc
PER1	5187	34.77	31	4-hydroxy-2-nonenal|Cadmium|Copper|Haloperidol|Hydrogen Peroxide|Indomethacin|Melatonin|Mifepristone|Nanotubes, Carbon|Nicotine|Ozone|Rosiglitazone|Zinc
GRIN2B	2904	34.74	28	Aluminum Chloride|Amino Acids, Peptides, and Proteins|Celecoxib|Dichlorodiphenyl Dichloroethylene|Haloperidol|Kainic Acid|Lithium|Nanotubes, Carbon|notoginsenoside R1|Particulate Matter|Plant Extracts|Resveratrol|Sodium Fluoride|Zinc
EMC3	55831	34.62	11	Celecoxib|Copper Sulfate|Folic Acid|Glucose|Hydrogen Peroxide|Indomethacin|Kainic Acid|Nanotubes, Carbon|Nicotine
AURKA	6790	34.59	30	Cadmium|Copper|Copper Sulfate|Curcumin|Folic Acid|Glucose|Hydrogen Peroxide|Nanotubes, Carbon|Ozone|Plant Extracts|Raloxifene Hydrochloride|Resveratrol|sulindac sulfide|Zinc
COX4I1	1327	34.57	31	Cadmium|Copper|Copper Sulfate|Deferoxamine|Glucose|Hydrogen Peroxide|Indomethacin|Nitric Oxide|Plant Preparations|Resveratrol|Rosiglitazone|Sodium Fluoride
PRDX1	5052	34.57	41	4-hydroxy-2-nonenal|Acrolein|Cadmium|Copper|cupric chloride|Dichlorodiphenyl Dichloroethylene|Glucose|Hydrogen Peroxide|Nanotubes, Carbon|Particulate Matter|Reactive Oxygen Species|Resveratrol|Sodium Fluoride|Streptozocin|Zinc
CLCF1	23529	34.52	27	Aluminum|Cadmium|Copper Sulfate|Folic Acid|Hydrogen Peroxide|Indomethacin|Particulate Matter|Plant Extracts|Resveratrol|Sodium Fluoride|Zinc
PPP1CA	5499	34.52	20	4-hydroxy-2-nonenal|Aluminum Chloride|Colchicine|Curcumin|Folic Acid|Hydrogen Peroxide|Ibuprofen|Indomethacin|Nanotubes, Carbon|Particulate Matter|Resveratrol
KIF20A	10112	34.49	32	Cadmium|Colchicine|Copper|Copper Sulfate|Folic Acid|Hydrogen Peroxide|Kainic Acid|Lithium|Nanotubes, Carbon|Ozone|Raloxifene Hydrochloride|Resveratrol|Zinc
STC2	8614	34.49	31	Cadmium|Copper|Copper Sulfate|Folic Acid|Lithium|Nanotubes, Carbon|Nicotine|Particulate Matter|Plant Extracts|Raloxifene Hydrochloride|Rosiglitazone|sulindac sulfide|Zinc
APEX1	328	34.44	37	4-hydroxy-2-nonenal|Cadmium|Copper|Copper Sulfate|Hydrogen Peroxide|Kainic Acid|Nanotubes, Carbon|Nicotine|Ozone|Raloxifene Hydrochloride|Reactive Oxygen Species|Resveratrol|Streptozocin|Zinc
CFL1	1072	34.4	38	4-hydroxy-2-nonenal|Cadmium|Copper|Dichlorodiphenyl Dichloroethylene|Folic Acid|Glucose|Hydrogen Peroxide|Indomethacin|Lithium|Nanotubes, Carbon|Ozone|Resveratrol|Streptozocin
GABPA	2551	34.39	27	Copper|Copper Sulfate|Hydrogen Peroxide|Lithium|Plant Extracts|Raloxifene Hydrochloride|Resveratrol|Rosiglitazone|Sodium Fluoride|Zinc
HSD3B1	3283	34.36	24	Aluminum|Biological Products|cupric chloride|Folic Acid|Glucocorticoids|Glucose|Mifepristone|Nicotine|Ozone|Plant Extracts|Resveratrol|Rosiglitazone|Sodium Fluoride|sulindac sulfide
HSPA1L	3305	34.34	35	2-butenal|4-hydroxy-2-nonenal|Cadmium|Copper|Copper Sulfate|Deferoxamine|Indomethacin|Iron|Lithium|Particulate Matter|Rosiglitazone|Zinc
CASP6	839	34.29	39	Acrolein|Cadmium|Celecoxib|Copper|Copper Sulfate|Fluorides|Folic Acid|Hydrogen Peroxide|Indomethacin|Nanotubes, Carbon|Particulate Matter|Plant Extracts|Resveratrol|Streptozocin
NR4A2	4929	34.29	25	Cadmium|Copper Sulfate|Curcumin|Dichlorodiphenyl Dichloroethylene|Folic Acid|Indomethacin|Kainic Acid|Lithium|Nanotubes, Carbon|Particulate Matter|Reactive Oxygen Species|Sodium Fluoride|Vitamin D|Zinc
CDC25A	993	34.22	30	4-hydroxy-2-nonenal|Colchicine|Copper|Copper Sulfate|Folic Acid|Glucose|Hydrogen Peroxide|Nanotubes, Carbon|Nicotine|Plant Extracts|Resveratrol|Thioridazine|Zinc
IL17A	3605	34.21	25	4-hydroxy-2-nonenal|Cadmium|Fluorides|Glucose|Indomethacin|Mifepristone|Nanotubes, Carbon|Nicotine|Ozone|Particulate Matter|Plant Extracts|Resveratrol|Sodium Fluoride|Streptozocin
PMAIP1	5366	34.14	29	Cadmium|Celecoxib|Copper Sulfate|cupric chloride|Curcumin|Dichlorodiphenyl Dichloroethylene|Folic Acid|Hydrogen Peroxide|Indomethacin|Nitric Oxide|Particulate Matter|Raloxifene Hydrochloride|Resveratrol|sulindac sulfide|Zinc
CXCL10	3627	34.09	32	4-hydroxy-2-nonenal|Acrolein|Biological Products|Copper Sulfate|Glucose|Ibuprofen|Indomethacin|Melatonin|Nanotubes, Carbon|Nitric Oxide|Ozone|Particulate Matter|Plant Preparations|Raloxifene Hydrochloride|Resveratrol|Rosiglitazone|Zinc
GPC1	2817	34.08	31	Cadmium|Copper|Folic Acid|Nanotubes, Carbon|Nitric Oxide|Ozone|Particulate Matter|Raloxifene Hydrochloride|Resveratrol|Rosiglitazone|Zinc
IL1RN	3557	34.08	29	4-hydroxy-2-nonenal|Acetylcholine|Cadmium|Copper Sulfate|Folic Acid|Glucose|Ibuprofen|Indomethacin|Nanotubes, Carbon|Nicotine|Ozone|Particulate Matter|Resveratrol|Rosiglitazone|Zinc
IL1R1	3554	34.07	38	Aluminum|Copper|Copper Sulfate|Hydrogen Peroxide|Indomethacin|Nanotubes, Carbon|Nicotine|Ozone|Particulate Matter|Raloxifene Hydrochloride|Resveratrol|Rosiglitazone|sulindac sulfide|Zinc
FOSL2	2355	34.05	28	Androgens|Cadmium|Copper|Copper Sulfate|Curcumin|Glucose|Haloperidol|Hydrogen Peroxide|Indomethacin|Kainic Acid|Nanotubes, Carbon|Raloxifene Hydrochloride|Zinc
HSPB8	26353	34.05	32	Aluminum|Cadmium|Copper|Copper Sulfate|Hydrogen Peroxide|Indomethacin|Nanotubes, Carbon|Ozone|Plant Extracts|Raloxifene Hydrochloride|Resveratrol|Sodium Fluoride|Zinc
PPIA	5478	34.01	28	Cadmium|Copper|Copper Sulfate|Deferoxamine|Glucose|Hydrogen Peroxide|Ibuprofen|Indomethacin|Lithium|Nanotubes, Carbon|Sodium Fluoride|Zinc
CKMT2	1160	34	22	Acrolein|cupric chloride|Dichlorodiphenyl Dichloroethylene|Indomethacin|Nanotubes, Carbon|Nicotine|Ozone|Particulate Matter|Plant Extracts|Streptozocin
RAMP2	10266	33.94	24	Copper|Copper Sulfate|Deferoxamine|Folic Acid|Glucose|Nanotubes, Carbon|Nicotine|Nitric Oxide|Ozone|Particulate Matter|Plant Extracts
RPA2	6118	33.94	26	Aluminum|Cadmium|Copper Sulfate|Glucose|Hydrogen Peroxide|Indomethacin|Nanotubes, Carbon|Ozone|Particulate Matter|Resveratrol|Zinc
EIF2B4	8890	33.81	19	Cadmium|Copper Sulfate|Folic Acid|Indomethacin|Nanotubes, Carbon|Nicotine|Nitric Oxide|Particulate Matter|Resveratrol|Sodium Fluoride
SETD7	80854	33.81	18	Berberine|Celecoxib|Glucose|Haloperidol|Hydrogen Peroxide|Indomethacin|Nanotubes, Carbon|Particulate Matter|Plant Extracts|Streptozocin
FXYD5	53827	33.8	27	Cadmium|Copper|Copper Sulfate|Folic Acid|Glucose|Hydrogen Peroxide|Indomethacin|Nanotubes, Carbon|Ozone|Particulate Matter|Rosiglitazone
AIFM1	9131	33.72	40	4-hydroxy-2-nonenal|Acrolein|Cadmium|Copper|Copper Sulfate|Glucose|Hydrogen Peroxide|Kainic Acid|Minocycline|Nitric Oxide|Particulate Matter|Plant Extracts|Reactive Oxygen Species|Resveratrol|Streptozocin
LOX	4015	33.71	32	Cadmium|Copper|Copper Sulfate|cupric chloride|Curcumin|Deferoxamine|Folic Acid|Hydrogen Peroxide|Iron|Mifepristone|Nanotubes, Carbon|Ozone|Particulate Matter|Raloxifene Hydrochloride
ATP1A1	476	33.7	35	Aluminum Chloride|Cadmium|Copper|Copper Sulfate|Glucose|Haloperidol|Lithium|Nanotubes, Carbon|Nitric Oxide|Ozone|Raloxifene Hydrochloride|Resveratrol|Zinc
GHR	2690	33.7	32	Cadmium|Folic Acid|Hydrogen Peroxide|Indomethacin|Mifepristone|Nanotubes, Carbon|Ozone|Particulate Matter|Plant Extracts|Raloxifene Hydrochloride|Resveratrol|Streptozocin|Zinc
MXD1	4084	33.69	28	2-butenal|4-hydroxy-2-nonenal|Cadmium|Copper|Copper Sulfate|Curcumin|Folic Acid|Ibuprofen|Nanotubes, Carbon|Rosiglitazone|Sodium Fluoride|Zinc
MYD88	4615	33.64	23	Copper Sulfate|cupric chloride|Curcumin|Folic Acid|Glucose|Hydrogen Peroxide|Melatonin|Nanotubes, Carbon|Nitrites|Ozone|Particulate Matter|Plant Extracts|Resveratrol|Streptozocin
TRIB3	57761	33.6	33	2-butenal|4-hydroxy-2-nonenal|Cadmium|Copper|Copper Sulfate|cupric chloride|Curcumin|Folic Acid|Glucose|Hydrogen Peroxide|Indomethacin|Nanotubes, Carbon|Particulate Matter|Rosiglitazone|Zinc
COL6A1	1291	33.58	26	Cadmium|Celecoxib|Copper Sulfate|Folic Acid|Glucose|Indomethacin|Nicotine|Reactive Oxygen Species|Resveratrol|Rosiglitazone|Sodium Fluoride|Streptozocin
STAT6	6778	33.58	32	4-hydroxy-2-nonenal|Copper Sulfate|Donepezil|Hydrogen Peroxide|Melatonin|Nanotubes, Carbon|Nicotine|Particulate Matter|Plant Extracts|Reactive Oxygen Species|Resveratrol|Zinc
CTH	1491	33.57	32	Cadmium|Copper|Copper Sulfate|Fluorides|Folic Acid|Hydrogen Peroxide|Ibuprofen|Indomethacin|Nanotubes, Carbon|Nitric Oxide|Particulate Matter|Rosiglitazone|Sodium Fluoride|Zinc
UCP1	7350	33.53	34	Aluminum|Copper|Curcumin|Glucose|Hydrogen Peroxide|Nanotubes, Carbon|Niacin|Particulate Matter|Plant Extracts|puag-haad|Reactive Oxygen Species|Resveratrol|Rosiglitazone
GATA3	2625	33.45	24	4-hydroxy-2-nonenal|Clioquinol|Folic Acid|Hydrogen Peroxide|Ibuprofen|Nanotubes, Carbon|Ozone|Particulate Matter|Plant Extracts|Plant Preparations|Resveratrol|Rosiglitazone|Tacrine
ABCF2	10061	33.44	31	Aluminum|Celecoxib|Copper|cupric chloride|Folic Acid|Glucose|Hydrogen Peroxide|Nanotubes, Carbon|Resveratrol|Zinc
GPX2	2877	33.44	40	4-hydroxy-2-nonenal|Cadmium|Copper|Dichlorodiphenyl Dichloroethylene|Folic Acid|Glucose|Hydrogen Peroxide|Iron|Melatonin|Nitric Oxide|Ozone|Plant Extracts|Resveratrol|Streptozocin
PDGFB	5155	33.44	23	4-hydroxy-2-nonenal|Curcumin|Deferoxamine|Folic Acid|Haloperidol|Hydrogen Peroxide|Nanotubes, Carbon|Nicotine|Particulate Matter|Plant Extracts|Raloxifene Hydrochloride|Reactive Oxygen Species|Resveratrol|Rosiglitazone
SHC1	6464	33.37	33	Cadmium|Copper|Copper Sulfate|Glucose|Hydrogen Peroxide|icariin|Indomethacin|Melatonin|Plant Extracts|Reactive Oxygen Species|Resveratrol|Streptozocin
NRG1	3084	33.3	21	Cadmium|Celecoxib|Copper Sulfate|Dichlorodiphenyl Dichloroethylene|Folic Acid|Glucose|Haloperidol|Hydrogen Peroxide|Indomethacin|Nanotubes, Carbon|Ozone|Particulate Matter|Raloxifene Hydrochloride|Resveratrol
GNAI2	2771	33.27	37	Aluminum|Copper|Glucose|Haloperidol|Nicotine|Ozone|Particulate Matter|Plant Extracts|Reactive Oxygen Species|Reserpine|Rosiglitazone|Streptozocin
MDH2	4191	33.26	26	Acrolein|Cadmium|Copper Sulfate|cupric chloride|Folic Acid|Hydrogen Peroxide|Nanotubes, Carbon|Nicotine|Rosiglitazone|Sodium Fluoride|Streptozocin
ID3	3399	33.23	37	Aluminum|Colchicine|Copper|Copper Sulfate|Curcumin|Folic Acid|Glucose|Hydrogen Peroxide|Nanotubes, Carbon|Nicotine|Particulate Matter|Plant Extracts|Resveratrol|Zinc
TPI1	7167	33.2	28	4-hydroxy-2-nonenal|Cadmium|Copper Sulfate|Deferoxamine|Haloperidol|Ibuprofen|Lithium|Nanotubes, Carbon|Particulate Matter|Resveratrol|Rosiglitazone|Sodium Fluoride|Zinc
EGF	1950	33.2	37	Cadmium|Copper|Curcumin|Dichlorodiphenyl Dichloroethylene|Diglycerides|Folic Acid|Glucose|Hydrogen Peroxide|Ibuprofen|Indomethacin|Mifepristone|Particulate Matter|Plant Extracts|Plant Preparations|Resveratrol|Rosiglitazone|Zinc
GDF15	9518	33.2	37	Celecoxib|Colchicine|Copper|Copper Sulfate|Dichlorodiphenyl Dichloroethylene|Folic Acid|Hydrogen Peroxide|Ibuprofen|Indomethacin|Metals, Heavy|Nanotubes, Carbon|Particulate Matter|Resveratrol|Rosiglitazone|sulindac sulfide|Zinc
HP	3240	33.2	33	Cadmium|Copper|Copper Sulfate|Glucose|Haloperidol|Hydrogen Peroxide|Indomethacin|Nanotubes, Carbon|Plant Preparations|Resveratrol|Rosiglitazone|Sodium Fluoride|Zinc
CD40	958	33.16	29	4-hydroxy-2-nonenal|Cholesterol, Dietary|Curcumin|Fluorides|Folic Acid|Indomethacin|Nanotubes, Carbon|Particulate Matter|Plant Extracts|Plant Preparations|Raloxifene Hydrochloride|Resveratrol|Rosiglitazone|Zinc
DIO2	1734	33.16	32	4-hydroxy-2-nonenal|Copper|Deferoxamine|Dichlorodiphenyl Dichloroethylene|Glucocorticoids|Haloperidol|Hydrogen Peroxide|Ibuprofen|Indomethacin|Mifepristone|Nanotubes, Carbon|Particulate Matter|Resveratrol|Rosiglitazone
GSTT1	2952	33.13	29	Amphotericin B|Cadmium|Copper|Dichlorodiphenyl Dichloroethylene|Glucocorticoids|Hydrogen Peroxide|Ibuprofen|Indomethacin|Lipid Peroxides|Nanotubes, Carbon|Ozone|Particulate Matter|Plant Extracts|Plant Preparations|Rosiglitazone
SERPINB5	5268	33.13	27	4-hydroxy-2-nonenal|Copper|Curcumin|Hydrogen Peroxide|Nanotubes, Carbon|Ozone|Particulate Matter|Resveratrol|Rosiglitazone|Sodium Fluoride|sulindac sulfide
INSIG2	51141	33.07	35	4-hydroxy-2-nonenal|Cadmium|Copper|Copper Sulfate|Curcumin|Folic Acid|Indomethacin|Mifepristone|Nanotubes, Carbon|Raloxifene Hydrochloride|Rosiglitazone|Streptozocin
ITGAV	3685	33.07	38	Copper|Copper Sulfate|Folic Acid|Hydrogen Peroxide|Nanotubes, Carbon|Nicotine|Particulate Matter|Plant Extracts|Resveratrol|Rosiglitazone|Streptozocin|Zinc
RBP4	5950	33.07	35	Berberine|Copper|Copper Sulfate|Folic Acid|Glucose|Indomethacin|Mifepristone|Nanotubes, Carbon|Plant Extracts|Resveratrol|Rosiglitazone|Streptozocin
MAP2	4133	33.04	39	Cadmium|Copper|Folic Acid|Haloperidol|Hydrogen Peroxide|Kainic Acid|Melatonin|Niacin|Particulate Matter|Physostigmine|Resveratrol|Streptozocin|Zinc
RPS6	6194	33.03	23	Berberine|Curcumin|Folic Acid|Glucose|Hydrogen Peroxide|Indomethacin|Nanotubes, Carbon|Nitric Oxide|Particulate Matter|Plant Extracts|Resveratrol|Rosiglitazone|Serotonin|Sodium Fluoride
SRXN1	140809	32.96	32	4-hydroxy-2-nonenal|Cadmium|Colchicine|Copper|Copper Sulfate|Dichlorodiphenyl Dichloroethylene|Folic Acid|Hydrogen Peroxide|Ibuprofen|Indomethacin|Nanotubes, Carbon|Ozone|Particulate Matter|Reactive Oxygen Species|Rosiglitazone
AHR	196	32.95	46	Berberine|Cadmium|Colchicine|Copper|Copper Sulfate|Curcumin|Dichlorodiphenyl Dichloroethylene|Glucose|Hydrogen Peroxide|Ibuprofen|Mifepristone|Nanotubes, Carbon|Ozone|Particulate Matter|Plant Extracts|puag-haad|Raloxifene Hydrochloride|Reactive Oxygen Species|Resveratrol|Rosiglitazone|Streptozocin|sulindac sulfide|Zinc
G6PC	2538	32.9	42	Cadmium|Copper|Copper Sulfate|Curcumin|Folic Acid|Glucose|Iron|Ozone|Particulate Matter|Plant Extracts|Plant Preparations|Resveratrol|Rosiglitazone|Streptozocin
VDAC1	7416	32.88	30	Acrolein|Cadmium|cupric chloride|Curcumin|Folic Acid|Glucose|Hydrogen Peroxide|Indomethacin|Plant Preparations|Resveratrol|Rosiglitazone|Sodium Fluoride|Streptozocin
CNN3	1266	32.75	33	Cadmium|Copper|Copper Sulfate|Hydrogen Peroxide|Indomethacin|Iron|Nanotubes, Carbon|Ozone|Particulate Matter|Resveratrol|Zinc
GRIN2A	2903	32.72	24	27-hydroxycholesterol|Celecoxib|Curcumin|Folic Acid|Haloperidol|Hydrogen Peroxide|Kainic Acid|Lithium|Midazolam|Minocycline|Ozone|Particulate Matter|Zinc
ITGA5	3678	32.67	34	4-hydroxy-2-nonenal|Cadmium|Clioquinol|Copper|Copper Sulfate|Folic Acid|Hydrogen Peroxide|Indomethacin|Nanotubes, Carbon|Resveratrol|Rosiglitazone|Sodium Fluoride
ADRB1	153	32.64	40	Aluminum|Cadmium|Copper|icariin|Nanotubes, Carbon|Nicotine|Particulate Matter|Pindolol|Plant Extracts|Reserpine|Resveratrol|Sodium Fluoride|Streptozocin
AKR1B1	231	32.64	40	2-butenal|4-hydroxy-2-nonenal|Acrolein|Cadmium|Copper|Curcumin|Dichlorodiphenyl Dichloroethylene|Folic Acid|Glucose|Indomethacin|Nanotubes, Carbon|Reactive Oxygen Species|Resveratrol|Streptozocin
ARC	23237	32.58	31	27-hydroxycholesterol|Copper|Copper Sulfate|Folic Acid|Haloperidol|Kainic Acid|Nicotine|Paroxetine|Plant Extracts|Reserpine|Resveratrol|Zinc
NES	10763	32.48	35	Cadmium|Copper|Copper Sulfate|Curcumin|Deferoxamine|Folic Acid|Hydrogen Peroxide|Melatonin|Nanotubes, Carbon|Particulate Matter|Resveratrol|Streptozocin
UCP2	7351	32.47	33	Berberine|Cadmium|Copper|Copper Sulfate|Deferoxamine|Folic Acid|Glucose|Haloperidol|Hydrogen Peroxide|Indomethacin|Nanotubes, Carbon|Plant Extracts|Reactive Oxygen Species|Resveratrol|Rosiglitazone
KCNH2	3757	32.46	36	Berberine|Copper|Curcumin|Dipyridamole|Fluvoxamine|Glucose|Haloperidol|Hydrogen Peroxide|Maprotiline|Nicotine|Perphenazine|Reactive Oxygen Species|Reserpine|Resveratrol|Tacrine|Thioridazine|Tolcapone|Trazodone
ACADM	34	32.41	35	Berberine|Cadmium|Copper|Copper Sulfate|Dichlorodiphenyl Dichloroethylene|Folic Acid|Homocysteine|Nanotubes, Carbon|Ozone|Plant Extracts|Resveratrol|Rosiglitazone|Streptozocin
FOSB	2354	32.41	33	Cadmium|Copper|Copper Sulfate|Folic Acid|Haloperidol|Hydrogen Peroxide|Ibuprofen|Lithium|Nanotubes, Carbon|Nicotine|Nitric Oxide|Particulate Matter|Zinc
IFRD1	3475	32.41	31	Cadmium|Copper|Copper Sulfate|Folic Acid|Hydrogen Peroxide|Indomethacin|Nanotubes, Carbon|Ozone|Particulate Matter|Raloxifene Hydrochloride|Resveratrol|sulindac sulfide|Zinc
PDE5A	8654	32.39	41	Aluminum|Copper|cupric chloride|Dipyridamole|Homocysteine|icariin|Nanotubes, Carbon|Nitric Oxide|Particulate Matter|Raloxifene Hydrochloride|Resveratrol|Streptozocin
ANGPT2	285	32.38	31	Cadmium|Copper|Copper Sulfate|Hydrogen Peroxide|Indomethacin|Mifepristone|Nanotubes, Carbon|Niacin|Particulate Matter|Plant Extracts|Streptozocin
SLC40A1	30061	32.34	38	Cadmium|Copper|Copper Sulfate|Folic Acid|Indomethacin|Iron|Nanotubes, Carbon|Nitric Oxide|Particulate Matter|Reactive Oxygen Species|Resveratrol|Sodium Fluoride|Zinc
MAP3K1	4214	32.29	22	Copper Sulfate|cupric chloride|Curcumin|Glucose|Haloperidol|Nanotubes, Carbon|Nitrogen Oxides|Plant Extracts|Resveratrol|Sodium Fluoride|sulindac sulfide|Zinc
TOP1	7150	32.29	27	4-hydroxy-2-nonenal|Berberine|Copper|Copper Sulfate|Folic Acid|Hydrogen Peroxide|Plant Extracts|Raloxifene Hydrochloride|Reactive Oxygen Species|Resveratrol|Sodium Fluoride|Zinc
SLC7A7	9056	32.26	25	Amino Acids, Peptides, and Proteins|Cadmium|Copper Sulfate|Folic Acid|Hydrogen Peroxide|Indomethacin|Nitric Oxide|Ozone|Particulate Matter|Resveratrol|Streptozocin
PIK3R1	5295	32.25	42	Aluminum|Cadmium|Copper|Folic Acid|Glucose|Hydrogen Peroxide|Indomethacin|Iron|Nanotubes, Carbon|Particulate Matter|Plant Extracts|Reactive Oxygen Species|Resveratrol|Rosiglitazone
RASD1	51655	32.2	33	Copper|Copper Sulfate|Folic Acid|Hydrogen Peroxide|Indomethacin|Iron|Kainic Acid|Nanotubes, Carbon|Nitric Oxide|Plant Extracts|Resveratrol|Zinc
CCNB2	9133	32.19	38	Aluminum|Cadmium|Copper|Copper Sulfate|Folic Acid|Hydrogen Peroxide|Indomethacin|Lithium|Nanotubes, Carbon|Ozone|Particulate Matter|Reactive Oxygen Species|Resveratrol|Zinc
CDH2	1000	32.19	28	4-hydroxy-2-nonenal|Berberine|Cadmium|Copper|Curcumin|Dichlorodiphenyl Dichloroethylene|Hydrogen Peroxide|Nanotubes, Carbon|Particulate Matter|Plant Extracts|Raloxifene Hydrochloride|Resveratrol|Sodium Fluoride|Vitamin D
PYCARD	29108	32.19	42	Aluminum|Aluminum Chloride|Copper|Copper Sulfate|Dichlorodiphenyl Dichloroethylene|Folic Acid|Glucose|Homocysteine|Nanotubes, Carbon|Nicotine|Particulate Matter|Resveratrol|Streptozocin
SNAI1	6615	32.19	36	Aluminum|Celecoxib|Copper|Copper Sulfate|Curcumin|Folic Acid|Glucose|Hydrogen Peroxide|Nanotubes, Carbon|Nicotine|Particulate Matter|Resveratrol|Zinc
ALDH1A1	216	32.11	50	4-hydroxy-2-nonenal|Acrolein|Aluminum|Cadmium|Cholesterol, Dietary|Copper|Folic Acid|Hydrogen Peroxide|Nanotubes, Carbon|Nicotine|Plant Preparations|Resveratrol|Rosiglitazone|Sodium Fluoride|Streptozocin|Zinc
GNRH1	2796	32.11	31	Aluminum|Cadmium|Copper|Dichlorodiphenyl Dichloroethylene|Diglycerides|Haloperidol|Hydrogen Peroxide|Indomethacin|Melatonin|Particulate Matter|Perphenazine|Raloxifene Hydrochloride
PRKN	5071	32.11	17	Cadmium|Ceramides|Curcumin|Dichlorodiphenyl Dichloroethylene|Hydrogen Peroxide|Indomethacin|Melatonin|Minocycline|Nanotubes, Carbon|Nicotine|Reactive Oxygen Species|Resveratrol
SPAG9	9043	32.09	31	2-butenal|Cadmium|Copper|Copper Sulfate|Folic Acid|Nanotubes, Carbon|Nicotine|Plant Extracts|Streptozocin|Zinc
ACLY	47	32.04	37	Aluminum|Copper|Curcumin|Folic Acid|Glucose|Indomethacin|Mifepristone|Nanotubes, Carbon|Ozone|Particulate Matter|Resveratrol|Rosiglitazone|Zinc
DUSP5	1847	32.04	29	Cadmium|Copper|Copper Sulfate|Curcumin|Hydrogen Peroxide|Ibuprofen|Indomethacin|Niacin|Ozone|Particulate Matter|Raloxifene Hydrochloride|Rosiglitazone|Zinc
LGALS1	3956	32.04	32	Copper|Copper Sulfate|Folic Acid|Glucose|Hydrogen Peroxide|Ibuprofen|Nanotubes, Carbon|Nicotine|Particulate Matter|Reactive Oxygen Species|Resveratrol|Rosiglitazone|Sodium Fluoride
S100A4	6275	32.04	32	Acrolein|Biological Products|Copper|Copper Sulfate|Folic Acid|Ginkgo biloba extract|Homocysteine|Hydrogen Peroxide|Lithium|Nanotubes, Carbon|Ozone|Particulate Matter|Resveratrol
COX2	4513	32.02	27	Cadmium|Copper|cupric chloride|Glucose|Hydrogen Peroxide|Nanotubes, Carbon|Plant Extracts|Reactive Oxygen Species|Resveratrol|Rosiglitazone|Sodium Fluoride
GPD1	2819	32.02	42	Aluminum|Cadmium|Copper|Indomethacin|Lithium|Nanotubes, Carbon|Niacin|Plant Extracts|Resveratrol|Rosiglitazone|Streptozocin|Zinc
DNAJB9	4189	31.96	34	Cadmium|Copper|Copper Sulfate|Curcumin|Indomethacin|Mifepristone|Nanotubes, Carbon|Nicotine|Particulate Matter|Raloxifene Hydrochloride|Resveratrol|Rosiglitazone|Zinc
NAMPT	10135	31.96	35	Aluminum|Berberine|Copper Sulfate|Glucose|Ibuprofen|Nanotubes, Carbon|Nicotine|puag-haad|Reactive Oxygen Species|Resveratrol|Rosiglitazone|Streptozocin|Zinc
GSTM3	2947	31.94	43	4-hydroxy-2-nonenal|Cadmium|Copper|Dichlorodiphenyl Dichloroethylene|Homocysteine|Indomethacin|Iron|Lithium|Nanotubes, Carbon|Ozone|Particulate Matter|Plant Extracts|Resveratrol|Streptozocin
GLI1	2735	31.91	25	Copper|Copper Sulfate|Curcumin|Dichlorodiphenyl Dichloroethylene|Glucose|Hydrogen Peroxide|Particulate Matter|Plant Extracts|Plant Preparations|Resveratrol|Sodium Fluoride
SOX9	6662	31.89	34	2-butenal|Berberine|Copper|Copper Sulfate|Curcumin|Folic Acid|Iron|Mifepristone|Nanotubes, Carbon|Nicotine|Particulate Matter|Plant Extracts|Resveratrol
TSC22D1	8848	31.89	35	Celecoxib|Copper|Copper Sulfate|Folic Acid|Glucose|Hydrogen Peroxide|Ibuprofen|Indomethacin|Mifepristone|Nanotubes, Carbon|Nicotine|Resveratrol|Streptozocin
TLR2	7097	31.88	24	Aluminum|Amphotericin B|bis(4-hydroxycinnamoyl)methane|Curcumin|Glucose|Nanotubes, Carbon|Nitrites|Ozone|Particulate Matter|Plant Extracts|Reactive Oxygen Species|Resveratrol|Rosiglitazone|Vitamin D
VDR	7421	31.88	41	Aluminum|bis(4-hydroxycinnamoyl)methane|Copper Sulfate|Curcumin|Deferoxamine|Glucose|Iron|Nanotubes, Carbon|Raloxifene Hydrochloride|Resveratrol|Rosiglitazone|Streptozocin|Vitamin D|Zinc
CAMK2A	815	31.84	48	Aluminum|Biological Products|Cadmium|Copper|Curcumin|Haloperidol|Ibuprofen|Indomethacin|Memantine|Nicotine|Resveratrol|Streptozocin
CCNT1	904	31.83	28	4-hydroxy-2-nonenal|Aluminum|Berberine|Hydrogen Peroxide|Nanotubes, Carbon|Plant Extracts|Rosiglitazone|Streptozocin|Zinc
HSPA8	3312	31.83	35	Amphotericin B|Cadmium|Copper|Copper Sulfate|Folic Acid|Hydrogen Peroxide|Ibuprofen|Indomethacin|Iron|Nanotubes, Carbon|Nitric Oxide|Ozone|Particulate Matter|Raloxifene Hydrochloride|Sodium Fluoride
CDK6	1021	31.82	33	4-hydroxy-2-nonenal|Berberine|Copper|Copper Sulfate|Curcumin|Folic Acid|Ibuprofen|Indomethacin|Nanotubes, Carbon|Nicotine|Particulate Matter|Plant Extracts|Resveratrol|Rosiglitazone
HIF3A	64344	31.78	24	Clioquinol|Copper|Deferoxamine|Folic Acid|Hydrogen Peroxide|Indomethacin|Nanotubes, Carbon|Ozone|Particulate Matter|Plant Extracts
MIA2	4253	31.78	22	Copper|Copper Sulfate|Folic Acid|Homocysteine|Hydrogen Peroxide|Indomethacin|Nanotubes, Carbon|Plant Extracts|Sodium Fluoride|Zinc
PLAUR	5329	31.76	34	Cadmium|Colchicine|Copper Sulfate|Curcumin|Folic Acid|Hydrogen Peroxide|Nanotubes, Carbon|Nicotine|Ozone|Particulate Matter|Raloxifene Hydrochloride|Resveratrol|Streptozocin|Zinc
MAP2K2	5605	31.74	30	Cadmium|Celecoxib|Copper|Copper Sulfate|Curcumin|Glucose|Haloperidol|Hydrogen Peroxide|Nanotubes, Carbon|Plant Extracts|Resveratrol|Rosiglitazone|Sodium Fluoride
TK1	7083	31.74	32	Cadmium|Copper|Copper Sulfate|Haloperidol|Hydrogen Peroxide|Nanotubes, Carbon|Nitric Oxide|Ozone|Plant Extracts|Resveratrol|Rosiglitazone|sulindac sulfide|Zinc
HMOX2	3163	31.68	22	Cadmium|Copper Sulfate|Glucose|Hydrogen Peroxide|Indomethacin|Melatonin|Nanotubes, Carbon|Particulate Matter|Reactive Oxygen Species|Rosiglitazone|Streptozocin
BCL2A1	597	31.66	38	Aluminum|Copper Sulfate|Curcumin|Indomethacin|Nanotubes, Carbon|Nicotine|Particulate Matter|Reactive Oxygen Species|Resveratrol|Rosiglitazone|Streptozocin|Zinc
NRF1	4899	31.66	28	Cadmium|Copper|Copper Sulfate|Glucose|Hydrogen Peroxide|Melatonin|Plant Extracts|Raloxifene Hydrochloride|Reactive Oxygen Species|Resveratrol|Rosiglitazone|Zinc
PECAM1	5175	31.66	33	Acrolein|Aluminum|Cadmium|Curcumin|Indomethacin|Niacin|Ozone|Particulate Matter|Plant Extracts|Resveratrol|Rosiglitazone|Streptozocin
SMAD7	4092	31.66	39	Aluminum Chloride|Biological Products|Copper|Copper Sulfate|Folic Acid|Haloperidol|Indomethacin|Nanotubes, Carbon|Particulate Matter|Raloxifene Hydrochloride|Resveratrol|Streptozocin
ESR2	2100	31.64	41	24-hydroxycholesterol|27-hydroxycholesterol|Aluminum Chloride|Cadmium|Copper|Dichlorodiphenyl Dichloroethylene|Glucose|Melatonin|Mifepristone|Nanotubes, Carbon|notoginsenoside R1|Plant Extracts|Plant Preparations|Raloxifene Hydrochloride|Reactive Oxygen Species|Resveratrol|Rosiglitazone|Streptozocin
MRPL4	51073	31.61	27	Cadmium|Copper|cupric chloride|Hydrogen Peroxide|Indomethacin|Particulate Matter|Plant Extracts|Resveratrol|Rosiglitazone
CKS1B	1163	31.57	27	4-hydroxy-2-nonenal|Cadmium|Copper|Copper Sulfate|Indomethacin|Nanotubes, Carbon|Nicotine|Ozone|Particulate Matter|Plant Extracts|Resveratrol
NDRG1	10397	31.52	40	Copper|Copper Sulfate|Deferoxamine|Folic Acid|Glucose|Hydrogen Peroxide|Indomethacin|Iron|Nanotubes, Carbon|Nitric Oxide|Particulate Matter|Resveratrol|Rosiglitazone|Zinc
HSPG2	3339	31.48	29	Copper|Copper Sulfate|cupric chloride|Haloperidol|Indomethacin|Nanotubes, Carbon|Plant Extracts|Reserpine|Sodium Fluoride|Streptozocin
RPS24	6229	31.48	25	Copper|Copper Sulfate|Folic Acid|Glucose|Indomethacin|Nanotubes, Carbon|Nicotine|Particulate Matter|Sodium Fluoride|Tolcapone
ACTC1	70	31.46	30	Acrolein|Copper Sulfate|Folic Acid|Hydrogen Peroxide|Nanotubes, Carbon|Ozone|Plant Preparations|Rosiglitazone|Sodium Fluoride|Streptozocin|Zinc
KRT5	3852	31.46	32	Aluminum|Cadmium|Copper|Copper Sulfate|Folic Acid|Particulate Matter|Plant Extracts|Raloxifene Hydrochloride|Resveratrol|sulindac sulfide|Zinc
ACOX1	51	31.4	30	Berberine|Cadmium|Copper|Copper Sulfate|Dichlorodiphenyl Dichloroethylene|Fluorides|Folic Acid|Hydrogen Peroxide|Ibuprofen|Nanotubes, Carbon|Plant Extracts|Resveratrol|Rosiglitazone|Zinc
C1S	716	31.39	32	Cadmium|Copper|Copper Sulfate|Fluorides|Folic Acid|Glucose|Indomethacin|Nanotubes, Carbon|Nicotine|Resveratrol|Rosiglitazone|Zinc
STIP1	10963	31.39	31	Cadmium|Copper|Copper Sulfate|cupric chloride|Hydrogen Peroxide|Indomethacin|Lithium|Nanotubes, Carbon|Nicotine|Plant Extracts|Resveratrol|Zinc
ATP5F1A	498	31.35	32	4-hydroxy-2-nonenal|Cadmium|Copper|Copper Sulfate|cupric chloride|Glucose|Hydrogen Peroxide|Plant Extracts|Resveratrol|Streptozocin|Zinc
EGLN1	54583	31.35	32	Cadmium|Clioquinol|Copper Sulfate|Deferoxamine|Haloperidol|Iron|Minocycline|Particulate Matter|Resveratrol|Rosiglitazone|Zinc
COX1	4512	31.31	34	Cadmium|Copper|Copper Sulfate|Folic Acid|Glucose|Nanotubes, Carbon|Nicotine|Nitric Oxide|Resveratrol|Rosiglitazone|Trichlorfon|Zinc
CYP19A1	1588	31.29	35	Androgens|Anti-Inflammatory Agents, Non-Steroidal|Cadmium|Celecoxib|Copper|Copper Sulfate|Dichlorodiphenyl Dichloroethylene|Fluvoxamine|Ginkgo biloba extract|Ibuprofen|Indomethacin|Melatonin|Ozone|Paroxetine|Raloxifene Hydrochloride|Resveratrol|Sodium Fluoride
IL12A	3592	31.29	43	Copper|Curcumin|Hydrogen Peroxide|Indomethacin|Iron|Kainic Acid|Memantine|Nicotine|Ozone|Particulate Matter|Plant Extracts|Raloxifene Hydrochloride|Resveratrol|Rosiglitazone
DLD	1738	31.24	36	Cadmium|Copper|Haloperidol|Hydrogen Peroxide|Nanotubes, Carbon|Ozone|Plant Extracts|Resveratrol|Rosiglitazone|Streptozocin|Zinc
ACO1	48	31.22	38	Aluminum|Copper|cupric chloride|Deferoxamine|Glucose|Hydrogen Peroxide|Iron|Nanotubes, Carbon|Nitric Oxide|Particulate Matter|Rosiglitazone|Zinc
SLC20A1	6574	31.22	25	Copper Sulfate|Curcumin|Folic Acid|Hydrogen Peroxide|Indomethacin|Lithium|Nanotubes, Carbon|Ozone|Particulate Matter|Plant Extracts|Resveratrol|Zinc
UBB	7314	31.19	16	Cadmium|Copper Sulfate|Melatonin|Nanotubes, Carbon|Nicotine|Ozone|Particulate Matter|Raloxifene Hydrochloride|Resveratrol|Rosiglitazone
INSR	3643	31.18	31	Cholesterol, Dietary|Curcumin|Dipyridamole|Glucose|Hydrogen Peroxide|Melatonin|Nanotubes, Carbon|Nicotine|Plant Extracts|Resveratrol|Rosiglitazone|Streptozocin|Zinc
MGMT	4255	31.17	40	Acrolein|Colchicine|Copper|cupric chloride|Curcumin|Folic Acid|Glucocorticoids|Mifepristone|Nanotubes, Carbon|Ozone|Raloxifene Hydrochloride|Resveratrol|Streptozocin|Zinc
CTSS	1520	31.14	39	Aluminum|Cholesterol, Dietary|Copper|Curcumin|Folic Acid|Hydrogen Peroxide|Kainic Acid|Mifepristone|Nanotubes, Carbon|Plant Preparations|Resveratrol|Streptozocin
GCK	2645	31.14	33	Copper|Copper Sulfate|Deferoxamine|Glucose|Nanotubes, Carbon|Ozone|Particulate Matter|Plant Extracts|Plant Preparations|Resveratrol|Rosiglitazone|Streptozocin
PTPN1	5770	31.14	40	4-hydroxy-2-nonenal|Acrolein|Androgens|Cholesterol, Dietary|Copper|Hydrogen Peroxide|Nanotubes, Carbon|Plant Extracts|Resveratrol|Rosiglitazone|Streptozocin|Zinc
ARNT	405	31.11	32	Amphotericin B|Ceramides|Copper|Curcumin|Deferoxamine|Glucose|Hydrogen Peroxide|Iron|Ozone|Particulate Matter|Plant Extracts|Resveratrol|Zinc
IGFBP5	3488	31.11	33	Amphotericin B|Androgens|Copper|cupric chloride|Curcumin|Folic Acid|Hydrogen Peroxide|Indomethacin|Mifepristone|Nanotubes, Carbon|Resveratrol|Rosiglitazone|Zinc
AKT2	208	31.05	33	Berberine|Copper|Curcumin|Glucose|Haloperidol|Nanotubes, Carbon|Ozone|Particulate Matter|Plant Extracts|Resveratrol|Streptozocin|Zinc
RBM39	9584	31.05	28	Cadmium|Copper Sulfate|Curcumin|Hydrogen Peroxide|Indomethacin|Nanotubes, Carbon|Plant Extracts|Resveratrol|Streptozocin|Zinc
HNRNPH1	3187	31.02	24	Cadmium|Copper|Copper Sulfate|Dichlorodiphenyl Dichloroethylene|Hydrogen Peroxide|Indomethacin|Nanotubes, Carbon|Plant Extracts|Raloxifene Hydrochloride|Tolcapone|Zinc
PGF	5228	31.02	30	Aluminum|Cadmium|Copper|Curcumin|Folic Acid|Nanotubes, Carbon|Plant Extracts|Reactive Oxygen Species|Resveratrol|Sodium Fluoride|Zinc
CDK5RAP3	80279	31	24	Copper|Glucose|Hydrogen Peroxide|Indomethacin|Particulate Matter|Plant Extracts|Raloxifene Hydrochloride|Resveratrol|Sodium Fluoride
CHRM2	1129	30.97	32	Acetylcholine|Acrolein|Aluminum|Curcumin|ethylcholine aziridinium|Glucose|Ozone|Resveratrol|Streptozocin|Tacrine|Trichlorfon|xanomeline
DKK1	22943	30.97	17	Berberine|Cadmium|Copper Sulfate|cupric chloride|Curcumin|Folic Acid|Glucose|Hydrogen Peroxide|Mifepristone|Particulate Matter|Resveratrol|Sodium Fluoride
DNM1L	10059	30.97	19	Copper Sulfate|Deferoxamine|Fluorides|Glucose|Hydrogen Peroxide|Indomethacin|Melatonin|Nicotine|Particulate Matter|Plant Extracts|Resveratrol|Rosiglitazone
GAS6	2621	30.97	37	Copper|Curcumin|Folic Acid|Glucose|Hydrogen Peroxide|Indomethacin|Nanotubes, Carbon|Particulate Matter|Raloxifene Hydrochloride|Resveratrol|Rosiglitazone|Streptozocin
MIR191	406966	30.97	26	Acrolein|Folic Acid|Hydrogen Peroxide|Nanotubes, Carbon|Particulate Matter|Sodium Fluoride|Streptozocin|Zinc
TGFBR1	7046	30.97	29	4-hydroxy-2-nonenal|Aluminum|Aluminum Chloride|Biological Products|Cadmium|Curcumin|Glucose|Nanotubes, Carbon|Nicotine|Ozone|Resveratrol|Streptozocin
GLO1	2739	30.92	34	Copper|Copper Sulfate|cupric chloride|Curcumin|Deferoxamine|Glucose|Indomethacin|Resveratrol|Rosiglitazone|Sodium Fluoride|Streptozocin
RACK1	10399	30.92	25	4-hydroxy-2-nonenal|Cadmium|Copper|Copper Sulfate|cupric chloride|Deferoxamine|Dichlorodiphenyl Dichloroethylene|Glucose|Hydrogen Peroxide|Indomethacin|Particulate Matter
SMAD4	4089	30.92	25	Aluminum Chloride|Cholesterol, Dietary|Copper Sulfate|Curcumin|Glucose|icariin|Nanotubes, Carbon|Nitric Oxide|Particulate Matter|Resveratrol|Streptozocin
NEDD9	4739	30.89	38	Copper|Copper Sulfate|Folic Acid|Haloperidol|Hydrogen Peroxide|Ibuprofen|Indomethacin|Iron|Nicotine|Particulate Matter|Resveratrol|Rosiglitazone
MAFG	4097	30.81	31	4-hydroxy-2-nonenal|Aluminum|Copper|Copper Sulfate|cupric chloride|Hydrogen Peroxide|Ibuprofen|Particulate Matter|Reactive Oxygen Species|Rosiglitazone|Zinc
PC	5091	30.81	33	Copper|entacapone|Fluorides|Glucose|Hydrogen Peroxide|Mifepristone|Particulate Matter|Resveratrol|Rosiglitazone|Streptozocin|Tolcapone
TFAP2A	7020	30.81	32	Celecoxib|Copper|Folic Acid|Haloperidol|Ozone|Paroxetine|Particulate Matter|Plant Extracts|Raloxifene Hydrochloride|Resveratrol|Streptozocin
MRPL18	29074	30.8	32	Copper|Copper Sulfate|Hydrogen Peroxide|Indomethacin|Lithium|Rosiglitazone|Streptozocin|Tolcapone|Zinc
KDM6B	23135	30.77	22	4-hydroxy-2-nonenal|Berberine|Copper|Folic Acid|Glucose|Hydrogen Peroxide|Nanotubes, Carbon|Ozone|Plant Extracts|Zinc
RARA	5914	30.77	26	4-hydroxy-2-nonenal|Cadmium|Cholesterol, Dietary|Curcumin|Folic Acid|Ibuprofen|Indomethacin|Melatonin|Particulate Matter|Plant Extracts|Raloxifene Hydrochloride|Resveratrol|Zinc
LITAF	9516	30.72	42	Aluminum|Celecoxib|Copper|Copper Sulfate|Indomethacin|Nanotubes, Carbon|Niacin|Nicotine|Particulate Matter|Resveratrol|Rosiglitazone|Streptozocin
ANKRD1	27063	30.71	26	Cadmium|Copper Sulfate|cupric chloride|Folic Acid|Hydrogen Peroxide|Nanotubes, Carbon|Particulate Matter|Raloxifene Hydrochloride|Resveratrol|Rosiglitazone|Streptozocin
ATP5F1B	506	30.71	36	Copper|Copper Sulfate|Hydrogen Peroxide|Lithium|Niacin|Particulate Matter|Plant Preparations|Resveratrol|Rosiglitazone|Streptozocin|Tolcapone
LIPE	3991	30.71	35	27-hydroxycholesterol|Copper|Deferoxamine|Nanotubes, Carbon|Niacin|Nicotine|Ozone|Plant Extracts|Resveratrol|Rosiglitazone|Streptozocin
ROCK1	6093	30.71	22	Cadmium|Glucose|Nanotubes, Carbon|notoginsenoside R1|Particulate Matter|Plant Extracts|Raloxifene Hydrochloride|Resveratrol|Serotonin|Sodium Fluoride|Streptozocin
SLC5A1	6523	30.71	27	Cadmium|Copper|Folic Acid|Glucose|Mifepristone|Nanotubes, Carbon|Ozone|Particulate Matter|Resveratrol|Vitamin B 12|Zinc
ILK	3611	30.64	30	Cadmium|Copper|Copper Sulfate|Hydrogen Peroxide|Indomethacin|Nanotubes, Carbon|notoginsenoside R1|Plant Extracts|Streptozocin|Zinc
NDUFA13	51079	30.61	17	Hydrogen Peroxide|Indomethacin|Nanotubes, Carbon|Nitric Oxide|Particulate Matter|Reactive Oxygen Species|Resveratrol|Rosiglitazone|Sodium Fluoride
NPC1	4864	30.61	35	27-hydroxycholesterol|Cadmium|Copper|Copper Sulfate|Hydrogen Peroxide|Indomethacin|Iron|Nanotubes, Carbon|Nitric Oxide|Resveratrol|Zinc
CA2	760	30.57	36	4-hydroxy-2-nonenal|Aluminum|Celecoxib|Copper|Copper Sulfate|Dichlorodiphenyl Dichloroethylene|Indomethacin|Lithium|Resveratrol|Rosiglitazone|Sodium Fluoride|Thiourea|Zinc
CPE	1363	30.51	27	4-hydroxy-2-nonenal|Cadmium|Copper|Copper Sulfate|Indomethacin|Mifepristone|Nanotubes, Carbon|Ozone|Raloxifene Hydrochloride|Reserpine|Resveratrol
FKBP5	2289	30.51	32	Copper|Copper Sulfate|Haloperidol|Hydrogen Peroxide|Indomethacin|Mifepristone|Nanotubes, Carbon|Ozone|Particulate Matter|Resveratrol|Rosiglitazone|Sodium Fluoride|Zinc
MT1E	4493	30.51	29	2-butenal|Aluminum|Cadmium|Copper|Copper Sulfate|cupric chloride|Hydrogen Peroxide|Nicotine|Particulate Matter|Plant Extracts|Zinc
ARF1	375	30.5	29	Cadmium|Copper|Folic Acid|Haloperidol|Hydrogen Peroxide|Indomethacin|Nicotine|Ozone|Particulate Matter|Resveratrol
ETFB	2109	30.5	36	Copper|Copper Sulfate|Indomethacin|Kainic Acid|Lithium|Nicotine|Resveratrol|Rosiglitazone|Streptozocin|sulindac sulfide
LCN2	3934	30.5	43	Amphotericin B|Cadmium|Copper|Curcumin|Deferoxamine|Iron|Nanotubes, Carbon|Ozone|Particulate Matter|Plant Preparations|Raloxifene Hydrochloride|Resveratrol|Rosiglitazone|Streptozocin
HSD17B4	3295	30.48	35	Cadmium|Copper|Copper Sulfate|entacapone|Particulate Matter|Plant Extracts|Raloxifene Hydrochloride|Resveratrol|Rosiglitazone|Sodium Fluoride|Streptozocin|Tolcapone
CDC20	991	30.44	28	4-hydroxy-2-nonenal|Cadmium|Copper|Copper Sulfate|Curcumin|Folic Acid|Glucose|Haloperidol|Hydrogen Peroxide|Nanotubes, Carbon|Ozone|Particulate Matter|Zinc
ALDOC	230	30.4	23	Celecoxib|cupric chloride|Curcumin|Haloperidol|Indomethacin|Iron|Mifepristone|Nanotubes, Carbon|Ozone|Particulate Matter|Resveratrol|sulindac sulfide
CKM	1158	30.4	22	Copper|Copper Sulfate|cupric chloride|Curcumin|Hydrogen Peroxide|Nanotubes, Carbon|Ozone|Particulate Matter|Plant Extracts|Sodium Fluoride|Zinc
ERBB3	2065	30.4	33	Aluminum|Androgens|Copper|Copper Sulfate|Curcumin|Dichlorodiphenyl Dichloroethylene|Folic Acid|Glucose|Mifepristone|Raloxifene Hydrochloride|Resveratrol|sulindac sulfide
HPGD	3248	30.4	28	Celecoxib|Copper|Folic Acid|Ibuprofen|Indomethacin|Mifepristone|Nanotubes, Carbon|Ozone|Plant Preparations|Raloxifene Hydrochloride|Rosiglitazone|Zinc
MAPKAPK2	9261	30.4	18	Acetylcholine|Copper Sulfate|Hydrogen Peroxide|Ibuprofen|Indomethacin|Nanotubes, Carbon|Ozone|Particulate Matter|Raloxifene Hydrochloride|Sodium Fluoride|Streptozocin
SLC39A9	55334	30.39	19	Aluminum|Cadmium|Copper Sulfate|Hydrogen Peroxide|Particulate Matter|Plant Extracts|Sodium Fluoride|Zinc
AK2	204	30.37	26	Cadmium|Copper|Copper Sulfate|Folic Acid|Nanotubes, Carbon|Particulate Matter|Plant Extracts|Resveratrol|Sodium Fluoride|Tolcapone
SDHB	6390	30.37	36	Cadmium|Copper|Folic Acid|Hydrogen Peroxide|Nanotubes, Carbon|Particulate Matter|Resveratrol|Rosiglitazone|Streptozocin|Tolcapone
MCL1	4170	30.36	25	Celecoxib|Copper Sulfate|Curcumin|Deferoxamine|Folic Acid|Ibuprofen|Melatonin|Nanotubes, Carbon|Nicotine|Nitrogen Oxides|Ozone|Plant Extracts|Reactive Oxygen Species|Resveratrol|Zinc
CFTR	1080	30.33	26	Cadmium|Curcumin|Folic Acid|Hydrogen Peroxide|Mifepristone|Nanotubes, Carbon|Nitrates|Nitric Oxide|Ozone|Plant Extracts|Resveratrol|Serotonin|Thiourea|Zinc
NFE2L1	4779	30.24	20	4-hydroxy-2-nonenal|Acrolein|Curcumin|Folic Acid|Hydrogen Peroxide|icariin|Indomethacin|Nicotine|Raloxifene Hydrochloride|Resveratrol
SAC3D1	29901	30.24	26	Cadmium|Colchicine|Copper|Copper Sulfate|Indomethacin|Nanotubes, Carbon|Particulate Matter|Plant Extracts|Resveratrol
CS	1431	30.21	26	Acrolein|Curcumin|Hydrogen Peroxide|Nanotubes, Carbon|Nitrites|Particulate Matter|Resveratrol|Rosiglitazone|Sodium Fluoride|Thiourea|Zinc
PGAM1	5223	30.21	26	Copper|Copper Sulfate|cupric chloride|Hydrogen Peroxide|Ibuprofen|Lithium|Nanotubes, Carbon|Ozone|Plant Extracts|Resveratrol|sulindac sulfide
IDH1	3417	30.17	30	4-hydroxy-2-nonenal|Aluminum|Cadmium|Copper|Copper Sulfate|cupric chloride|Hydrogen Peroxide|Nanotubes, Carbon|Ozone|Plant Extracts|Rosiglitazone|Zinc
SREBF2	6721	30.17	24	Cadmium|Cholesterol, Dietary|Curcumin|Glucose|Haloperidol|Hydrogen Peroxide|Nanotubes, Carbon|Ozone|Plant Preparations|Resveratrol|Streptozocin|sulindac sulfide
HSPA1B	3304	30.12	31	4-hydroxy-2-nonenal|Cadmium|Copper|cupric chloride|Dichlorodiphenyl Dichloroethylene|Hydrogen Peroxide|Lithium|Ozone|Particulate Matter|Raloxifene Hydrochloride|Resveratrol|sulindac sulfide|Zinc
MGST1	4257	30.12	26	Acrolein|Cadmium|cupric chloride|Curcumin|Hydrogen Peroxide|Nanotubes, Carbon|Nitric Oxide|Ozone|Particulate Matter|Reactive Oxygen Species|Rosiglitazone|Tolcapone|Zinc
PPP1CB	5500	30.11	19	Aluminum|Copper Sulfate|Haloperidol|Hydrogen Peroxide|Indomethacin|Ozone|Particulate Matter|Plant Extracts|Resveratrol|Sodium Fluoride
DNAJA1	3301	30.09	30	Cadmium|Copper|Copper Sulfate|Hydrogen Peroxide|Indomethacin|Nanotubes, Carbon|Nicotine|Ozone|Particulate Matter|Raloxifene Hydrochloride|Resveratrol|Zinc
NFIL3	4783	30.09	35	Aluminum|Cadmium|Copper|Copper Sulfate|Folic Acid|Hydrogen Peroxide|Iron|Nanotubes, Carbon|Ozone|Particulate Matter|Raloxifene Hydrochloride|Zinc
AKR1C1	1645	30.07	28	2-butenal|4-hydroxy-2-nonenal|Cadmium|Copper|Copper Sulfate|Hydrogen Peroxide|Ibuprofen|Indomethacin|Particulate Matter|Plant Extracts|Reactive Oxygen Species|sulindac sulfide|Tolcapone|Zinc
FABP1	2168	30.06	22	Cadmium|Cholesterol, Dietary|Copper Sulfate|Hydrogen Peroxide|Nanotubes, Carbon|Niacin|Ozone|Particulate Matter|Plant Extracts|Rosiglitazone|sulindac sulfide|Thioridazine|Zinc
UQCRFS1	7386	30.06	25	Copper|Copper Sulfate|Folic Acid|Hydrogen Peroxide|Lithium|Nicotine|Rosiglitazone|Sodium Fluoride|Tolcapone
WNT1	7471	30.06	13	Copper Sulfate|Curcumin|Folic Acid|Glucose|Hydrogen Peroxide|Nanotubes, Carbon|Plant Extracts|Reactive Oxygen Species|Resveratrol
FTL	2512	30.01	38	Acrolein|Cadmium|Copper|Deferoxamine|Folic Acid|Glucose|Hydrogen Peroxide|Iron|Lithium|Particulate Matter|Rosiglitazone|Zinc
ISG20	3669	30.01	18	4-hydroxy-2-nonenal|Cadmium|Copper Sulfate|Glucose|Nanotubes, Carbon|Particulate Matter|Raloxifene Hydrochloride|Resveratrol|Rosiglitazone|Sodium Fluoride|sulindac sulfide
SDF2L1	23753	30.01	25	Copper Sulfate|Folic Acid|Haloperidol|Hydrogen Peroxide|Indomethacin|Nanotubes, Carbon|Ozone|Resveratrol|Rosiglitazone|Sodium Fluoride|Zinc
KDM3A	55818	29.98	28	Copper|Copper Sulfate|cupric chloride|Deferoxamine|Folic Acid|Hydrogen Peroxide|Iron|Nanotubes, Carbon|Nitric Oxide|Sodium Fluoride
HNF4A	3172	29.94	29	4-hydroxy-2-nonenal|Berberine|Copper|Glucose|Mifepristone|Plant Extracts|Plant Preparations|Raloxifene Hydrochloride|Resveratrol|Rosiglitazone|Trichlorfon|Zinc
EIF5	1983	29.92	27	Copper|Copper Sulfate|Glucose|Hydrogen Peroxide|Nanotubes, Carbon|Nicotine|Ozone|Particulate Matter|Raloxifene Hydrochloride|Resveratrol|Zinc
HPX	3263	29.92	24	Cadmium|Copper|Copper Sulfate|cupric chloride|Fluorides|Haloperidol|Nanotubes, Carbon|Ozone|Plant Preparations|Sodium Fluoride|Zinc
KDR	3791	29.91	38	Cadmium|Copper|Curcumin|Folic Acid|Glucose|Mifepristone|Nanotubes, Carbon|Niacin|Nicotine|Ozone|Particulate Matter|Resveratrol|Streptozocin|Zinc
CCNL2	81669	29.89	22	Copper|Copper Sulfate|Dichlorodiphenyl Dichloroethylene|Folic Acid|Indomethacin|Nanotubes, Carbon|Nicotine|Plant Extracts|Tolcapone
CAMK4	814	29.86	21	Aluminum|Haloperidol|Hydrogen Peroxide|Kainic Acid|Lithium|Nicotine|Ozone|Particulate Matter|Resveratrol|Sodium Fluoride
AQP4	361	29.82	24	Deferoxamine|Folic Acid|Glucose|Iron|Nanotubes, Carbon|Nicotine|Ozone|Particulate Matter|Reactive Oxygen Species|Thiourea|Zinc
FECH	2235	29.82	30	4-hydroxy-2-nonenal|Cadmium|Ceramides|Copper|Copper Sulfate|Deferoxamine|Folic Acid|Hydrogen Peroxide|Iron|Nanotubes, Carbon|Particulate Matter
PODXL	5420	29.82	28	Copper|Copper Sulfate|Folic Acid|Ibuprofen|Indomethacin|Mifepristone|Nanotubes, Carbon|Particulate Matter|Raloxifene Hydrochloride|Rosiglitazone|Zinc
VASP	7408	29.82	19	Cadmium|Copper Sulfate|Curcumin|Dichlorodiphenyl Dichloroethylene|Folic Acid|Haloperidol|Indomethacin|Nanotubes, Carbon|Particulate Matter|Plant Extracts|Resveratrol
C5	727	29.73	30	Cadmium|Copper|Copper Sulfate|Deferoxamine|Haloperidol|Indomethacin|Particulate Matter|Plant Preparations|Resveratrol|Tolcapone|Zinc
CENPA	1058	29.73	29	4-hydroxy-2-nonenal|Cadmium|Copper|Copper Sulfate|Folic Acid|Hydrogen Peroxide|Indomethacin|Nanotubes, Carbon|Particulate Matter|Raloxifene Hydrochloride|Resveratrol
SLC25A5	292	29.73	34	Cadmium|Copper|Copper Sulfate|Hydrogen Peroxide|Nanotubes, Carbon|Resveratrol|Rosiglitazone|Sodium Fluoride|Streptozocin|Tolcapone
TMSB4X	7114	29.73	18	Cadmium|Copper Sulfate|Folic Acid|Glucose|Indomethacin|Nanotubes, Carbon|Resveratrol|Rosiglitazone|sulindac sulfide|Tolcapone
TRAP1	10131	29.73	16	Copper Sulfate|Deferoxamine|Folic Acid|Hydrogen Peroxide|Indomethacin|Nanotubes, Carbon|Particulate Matter|Plant Extracts|Reactive Oxygen Species|Resveratrol
EZR	7430	29.71	30	4-hydroxy-2-nonenal|Cadmium|Copper|Copper Sulfate|Folic Acid|Hydrogen Peroxide|Lithium|Nanotubes, Carbon|Nicotine|Nitric Oxide|Particulate Matter|Sodium Fluoride
ORM1	5004	29.71	26	Cadmium|Copper Sulfate|Curcumin|Dichlorodiphenyl Dichloroethylene|Dipyridamole|Indomethacin|Nanotubes, Carbon|Ozone|Resveratrol|Rosiglitazone|Sodium Fluoride|Streptozocin
IER3	8870	29.69	30	4-hydroxy-2-nonenal|Copper|Copper Sulfate|Folic Acid|Hydrogen Peroxide|Indomethacin|Nanotubes, Carbon|Particulate Matter|Plant Extracts|Raloxifene Hydrochloride|Reactive Oxygen Species|Resveratrol|Zinc
MYH7	4625	29.64	33	Cadmium|Curcumin|Mifepristone|Nanotubes, Carbon|Nicotine|Nitric Oxide|Ozone|Resveratrol|Rosiglitazone|Sodium Fluoride|Streptozocin|Zinc
EEF2	1938	29.57	29	4-hydroxy-2-nonenal|Cadmium|Copper|Glucose|Hydrogen Peroxide|Indomethacin|Nanotubes, Carbon|Nicotine|Ozone|Particulate Matter|Resveratrol|Sodium Fluoride
ENC1	8507	29.57	27	Colchicine|Copper|Copper Sulfate|Folic Acid|Hydrogen Peroxide|Kainic Acid|Mifepristone|Nanotubes, Carbon|Nicotine|Plant Extracts|Raloxifene Hydrochloride|Resveratrol
AKR1B10	57016	29.51	34	2-butenal|4-hydroxy-2-nonenal|Acrolein|Cadmium|Copper|Copper Sulfate|Dichlorodiphenyl Dichloroethylene|Hydrogen Peroxide|Nanotubes, Carbon|Particulate Matter|Reserpine|Resveratrol|Rosiglitazone
PGD	5226	29.49	30	4-hydroxy-2-nonenal|Cadmium|Copper|Copper Sulfate|cupric chloride|Curcumin|Folic Acid|Iron|Nanotubes, Carbon|Ozone|Plant Extracts|Zinc
PLK1	5347	29.49	28	4-hydroxy-2-nonenal|Cadmium|Copper|Copper Sulfate|Curcumin|Folic Acid|Glucose|Hydrogen Peroxide|Nanotubes, Carbon|Ozone|Particulate Matter|Resveratrol
ETS2	2114	29.45	24	4-hydroxy-2-nonenal|Cadmium|Curcumin|Folic Acid|Haloperidol|Hydrogen Peroxide|Indomethacin|Particulate Matter|Reactive Oxygen Species|Rosiglitazone|Zinc
GK	2710	29.45	29	Cadmium|Copper Sulfate|Folic Acid|Indomethacin|Nanotubes, Carbon|Plant Extracts|Rosiglitazone|Sodium Fluoride|Streptozocin|sulindac sulfide|Zinc
HBEGF	1839	29.45	29	4-hydroxy-2-nonenal|Copper|Copper Sulfate|Folic Acid|Glucose|Hydrogen Peroxide|Mifepristone|Nanotubes, Carbon|Particulate Matter|Raloxifene Hydrochloride|Reactive Oxygen Species|Rosiglitazone|Zinc
RGS16	6004	29.45	23	Colchicine|Copper|Copper Sulfate|Curcumin|Hydrogen Peroxide|Kainic Acid|Nanotubes, Carbon|Ozone|Raloxifene Hydrochloride|sulindac sulfide|Zinc
PKLR	5313	29.42	36	Aluminum|Copper|Copper Sulfate|Dichlorodiphenyl Dichloroethylene|Glucose|Nanotubes, Carbon|Nicotine|Ozone|Particulate Matter|Plant Extracts|Rosiglitazone|Streptozocin
SELP	6403	29.42	22	Acrolein|Cholesterol, Dietary|Curcumin|Glucose|Indomethacin|Nanotubes, Carbon|Ozone|Particulate Matter|Raloxifene Hydrochloride|Resveratrol|Rosiglitazone|Sodium Fluoride
ATG12	9140	29.37	31	Acrolein|Cadmium|Copper Sulfate|Hydrogen Peroxide|Nanotubes, Carbon|Particulate Matter|Plant Extracts|Resveratrol|Streptozocin|Zinc
JDP2	122953	29.37	28	4-hydroxy-2-nonenal|Cadmium|Copper|Copper Sulfate|Hydrogen Peroxide|Indomethacin|Nanotubes, Carbon|Particulate Matter|Resveratrol|Zinc
EBP	10682	29.36	27	Cadmium|Copper|Copper Sulfate|Dichlorodiphenyl Dichloroethylene|Haloperidol|Nanotubes, Carbon|Ozone|Particulate Matter|Raloxifene Hydrochloride|Resveratrol|Tolcapone
LTF	4057	29.36	34	Aluminum|Copper|Hydrogen Peroxide|Iron|Nanotubes, Carbon|Nicotine|Nitric Oxide|Ozone|Reactive Oxygen Species|Sodium Fluoride|Zinc
SDHA	6389	29.36	37	Cadmium|Copper|Copper Sulfate|Curcumin|Folic Acid|Indomethacin|Resveratrol|Rosiglitazone|Sodium Fluoride|Streptozocin|Tolcapone
SCRN2	90507	29.35	20	Celecoxib|Copper|Copper Sulfate|Curcumin|Hydrogen Peroxide|Ibuprofen|Indomethacin|Sodium Fluoride
BNIP3	664	29.27	36	4-hydroxy-2-nonenal|Cadmium|Copper|Copper Sulfate|Folic Acid|Hydrogen Peroxide|Ibuprofen|Iron|Nanotubes, Carbon|Nicotine|Nitric Oxide|Particulate Matter|Rosiglitazone
ENO3	2027	29.27	29	Copper|Copper Sulfate|Indomethacin|Nanotubes, Carbon|Niacin|Ozone|Particulate Matter|Resveratrol|Rosiglitazone|Sodium Fluoride|Zinc
MTTP	4547	29.27	30	Aluminum|Berberine|Cholesterol, Dietary|Copper|Copper Sulfate|Folic Acid|Nanotubes, Carbon|Ozone|Rosiglitazone|Tolcapone|Zinc
SIK1	150094	29.27	26	Cadmium|Copper|Copper Sulfate|Hydrogen Peroxide|Ibuprofen|Nanotubes, Carbon|Ozone|Particulate Matter|Raloxifene Hydrochloride|Rosiglitazone|Zinc
S100G	795	29.25	22	Copper|Curcumin|Folic Acid|Glucose|Hydrogen Peroxide|Melatonin|Mifepristone|Nanotubes, Carbon|Plant Preparations|Sodium Fluoride
COMMD1	150684	29.22	26	Clioquinol|Copper|Copper Sulfate|cupric chloride|Indomethacin|Nanotubes, Carbon|Particulate Matter|Sodium Fluoride|Zinc
CYP3A11	13112	29.21	24	Berberine|Cholesterol, Dietary|Indomethacin|Melatonin|Midazolam|Mifepristone|Nanotubes, Carbon|notoginsenoside R1|Ozone|Plant Extracts|Plant Preparations|Resveratrol|Streptozocin
HSP90AB1	3326	29.21	29	4-hydroxy-2-nonenal|Cadmium|Copper|Copper Sulfate|Curcumin|Glucose|Indomethacin|Nanotubes, Carbon|Ozone|Particulate Matter|Raloxifene Hydrochloride|Resveratrol|Sodium Fluoride
GSTT2	2953	29.18	22	Copper|Copper Sulfate|Dichlorodiphenyl Dichloroethylene|Ibuprofen|Indomethacin|Mifepristone|Nanotubes, Carbon|Ozone|Particulate Matter|Plant Extracts|Sodium Fluoride
HK1	3098	29.18	31	Aluminum|Copper Sulfate|cupric chloride|Folic Acid|Glucose|Nanotubes, Carbon|Raloxifene Hydrochloride|Resveratrol|Sodium Fluoride|Streptozocin|Zinc
WNT5A	7474	29.18	25	Copper|Folic Acid|Glucose|Haloperidol|Homocysteine|Hydrogen Peroxide|Mifepristone|Nanotubes, Carbon|Plant Extracts|Raloxifene Hydrochloride|Resveratrol
CDK4	1019	29.17	21	Amino Acids, Peptides, and Proteins|Berberine|Celecoxib|Curcumin|Haloperidol|Indomethacin|Melatonin|Nanotubes, Carbon|Nicotine|Ozone|Particulate Matter|Plant Extracts|Resveratrol|Rosiglitazone|Thioridazine
CYP3A5	1577	29.15	22	Copper Sulfate|Fluvoxamine|Glucocorticoids|Haloperidol|Midazolam|Mifepristone|Particulate Matter|Physostigmine|Plant Extracts|Reactive Oxygen Species|Reserpine|Trazodone|Zinc
C4B	721	29.14	33	Cadmium|Copper|Curcumin|Folic Acid|Kainic Acid|Nanotubes, Carbon|Resveratrol|Streptozocin|Tolcapone|Zinc
COX5A	9377	29.14	29	Cadmium|Copper|Hydrogen Peroxide|Lithium|Minocycline|Nanotubes, Carbon|Particulate Matter|Resveratrol|Rosiglitazone|Sodium Fluoride
GNB1	2782	29.14	29	4-hydroxy-2-nonenal|Acrolein|Copper|Hydrogen Peroxide|Nanotubes, Carbon|Ozone|Raloxifene Hydrochloride|Resveratrol|Rosiglitazone|Sodium Fluoride
SPRY1	10252	29.14	26	4-hydroxy-2-nonenal|Copper|Copper Sulfate|Folic Acid|Hydrogen Peroxide|Indomethacin|Nanotubes, Carbon|Particulate Matter|Plant Extracts|Resveratrol
VDAC2	7417	29.14	19	4-hydroxy-2-nonenal|cupric chloride|Deferoxamine|Glucose|Hydrogen Peroxide|Indomethacin|Rosiglitazone|Sodium Fluoride|Streptozocin|Tolcapone
IGFBP2	3485	29.13	34	Cadmium|Curcumin|Dichlorodiphenyl Dichloroethylene|Folic Acid|Indomethacin|Nanotubes, Carbon|Nicotine|Ozone|Resveratrol|Rosiglitazone|Streptozocin|Zinc
EIF2S1	1965	29.1	19	4-hydroxy-2-nonenal|Acrolein|Glucose|Homocysteine|Hydrogen Peroxide|Melatonin|Minocycline|Nanotubes, Carbon|Nicotine|Ozone|Plant Extracts|Raloxifene Hydrochloride|Resveratrol
C1QB	713	29.09	29	Cadmium|Curcumin|Folic Acid|Ginkgo biloba extract|Kainic Acid|Nanotubes, Carbon|Particulate Matter|Raloxifene Hydrochloride|Resveratrol|Streptozocin|Zinc
NFATC1	4772	29.09	22	4-hydroxy-2-nonenal|Copper Sulfate|Fluorides|Folic Acid|Hydrogen Peroxide|Nanotubes, Carbon|Particulate Matter|Plant Extracts|Raloxifene Hydrochloride|Resveratrol|Zinc
RPL21	6144	29.06	22	Copper|Copper Sulfate|Folic Acid|Hydrogen Peroxide|Indomethacin|Nanotubes, Carbon|Ozone|Particulate Matter|Sodium Fluoride
AK3	50808	29.02	28	Aluminum|Copper|Copper Sulfate|Hydrogen Peroxide|Indomethacin|Nanotubes, Carbon|Nicotine|Raloxifene Hydrochloride|Sodium Fluoride|Zinc
OLR1	4973	29	27	Copper|Curcumin|Deferoxamine|Glucose|Hydrogen Peroxide|Nanotubes, Carbon|Niacin|Ozone|Resveratrol|Rosiglitazone|Sodium Fluoride
FTH1	2495	28.98	36	Acrolein|Cadmium|Copper|Deferoxamine|Glucose|Iron|Nanotubes, Carbon|Ozone|Particulate Matter|Plant Extracts|Reactive Oxygen Species|Resveratrol|Zinc
MDM2	4193	28.96	35	Cadmium|Copper|Curcumin|Folic Acid|Homocysteine|Hydrogen Peroxide|Indomethacin|Mifepristone|Nicotine|Particulate Matter|Plant Extracts|Reactive Oxygen Species|Resveratrol|Rosiglitazone|Zinc
JAK2	3717	28.92	20	4-hydroxy-2-nonenal|Curcumin|Diglycerides|Glucose|Hydrogen Peroxide|Kainic Acid|Nicotine|Nitric Oxide|Plant Extracts|Raloxifene Hydrochloride|Reactive Oxygen Species|Resveratrol|Rosiglitazone
SFPQ	6421	28.92	24	Copper|Copper Sulfate|Curcumin|Glucose|Kainic Acid|Nanotubes, Carbon|Nicotine|Plant Extracts|Raloxifene Hydrochloride|Resveratrol|Sodium Fluoride
TNC	3371	28.92	26	Cadmium|Copper|Curcumin|Folic Acid|Ibuprofen|Mifepristone|Nanotubes, Carbon|Ozone|Particulate Matter|Raloxifene Hydrochloride|Sodium Fluoride|Zinc
DLC1	10395	28.91	28	Cadmium|Copper|Copper Sulfate|Indomethacin|Iron|Mifepristone|Nanotubes, Carbon|Particulate Matter|Plant Extracts|Plant Preparations
DYNLL1	8655	28.91	14	Copper Sulfate|Curcumin|Folic Acid|Hydrogen Peroxide|Ozone|Plant Extracts|Raloxifene Hydrochloride|Resveratrol|sulindac sulfide|Tolcapone
ERCC4	2072	28.91	18	Cadmium|Curcumin|Glucose|Hydrogen Peroxide|Indomethacin|Ozone|Particulate Matter|Plant Extracts|Reactive Oxygen Species|Streptozocin
GART	2618	28.91	24	Cadmium|Copper|Copper Sulfate|Haloperidol|Hydrogen Peroxide|Indomethacin|Nanotubes, Carbon|Plant Extracts|Sodium Fluoride|Zinc
STK11	6794	28.91	23	4-hydroxy-2-nonenal|Biological Products|Cadmium|Folic Acid|Glucose|Iron|Plant Extracts|puag-haad|Resveratrol|Rosiglitazone
RPS12	6206	28.9	23	Cadmium|Copper|Glucose|Hydrogen Peroxide|Indomethacin|Nanotubes, Carbon|Nitric Oxide|Ozone|Particulate Matter
TIMM17A	10440	28.9	19	Copper Sulfate|Hydrogen Peroxide|Indomethacin|Mifepristone|Nanotubes, Carbon|Particulate Matter|Plant Extracts|Rosiglitazone|Zinc
MRPS7	51081	28.87	20	Copper Sulfate|Hydrogen Peroxide|Indomethacin|Nanotubes, Carbon|Nitric Oxide|Plant Extracts|Resveratrol|Streptozocin
ALAS1	211	28.86	40	Aluminum|Copper|Copper Sulfate|Curcumin|Deferoxamine|Indomethacin|Melatonin|Nanotubes, Carbon|Particulate Matter|Rosiglitazone|Streptozocin|Zinc
MCM2	4171	28.86	29	Berberine|Cadmium|Copper|Copper Sulfate|cupric chloride|Curcumin|Folic Acid|Indomethacin|Nanotubes, Carbon|Resveratrol|sulindac sulfide|Zinc
DES	1674	28.83	24	Acrolein|Cadmium|Celecoxib|Folic Acid|Homocysteine|Hydrogen Peroxide|Nanotubes, Carbon|Plant Extracts|Resveratrol|Sodium Fluoride|Streptozocin
TPM4	7171	28.83	32	Cadmium|Copper|Copper Sulfate|cupric chloride|Folic Acid|Indomethacin|Nanotubes, Carbon|Particulate Matter|Resveratrol|Rosiglitazone|Zinc
DNMT3A	1788	28.79	23	Cadmium|Copper Sulfate|Curcumin|Deferoxamine|Dichlorodiphenyl Dichloroethylene|Folic Acid|Hydrogen Peroxide|Ibuprofen|Particulate Matter|Resveratrol|Vitamin B 12|Zinc
ABCB9	23457	28.75	27	Copper|Ibuprofen|Indomethacin|Nanotubes, Carbon|Plant Preparations|Raloxifene Hydrochloride|Resveratrol|Rosiglitazone|Zinc
UQCRH	7388	28.75	26	Copper|cupric chloride|Hydrogen Peroxide|Indomethacin|Particulate Matter|Plant Extracts|Resveratrol|Rosiglitazone|Sodium Fluoride
VWF	7450	28.75	28	Cadmium|Copper|Curcumin|Indomethacin|Mifepristone|Nanotubes, Carbon|Nicotine|Ozone|Particulate Matter|Raloxifene Hydrochloride|Resveratrol
BBOX1	8424	28.69	37	Aluminum|Cadmium|Copper|Hydrogen Peroxide|Ozone|Plant Extracts|Resveratrol|Rosiglitazone|Streptozocin|Tolcapone
WSB1	26118	28.68	32	Copper|Copper Sulfate|Folic Acid|Glucose|Nanotubes, Carbon|Particulate Matter|Plant Extracts|Resveratrol|Streptozocin|Zinc
HRAS	3265	28.67	36	Aluminum Chloride|Copper|Copper Sulfate|Folic Acid|Glucose|Hydrogen Peroxide|Iron|Mifepristone|Nanotubes, Carbon|Nicotine|Ozone|Plant Extracts|Reactive Oxygen Species|Resveratrol
DAF-16	172981	28.65	28	Aluminum|Cadmium|Copper|Copper Sulfate|Iron|Plant Extracts|Zinc
LMNB2	84823	28.6	24	Copper|Copper Sulfate|Dichlorodiphenyl Dichloroethylene|Indomethacin|Nanotubes, Carbon|Particulate Matter|Plant Extracts|Raloxifene Hydrochloride|Resveratrol
NPPB	4879	28.59	47	Copper|Copper Sulfate|Dipyridamole|Donepezil|Haloperidol|Melatonin|Nitric Oxide|Particulate Matter|Plant Extracts|Resveratrol|Rosiglitazone|Streptozocin|Vitamin D
AHSG	197	28.58	28	Aluminum|Copper|Copper Sulfate|cupric chloride|Fluorides|Nanotubes, Carbon|Niacin|Resveratrol|Sodium Fluoride|Zinc
CD68	968	28.58	36	Copper|Copper Sulfate|Folic Acid|Hydrogen Peroxide|Kainic Acid|Nanotubes, Carbon|Nicotine|Particulate Matter|Plant Extracts|Resveratrol|Rosiglitazone|Streptozocin
GATA4	2626	28.58	21	Curcumin|Glucose|Homocysteine|Hydrogen Peroxide|icariin|Indomethacin|Mifepristone|Nicotine|Particulate Matter|Plant Preparations|Zinc
PER2	8864	28.58	25	Amino Acids, Peptides, and Proteins|Cadmium|Copper|Copper Sulfate|Curcumin|Hydrogen Peroxide|Indomethacin|Melatonin|Nanotubes, Carbon|Ozone|Particulate Matter|Raloxifene Hydrochloride
POU5F1	5460	28.58	21	Aluminum|Curcumin|Hydrogen Peroxide|Ibuprofen|Indomethacin|Melatonin|Nanotubes, Carbon|Nicotine|Particulate Matter|Plant Extracts|Resveratrol
APAF1	317	28.53	29	Copper|Curcumin|Dichlorodiphenyl Dichloroethylene|Folic Acid|Haloperidol|Hydrogen Peroxide|Kainic Acid|Nanotubes, Carbon|Plant Extracts|Plant Preparations|Resveratrol|Rosiglitazone|Sodium Fluoride
LIPG	9388	28.49	18	24-hydroxycholesterol|4-hydroxy-2-nonenal|Copper Sulfate|Glucose|Haloperidol|Hydrogen Peroxide|Indomethacin|Plant Extracts|Resveratrol|Rosiglitazone|Sodium Fluoride
RAN	5901	28.49	19	Cadmium|Copper Sulfate|Glucose|Hydrogen Peroxide|Ibuprofen|Indomethacin|Lithium|Nanotubes, Carbon|Resveratrol|Rosiglitazone|Tolcapone
HBA-A1	15122	28.45	25	Cadmium|Copper|Glucose|Nanotubes, Carbon|Nicotine|Ozone|Raloxifene Hydrochloride|Resveratrol|Sodium Fluoride
HSD11B2	3291	28.45	27	Cadmium|Copper|Copper Sulfate|Glucocorticoids|Glucose|Hydrogen Peroxide|Indomethacin|Lithium|Mifepristone|Nicotine|Plant Extracts|Zinc
MRPS17	51373	28.43	21	Copper Sulfate|Hydrogen Peroxide|Indomethacin|Particulate Matter|Resveratrol|Rosiglitazone|Sodium Fluoride|Zinc
ALDH3A2	224	28.41	21	2-butenal|Acrolein|Cadmium|Copper Sulfate|Nanotubes, Carbon|Particulate Matter|Plant Extracts|Resveratrol|Rosiglitazone|Sodium Fluoride|Tolcapone
EGLN3	112399	28.41	34	Copper|Folic Acid|Haloperidol|Hydrogen Peroxide|Indomethacin|Iron|Nanotubes, Carbon|Particulate Matter|Raloxifene Hydrochloride|Rosiglitazone|Zinc
EGR2	1959	28.38	28	Cadmium|Copper|Copper Sulfate|Folic Acid|Haloperidol|Hydrogen Peroxide|Nanotubes, Carbon|Niacin|Nicotine|Ozone|Sodium Fluoride|Zinc
PHLDA1	22822	28.38	25	4-hydroxy-2-nonenal|Celecoxib|Copper|Copper Sulfate|Glucose|Hydrogen Peroxide|Nanotubes, Carbon|Ozone|Particulate Matter|Plant Extracts|Rosiglitazone|Zinc
DBH	1621	28.36	18	Aluminum|Cadmium|Copper Sulfate|Folic Acid|Haloperidol|Nicotine|Paroxetine|Plant Extracts|Reserpine|Serotonin
HIGD1A	25994	28.36	23	Cadmium|Copper|Copper Sulfate|Haloperidol|Hydrogen Peroxide|Mifepristone|Nanotubes, Carbon|Plant Extracts|Tolcapone|Zinc
IFITM3	10410	28.36	35	Cadmium|Copper|Folic Acid|Hydrogen Peroxide|Indomethacin|Nanotubes, Carbon|Particulate Matter|Resveratrol|Streptozocin|sulindac sulfide
H2BC5	3017	28.3	25	Berberine|Copper|Copper Sulfate|Curcumin|Hydrogen Peroxide|Indomethacin|Plant Extracts|Resveratrol|Rosiglitazone
SRP9	6726	28.3	12	4-hydroxy-2-nonenal|Copper Sulfate|Glucose|Indomethacin|Nanotubes, Carbon|Nicotine|Particulate Matter|Plant Extracts|Sodium Fluoride
TAC1	6863	28.3	39	4-hydroxy-2-nonenal|Acetylcholine|Acrolein|Copper|Haloperidol|Hydrogen Peroxide|Indomethacin|Kainic Acid|Lithium|Nitric Oxide|Ozone|Reserpine|Serotonin|Streptozocin
PRNP	5621	28.25	30	Cadmium|Copper|Copper Sulfate|cupric chloride|Glucose|Hydrogen Peroxide|Iron|Melatonin|Nanotubes, Carbon|Plant Extracts|Reactive Oxygen Species|Zinc
CFB	629	28.25	27	4-hydroxy-2-nonenal|Cadmium|Copper|Copper Sulfate|Indomethacin|Mifepristone|Nanotubes, Carbon|Plant Preparations|Rosiglitazone|Tolcapone|Zinc
HILPDA	29923	28.25	28	Cadmium|Copper|Copper Sulfate|Folic Acid|Hydrogen Peroxide|Indomethacin|Lithium|Nanotubes, Carbon|Particulate Matter|Rosiglitazone
IGFBP4	3487	28.25	24	Cadmium|Copper Sulfate|Curcumin|Glucose|Nanotubes, Carbon|Particulate Matter|Plant Extracts|Raloxifene Hydrochloride|Resveratrol|Rosiglitazone|Zinc
OXT	5020	28.25	23	Copper|Dichlorodiphenyl Dichloroethylene|Lithium|Mifepristone|Nitrates|Nitric Oxide|Nitrites|Plant Extracts|Plant Preparations|Raloxifene Hydrochloride|Serotonin
XPA	7507	28.25	22	Cadmium|Copper|Copper Sulfate|Dichlorodiphenyl Dichloroethylene|Hydrogen Peroxide|Indomethacin|Kainic Acid|Nanotubes, Carbon|Plant Extracts|Zinc
ATP5A1	11946	28.21	18	Acrolein|Indomethacin|Minocycline|Nanotubes, Carbon|Nicotine|Resveratrol|Rosiglitazone|Sodium Fluoride
ITGB2	3689	28.19	39	Acrolein|Folic Acid|Indomethacin|Iron|Nanotubes, Carbon|Nitric Oxide|notoginsenoside R1|Ozone|Resveratrol|Streptozocin|Vitamin D|Zinc
CST3	1471	28.17	37	Cadmium|Copper|Copper Sulfate|Fluorides|Haloperidol|Nanotubes, Carbon|Nicotine|Particulate Matter|Resveratrol|Sodium Fluoride|Streptozocin
GAL	51083	28.17	24	Cadmium|Copper|Folic Acid|Hydrogen Peroxide|Nanotubes, Carbon|Nicotine|Ozone|Particulate Matter|Plant Extracts|Raloxifene Hydrochloride|Reserpine
TUBB3	10381	28.17	28	Cadmium|Copper|Copper Sulfate|Curcumin|Deferoxamine|Homocysteine|Indomethacin|Nanotubes, Carbon|Particulate Matter|Rosiglitazone|Zinc
ABCB1A	18671	28.15	23	Berberine|Celecoxib|Colchicine|Copper|Dichlorodiphenyl Dichloroethylene|Fluvoxamine|huperzine A|Kainic Acid|Mifepristone|Nanotubes, Carbon|notoginsenoside R1|Plant Extracts|Reserpine
CHEK1	1111	28.15	27	4-hydroxy-2-nonenal|Berberine|Cadmium|Copper|Copper Sulfate|Curcumin|Folic Acid|Hydrogen Peroxide|Mifepristone|Ozone|Particulate Matter|Plant Extracts|Resveratrol
LTA	4049	28.15	22	Anti-Inflammatory Agents, Non-Steroidal|Curcumin|Fluorides|Ibuprofen|Indomethacin|Iron|Ozone|Particulate Matter|Plant Extracts|Resveratrol
MYH10	4628	28.15	26	Cadmium|Copper|Copper Sulfate|Folic Acid|Homocysteine|Nanotubes, Carbon|Ozone|Resveratrol|sulindac sulfide|Zinc
PSMC4	5704	28.15	23	Copper|Copper Sulfate|cupric chloride|Folic Acid|Hydrogen Peroxide|Melatonin|Nanotubes, Carbon|Nicotine|Ozone|Particulate Matter
TUBA1B	10376	28.15	24	4-hydroxy-2-nonenal|Colchicine|Copper|Copper Sulfate|Folic Acid|Hydrogen Peroxide|Indomethacin|Nanotubes, Carbon|Raloxifene Hydrochloride|Sodium Fluoride
ANGPTL4	51129	28.1	37	2-butenal|Cadmium|Copper|Copper Sulfate|Glucose|Ibuprofen|Indomethacin|Nanotubes, Carbon|Ozone|Particulate Matter|Resveratrol|Rosiglitazone|Streptozocin
EIF4E	1977	28.09	19	4-hydroxy-2-nonenal|Clioquinol|Copper Sulfate|Ginkgo biloba extract|Glucose|Hydrogen Peroxide|Ibuprofen|Indomethacin|Nanotubes, Carbon|Nicotine|Resveratrol
UPP1	7378	28.09	27	2-butenal|Cadmium|Copper|Copper Sulfate|Hydrogen Peroxide|Indomethacin|Nanotubes, Carbon|Nicotine|Plant Extracts|Resveratrol|sulindac sulfide
H2AX	3014	28.07	33	Berberine|Celecoxib|Clioquinol|Copper|Copper Sulfate|cupric chloride|Curcumin|Hydrogen Peroxide|Nicotine|Particulate Matter|Plant Extracts|Plant Preparations|Resveratrol|Zinc
BCAR1	9564	28.05	12	Celecoxib|Copper Sulfate|Folic Acid|Hydrogen Peroxide|Nanotubes, Carbon|Nitric Oxide|Ozone|Particulate Matter|Reactive Oxygen Species|sulindac sulfide
SPON1	10418	28.05	24	Colchicine|Copper|Folic Acid|Homocysteine|Indomethacin|Mifepristone|Nanotubes, Carbon|Ozone|Particulate Matter|Zinc
CYC1	1537	28.02	22	Copper Sulfate|Deferoxamine|Folic Acid|Hydrogen Peroxide|Nanotubes, Carbon|Resveratrol|Rosiglitazone|Streptozocin|Tolcapone
RPL5	6125	28.02	21	Copper|Copper Sulfate|Glucose|Hydrogen Peroxide|Nanotubes, Carbon|Nicotine|Plant Extracts|Sodium Fluoride|Zinc
SMIM3	85027	28.02	23	Aluminum|Copper Sulfate|Hydrogen Peroxide|Indomethacin|Iron|Nanotubes, Carbon|Ozone|Particulate Matter|Rosiglitazone
UHRF1	29128	28.01	30	4-hydroxy-2-nonenal|Copper|Copper Sulfate|Folic Acid|Indomethacin|Lithium|Nanotubes, Carbon|Ozone|Resveratrol|Sodium Fluoride|Zinc
MSR1	4481	27.94	21	Aluminum|bis(4-hydroxycinnamoyl)methane|Curcumin|Deferoxamine|Folic Acid|Hydrogen Peroxide|Nanotubes, Carbon|Plant Extracts|Resveratrol|Rosiglitazone
CD9	928	27.93	28	Copper|Copper Sulfate|Folic Acid|Hydrogen Peroxide|Indomethacin|Nanotubes, Carbon|Nicotine|Ozone|Particulate Matter|Rosiglitazone|Zinc
CKS2	1164	27.93	28	4-hydroxy-2-nonenal|Copper|Copper Sulfate|cupric chloride|Glucose|Nanotubes, Carbon|Nicotine|Particulate Matter|Resveratrol|Sodium Fluoride|Zinc
CX3CL1	6376	27.93	22	Copper Sulfate|Glucose|Hydrogen Peroxide|Ibuprofen|Mifepristone|Nanotubes, Carbon|Ozone|Plant Extracts|Resveratrol|Rosiglitazone|Zinc
IFIT1	3434	27.93	23	4-hydroxy-2-nonenal|Copper|Copper Sulfate|cupric chloride|Hydrogen Peroxide|Nanotubes, Carbon|Ozone|Particulate Matter|Plant Extracts|Plant Preparations|Rosiglitazone
RELB	5971	27.93	31	Aluminum|Cadmium|Copper Sulfate|Curcumin|Hydrogen Peroxide|Iron|Nanotubes, Carbon|Particulate Matter|Plant Extracts|Resveratrol|Zinc
SERPINB2	5055	27.93	30	Cadmium|Copper|Copper Sulfate|Curcumin|Folic Acid|Indomethacin|Nanotubes, Carbon|Particulate Matter|Raloxifene Hydrochloride|Resveratrol|Zinc
MMP11	4320	27.88	21	Cadmium|Copper|Copper Sulfate|Hydrogen Peroxide|Indomethacin|Nanotubes, Carbon|Ozone|Particulate Matter|Plant Extracts
IDH2	3418	27.87	28	Aluminum|Cadmium|Copper Sulfate|cupric chloride|Folic Acid|Hydrogen Peroxide|Nanotubes, Carbon|Particulate Matter|Raloxifene Hydrochloride|Resveratrol|Sodium Fluoride|Streptozocin
CHRM1	1128	27.85	34	Acetylcholine|Copper|Fluorides|Galantamine|Nitric Oxide|Particulate Matter|Plant Extracts|Reserpine|Resveratrol|Tacrine|xanomeline
EMP1	2012	27.85	27	Cadmium|Copper Sulfate|Folic Acid|Glucose|Hydrogen Peroxide|Iron|Nanotubes, Carbon|Nicotine|Raloxifene Hydrochloride|Rosiglitazone|Zinc
IL11	3589	27.85	26	2-butenal|Cadmium|Copper|Copper Sulfate|Fluorides|Folic Acid|Hydrogen Peroxide|Indomethacin|Nanotubes, Carbon|Particulate Matter|Zinc
TKT	7086	27.85	36	Cadmium|Copper|cupric chloride|Folic Acid|Glucose|Lithium|Nanotubes, Carbon|Particulate Matter|Resveratrol|Sodium Fluoride|Streptozocin
CLK1	1195	27.84	27	2-butenal|Cadmium|Copper|Copper Sulfate|Glucose|Indomethacin|Nanotubes, Carbon|Raloxifene Hydrochloride|Resveratrol|Zinc
IER5	51278	27.84	26	Acrolein|Copper|Copper Sulfate|cupric chloride|Folic Acid|Hydrogen Peroxide|Ibuprofen|Nanotubes, Carbon|Ozone|Zinc
CES1	1066	27.81	25	27-hydroxycholesterol|4-hydroxy-2-nonenal|Aluminum|Cadmium|Copper Sulfate|Curcumin|Perphenazine|Plant Extracts|Rivastigmine|Rosiglitazone|Tacrine|Thioridazine
ADAM17	6868	27.74	28	Acrolein|Biological Products|Copper|Copper Sulfate|Curcumin|Indomethacin|Niacin|Particulate Matter|Plant Extracts|Resveratrol
DLG4	1742	27.74	30	Curcumin|Dichlorodiphenyl Dichloroethylene|Ibuprofen|Indomethacin|Memantine|Nicotine|Particulate Matter|Resveratrol|Sodium Fluoride|Streptozocin
LMCD1	29995	27.74	27	Cadmium|Copper|Copper Sulfate|Mifepristone|Nanotubes, Carbon|Particulate Matter|Plant Extracts|Raloxifene Hydrochloride|Resveratrol|Rosiglitazone
MYL2	4633	27.74	18	Aluminum|Cadmium|Hydrogen Peroxide|icariin|Mifepristone|Nanotubes, Carbon|Ozone|Particulate Matter|Resveratrol
PRPF4B	8899	27.74	24	Copper|Folic Acid|Glucose|Indomethacin|Nanotubes, Carbon|Plant Extracts|Raloxifene Hydrochloride|Resveratrol|Sodium Fluoride
SCGB1A1	7356	27.74	27	Aluminum|Cadmium|Copper|Mifepristone|Nanotubes, Carbon|Nitric Oxide|Ozone|Plant Preparations|Zinc
TPM1	7168	27.74	25	Cadmium|cupric chloride|Folic Acid|Hydrogen Peroxide|Indomethacin|Lithium|Nanotubes, Carbon|Niacin|Particulate Matter|Raloxifene Hydrochloride|Rosiglitazone|Zinc
MARCKS	4082	27.69	33	Aluminum Chloride|Copper|Copper Sulfate|Folic Acid|Homocysteine|Indomethacin|Iron|Nanotubes, Carbon|Ozone|Rosiglitazone|Zinc
PLD1	5337	27.69	16	Copper Sulfate|Glucose|Hydrogen Peroxide|Indomethacin|Mifepristone|Nanotubes, Carbon|Nicotine|Plant Extracts|Reactive Oxygen Species|Resveratrol|Serotonin
SORD	6652	27.69	34	Copper|Copper Sulfate|Glucose|Haloperidol|Hydrogen Peroxide|Indomethacin|Iron|Nanotubes, Carbon|Plant Extracts|Sodium Fluoride|Streptozocin
VEGFC	7424	27.69	29	Androgens|Berberine|Copper|Indomethacin|Minocycline|Nanotubes, Carbon|Particulate Matter|Plant Preparations|Resveratrol|Sodium Fluoride|Zinc
IDI1	3422	27.68	33	Copper|Dichlorodiphenyl Dichloroethylene|Folic Acid|Iron|Kainic Acid|Nanotubes, Carbon|Nicotine|Ozone|Particulate Matter|Resveratrol|Sodium Fluoride|Zinc
RAC2	5880	27.64	35	Cadmium|Copper|Copper Sulfate|Folic Acid|Hydrogen Peroxide|Nanotubes, Carbon|Nicotine|Particulate Matter|Resveratrol|Streptozocin
CHUK	1147	27.62	33	Cadmium|Celecoxib|Curcumin|Hydrogen Peroxide|Ibuprofen|Iron|Nanotubes, Carbon|notoginsenoside R1|Plant Extracts|Resveratrol|Streptozocin|Zinc
GADD45G	10912	27.62	30	Cadmium|Colchicine|Copper|Copper Sulfate|Folic Acid|Glucose|Kainic Acid|Nanotubes, Carbon|Ozone|Reactive Oxygen Species|Resveratrol|Rosiglitazone
HADH	3033	27.62	31	Cadmium|Copper|Copper Sulfate|Glucose|Indomethacin|Nanotubes, Carbon|Nitric Oxide|Resveratrol|Rosiglitazone|Sodium Fluoride|Zinc
FKBP1B	2281	27.61	26	Acetylcholine|Celecoxib|Copper|Copper Sulfate|Folic Acid|Indomethacin|Nanotubes, Carbon|Plant Extracts|Streptozocin
RBM15	64783	27.6	19	Folic Acid|Glucose|Hydrogen Peroxide|Indomethacin|Plant Extracts|Resveratrol|Sodium Fluoride|Zinc
ADIPOR2	79602	27.54	35	Copper|Copper Sulfate|Folic Acid|Glucose|Mifepristone|Nicotine|Resveratrol|Rosiglitazone|Streptozocin|Zinc
AMBP	259	27.54	23	Aluminum|Amphotericin B|Cadmium|Colchicine|Copper Sulfate|Haloperidol|Ibuprofen|Nanotubes, Carbon|Reactive Oxygen Species|Zinc
PDZK1	5174	27.54	15	Copper Sulfate|cupric chloride|Hydrogen Peroxide|Ibuprofen|Nanotubes, Carbon|Plant Extracts|Raloxifene Hydrochloride|Resveratrol|Rosiglitazone|Sodium Fluoride
TACC3	10460	27.54	30	4-hydroxy-2-nonenal|Aluminum|Copper|Copper Sulfate|Folic Acid|Glucose|Hydrogen Peroxide|Nanotubes, Carbon|Ozone|Resveratrol
THRB	7068	27.53	32	Acetylcholine|Cadmium|Colchicine|Copper|Dichlorodiphenyl Dichloroethylene|Folic Acid|Mifepristone|Nanotubes, Carbon|Ozone|Resveratrol|Rosiglitazone|Thiourea|Zinc
CALML4	91860	27.47	25	Copper|Copper Sulfate|Folic Acid|Ginkgo biloba extract|Glucose|Indomethacin|Nanotubes, Carbon|Particulate Matter|Rosiglitazone
GMFB	2764	27.47	17	Copper Sulfate|Glucose|Hydrogen Peroxide|Indomethacin|Nicotine|Ozone|Particulate Matter|Plant Extracts|Zinc
PHB	5245	27.47	33	4-hydroxy-2-nonenal|Copper|Copper Sulfate|Curcumin|Hydrogen Peroxide|Indomethacin|Lithium|Nicotine|Ozone|Particulate Matter|Streptozocin
PTGER4	5734	27.47	28	2-butenal|4-hydroxy-2-nonenal|Cadmium|Celecoxib|Copper|Folic Acid|Glucose|Mifepristone|Nanotubes, Carbon|Particulate Matter|Resveratrol
LAMA5	3911	27.45	24	Copper|Copper Sulfate|Folic Acid|Hydrogen Peroxide|Indomethacin|Mifepristone|Nanotubes, Carbon|Particulate Matter|Plant Extracts|Zinc
NDUFS1	4719	27.45	32	Cadmium|Copper|cupric chloride|Deferoxamine|Hydrogen Peroxide|Indomethacin|Iron|Plant Extracts|Resveratrol|Rosiglitazone
GSTA5	221357	27.39	45	Acrolein|Aluminum|Copper|Copper Sulfate|Curcumin|Hydrogen Peroxide|Indomethacin|Iron|Melatonin|Resveratrol|Streptozocin
ATOX1	475	27.34	30	Acetylcholine|Copper|Copper Sulfate|cupric chloride|Hydrogen Peroxide|Indomethacin|Nanotubes, Carbon|Resveratrol|Streptozocin
PIK3C3	5289	27.34	21	Cadmium|Celecoxib|Cholesterol, Dietary|Hydrogen Peroxide|Indomethacin|Ozone|Particulate Matter|Resveratrol|Zinc
PNPLA8	50640	27.34	23	Copper|Copper Sulfate|Deferoxamine|Folic Acid|Nicotine|Particulate Matter|Plant Extracts|Reactive Oxygen Species|Zinc
PPM1B	5495	27.34	19	Copper Sulfate|Haloperidol|Indomethacin|Nanotubes, Carbon|Nicotine|Particulate Matter|Plant Extracts|Sodium Fluoride|Zinc
ATG5	9474	27.32	32	Acrolein|Cadmium|Copper Sulfate|Glucose|Indomethacin|Nanotubes, Carbon|Particulate Matter|Resveratrol|Sodium Fluoride|Streptozocin|Zinc
DIABLO	56616	27.24	24	Copper Sulfate|Curcumin|Dipyridamole|Folic Acid|Hydrogen Peroxide|Kainic Acid|Minocycline|Nitric Oxide|Particulate Matter|Resveratrol|Streptozocin
DNMT3B	1789	27.24	15	Berberine|Cadmium|Copper Sulfate|Curcumin|Deferoxamine|Folic Acid|Hydrogen Peroxide|Nanotubes, Carbon|Ozone|Particulate Matter|Resveratrol
SELENBP1	8991	27.24	29	4-hydroxy-2-nonenal|Androgens|Cadmium|Copper|cupric chloride|Dichlorodiphenyl Dichloroethylene|Indomethacin|Nanotubes, Carbon|Plant Preparations|Resveratrol|Zinc
CD4	920	27.22	19	Dichlorodiphenyl Dichloroethylene|Mifepristone|Nanotubes, Carbon|Nicotine|Ozone|Particulate Matter|Resveratrol|sulindac sulfide|Zinc
KAZALD1	81621	27.22	25	Aluminum|Copper|Copper Sulfate|Folic Acid|Hydrogen Peroxide|Indomethacin|Nanotubes, Carbon|Plant Extracts
MIR30A	407029	27.22	24	Copper|Curcumin|Folic Acid|Hydrogen Peroxide|Particulate Matter|Plant Extracts|Resveratrol|Zinc
RAB7A	7879	27.22	17	Copper Sulfate|Haloperidol|Hydrogen Peroxide|Melatonin|Plant Extracts|Resveratrol|Sodium Fluoride|Zinc
PPARD	5467	27.2	31	Anti-Inflammatory Agents, Non-Steroidal|Celecoxib|Copper Sulfate|Curcumin|Glucose|Indomethacin|Nanotubes, Carbon|Resveratrol|Rosiglitazone|Streptozocin|sulindac sulfide|Zinc
CYP7A1	1581	27.18	41	24-hydroxycholesterol|27-hydroxycholesterol|Aluminum|Cholesterol, Dietary|Copper|Copper Sulfate|Dichlorodiphenyl Dichloroethylene|Mifepristone|Nanotubes, Carbon|Resveratrol|Rosiglitazone|Streptozocin|Zinc
CD40LG	959	27.16	15	Cholesterol, Dietary|Curcumin|Dichlorodiphenyl Dichloroethylene|Dipyridamole|Fluorides|Hydrogen Peroxide|Particulate Matter|Reactive Oxygen Species|Resveratrol|Sodium Fluoride
YWHAE	7531	27.16	22	Curcumin|Hydrogen Peroxide|Indomethacin|Lithium|Nanotubes, Carbon|Ozone|Resveratrol|Sodium Fluoride|sulindac sulfide|Zinc
STMN1	3925	27.14	29	4-hydroxy-2-nonenal|Androgens|Cadmium|Copper|Copper Sulfate|cupric chloride|Minocycline|Nanotubes, Carbon|Particulate Matter|Raloxifene Hydrochloride|Resveratrol|Sodium Fluoride
CYP7B1	9420	27.1	36	27-hydroxycholesterol|Aluminum|Copper|Copper Sulfate|Folic Acid|Hydrogen Peroxide|Indomethacin|Nanotubes, Carbon|Ozone|Plant Extracts|Streptozocin
GLRX	2745	27.1	25	Cadmium|Copper|Copper Sulfate|cupric chloride|Glucose|Hydrogen Peroxide|Nanotubes, Carbon|Ozone|Particulate Matter|Raloxifene Hydrochloride|Rosiglitazone
MAP2K6	5608	27.1	37	Copper|Copper Sulfate|Hydrogen Peroxide|Iron|Melatonin|Metals, Heavy|Nanotubes, Carbon|Nicotine|Raloxifene Hydrochloride|Resveratrol|Streptozocin
MME	4311	27.1	38	Aluminum|Copper|Curcumin|Folic Acid|Glucose|Nanotubes, Carbon|Nicotine|Particulate Matter|Resveratrol|Sodium Fluoride|Streptozocin
CSE1L	1434	27.09	29	Clioquinol|Copper|Folic Acid|Glucose|Indomethacin|Nanotubes, Carbon|Particulate Matter|Resveratrol|Tolcapone
DFFB	1677	27.09	24	4-hydroxy-2-nonenal|Copper|Copper Sulfate|Curcumin|Fluorides|Indomethacin|Nicotine|Nitric Oxide|Zinc
PRDM16	63976	27.09	16	Copper Sulfate|Folic Acid|Nanotubes, Carbon|Particulate Matter|Plant Extracts|puag-haad|Resveratrol|Rosiglitazone|Sodium Fluoride
AKR1C3	8644	27.08	38	2-butenal|4-hydroxy-2-nonenal|Cadmium|Copper|Copper Sulfate|Hydrogen Peroxide|Ibuprofen|Indomethacin|Particulate Matter|Resveratrol|Streptozocin|Tolcapone|Zinc
BIRC2	329	27.08	22	Acrolein|Cadmium|Curcumin|Folic Acid|Homocysteine|Indomethacin|Nicotine|Nitric Oxide|Plant Extracts|Reactive Oxygen Species|Resveratrol|Sodium Fluoride
CYP2C9	1559	27.06	33	6,7-dihydroxyflavone|Anti-Inflammatory Agents, Non-Steroidal|Cadmium|Celecoxib|Copper|Curcumin|Ginkgo biloba extract|Hydrogen Peroxide|Ibuprofen|Midazolam|Plant Extracts|Plant Preparations|Resveratrol|Rosiglitazone|Thioridazine
SIRT4	23409	27.04	12	Copper Sulfate|Glucose|Hydrogen Peroxide|Indomethacin|Nanotubes, Carbon|Niacin|Reactive Oxygen Species|Resveratrol
SYT4	6860	27.04	17	Celecoxib|Copper Sulfate|Haloperidol|Ibuprofen|Indomethacin|Nicotine|Ozone|Zinc
TNK2	10188	27.04	14	Cadmium|Copper Sulfate|Folic Acid|Nanotubes, Carbon|Nicotine|Plant Extracts|Resveratrol|Sodium Fluoride
CYP2B1	24300	27.03	32	Acrolein|Curcumin|Dichlorodiphenyl Dichloroethylene|Ginkgo biloba extract|Hydrogen Peroxide|Mifepristone|Nicotine|Plant Extracts|Plant Preparations|Reactive Oxygen Species|Resveratrol|Rosiglitazone|Streptozocin|Tacrine
CCDC65	85478	27.02	21	Celecoxib|Copper|Indomethacin|Nanotubes, Carbon|Particulate Matter|Sodium Fluoride|Zinc
SERPINA1	5265	27.02	28	Cadmium|Copper|Copper Sulfate|Haloperidol|Hydrogen Peroxide|Indomethacin|Mifepristone|Nanotubes, Carbon|Plant Extracts|Resveratrol|Zinc
CTSH	1512	26.98	21	Copper Sulfate|Indomethacin|Nanotubes, Carbon|Nicotine|Ozone|Particulate Matter|Raloxifene Hydrochloride|Resveratrol|Sodium Fluoride|Zinc
RPS3A	6189	26.96	23	Copper|Copper Sulfate|cupric chloride|Glucose|Hydrogen Peroxide|Indomethacin|Plant Extracts|Resveratrol|Sodium Fluoride
CPT2	1376	26.95	28	Cadmium|Colchicine|Copper Sulfate|Glucose|Hydrogen Peroxide|Nanotubes, Carbon|Niacin|Particulate Matter|Rosiglitazone|Streptozocin|Zinc
FADD	8772	26.95	24	Acrolein|Celecoxib|Copper Sulfate|Curcumin|Dipyridamole|Folic Acid|Hydrogen Peroxide|Plant Extracts|Raloxifene Hydrochloride|Resveratrol|Streptozocin
LEPR	3953	26.93	27	Acetylcholine|Folic Acid|Glucose|Hydrogen Peroxide|Mifepristone|Nanotubes, Carbon|Niacin|Nicotine|Ozone|Resveratrol|Rosiglitazone|Tacrine|Zinc
FKBP4	2288	26.88	21	Cadmium|Copper Sulfate|cupric chloride|Folic Acid|Hydrogen Peroxide|Nanotubes, Carbon|Ozone|Particulate Matter|Resveratrol|Zinc
JAK1	3716	26.88	27	Celecoxib|Copper|Copper Sulfate|Curcumin|Hydrogen Peroxide|Mifepristone|Nanotubes, Carbon|Nitric Oxide|Plant Extracts|Resveratrol|Rosiglitazone
NDC80	10403	26.88	27	4-hydroxy-2-nonenal|Cadmium|Copper|Copper Sulfate|Folic Acid|Hydrogen Peroxide|Indomethacin|Nanotubes, Carbon|Ozone|Resveratrol
PCK2	5106	26.88	29	Copper|Copper Sulfate|cupric chloride|Folic Acid|Glucose|Indomethacin|Particulate Matter|Plant Extracts|Resveratrol|Rosiglitazone|Sodium Fluoride
TNFRSF1B	7133	26.88	25	Aluminum|cupric chloride|Curcumin|Dichlorodiphenyl Dichloroethylene|Hydrogen Peroxide|Melatonin|Nanotubes, Carbon|Ozone|Particulate Matter|Resveratrol|Streptozocin
SLC25A1	6576	26.84	17	Copper Sulfate|Folic Acid|Glucose|Hydrogen Peroxide|Indomethacin|Nanotubes, Carbon|Streptozocin|sulindac sulfide|Tolcapone
MIR582	693167	26.83	22	Ozone|Particulate Matter|Resveratrol|Sodium Fluoride|Streptozocin|Zinc
OGG1	4968	26.74	29	Acrolein|Cadmium|Curcumin|Hydrogen Peroxide|Indomethacin|Lithium|Nicotine|Ozone|Particulate Matter|Reactive Oxygen Species|Resveratrol|Zinc
THRA	7067	26.74	23	4-hydroxy-2-nonenal|Aluminum|Cadmium|Colchicine|Copper Sulfate|Dichlorodiphenyl Dichloroethylene|Haloperidol|Indomethacin|Mifepristone|Nanotubes, Carbon|Ozone|Resveratrol
ACTR3	10096	26.72	28	Cadmium|Copper|Copper Sulfate|Hydrogen Peroxide|Indomethacin|Lithium|Nanotubes, Carbon|Resveratrol|Zinc
LPO	4025	26.72	21	Copper|Hydrogen Peroxide|Indomethacin|Nanotubes, Carbon|Nitrites|Ozone|Plant Preparations|Raloxifene Hydrochloride|Sodium Fluoride
PDP1	54704	26.72	23	Copper|Copper Sulfate|Folic Acid|Glucose|Hydrogen Peroxide|Indomethacin|Nanotubes, Carbon|Raloxifene Hydrochloride|Zinc
SFTPB	6439	26.72	26	Copper|Hydrogen Peroxide|Nanotubes, Carbon|Nitric Oxide|Particulate Matter|Plant Extracts|Resveratrol|Rosiglitazone|Vitamin D
AXIN2	8313	26.7	28	Copper|Copper Sulfate|Folic Acid|Haloperidol|Hydrogen Peroxide|Mifepristone|Particulate Matter|Plant Extracts|Resveratrol|Rosiglitazone
CXCL14	9547	26.7	27	4-hydroxy-2-nonenal|Cadmium|Copper|Curcumin|Folic Acid|Indomethacin|Nanotubes, Carbon|Ozone|Particulate Matter|Resveratrol
HMGA2	8091	26.7	22	2-butenal|4-hydroxy-2-nonenal|Cadmium|Copper Sulfate|Folic Acid|Glucose|Indomethacin|Raloxifene Hydrochloride|Resveratrol|Zinc
PDE4D	5144	26.7	19	Copper Sulfate|Hydrogen Peroxide|Nanotubes, Carbon|Ozone|Particulate Matter|puag-haad|Raloxifene Hydrochloride|Resveratrol|Sodium Fluoride|Zinc
DKK2	27123	26.68	17	Folic Acid|Indomethacin|Nanotubes, Carbon|Particulate Matter|Plant Extracts|Raloxifene Hydrochloride|Sodium Fluoride|Zinc
MRPL20	55052	26.68	13	Copper Sulfate|Hydrogen Peroxide|Indomethacin|Nanotubes, Carbon|Nicotine|Plant Extracts|Resveratrol|Tolcapone
NUPR1	26471	26.68	33	Aluminum|Cadmium|Copper|Folic Acid|Glucose|Haloperidol|Nanotubes, Carbon|Nicotine|Nitric Oxide|Plant Extracts|Resveratrol|Thioridazine
ADORA2A	135	26.6	25	Acetylcholine|Cadmium|Haloperidol|Nanotubes, Carbon|Nicotine|Plant Extracts|Plant Preparations|Raloxifene Hydrochloride|Resveratrol|Rosiglitazone|Streptozocin
CHAC1	79094	26.6	28	2-butenal|Cadmium|Copper|cupric chloride|Folic Acid|Glucose|Haloperidol|Indomethacin|Nanotubes, Carbon|Particulate Matter|Zinc
JADE1	79960	26.6	15	Cadmium|Copper Sulfate|Glucose|Haloperidol|Hydrogen Peroxide|Indomethacin|Nanotubes, Carbon|Plant Extracts|Resveratrol
MYLK	4638	26.6	27	4-hydroxy-2-nonenal|Copper|Curcumin|Glucose|Hydrogen Peroxide|Indomethacin|Nanotubes, Carbon|Particulate Matter|Resveratrol|Serotonin|Sodium Fluoride
NR1D1	9572	26.6	36	4-hydroxy-2-nonenal|Copper|Folic Acid|Haloperidol|Hydrogen Peroxide|Lithium|Nanotubes, Carbon|Ozone|Raloxifene Hydrochloride|Resveratrol|Streptozocin
RETN	56729	26.53	28	Dichlorodiphenyl Dichloroethylene|Glucose|Iron|Nanotubes, Carbon|Niacin|Nitric Oxide|Ozone|Resveratrol|Rosiglitazone|Streptozocin
A1BG	1	26.51	20	Cadmium|Copper|Copper Sulfate|Fluorides|Nanotubes, Carbon|Ozone|Plant Preparations|Zinc
AP1S3	130340	26.51	20	4-hydroxy-2-nonenal|Aluminum|Cadmium|Copper Sulfate|Folic Acid|Hydrogen Peroxide|Iron|Nanotubes, Carbon
POR	5447	26.51	44	Aluminum Chloride|Copper|Copper Sulfate|cupric chloride|Dichlorodiphenyl Dichloroethylene|Hydrogen Peroxide|Iron|Nanotubes, Carbon|Plant Extracts|Resveratrol|Rosiglitazone|Sodium Fluoride|Streptozocin|Zinc
BMI1	648	26.48	25	Copper|Indomethacin|Nanotubes, Carbon|Nicotine|Particulate Matter|Plant Extracts|Reactive Oxygen Species|Rosiglitazone|Zinc
TRPV6	55503	26.48	32	Aluminum|Cadmium|Copper|cupric chloride|Curcumin|Nanotubes, Carbon|Plant Extracts|Streptozocin|Zinc
NOS2A	404036	26.47	16	4-hydroxy-2-nonenal|Aluminum|Homocysteine|Hydrogen Peroxide|Nitric Oxide|Raloxifene Hydrochloride|Resveratrol
CYP24A1	1591	26.46	24	Cadmium|Copper|Copper Sulfate|Curcumin|Hydrogen Peroxide|Particulate Matter|Plant Extracts|Raloxifene Hydrochloride|Sodium Fluoride|Vitamin D|Zinc
GNAS	2778	26.46	17	4-hydroxy-2-nonenal|Celecoxib|Copper Sulfate|Folic Acid|Haloperidol|Hydrogen Peroxide|Indomethacin|Nanotubes, Carbon|Ozone|Reserpine|Resveratrol
TGFB3	7043	26.46	19	Cadmium|Fluorides|Folic Acid|Hydrogen Peroxide|Indomethacin|Nanotubes, Carbon|Particulate Matter|Plant Extracts|Raloxifene Hydrochloride|Resveratrol|Rosiglitazone
THBD	7056	26.46	31	2-butenal|Colchicine|Folic Acid|Indomethacin|Nanotubes, Carbon|Nitric Oxide|Ozone|Particulate Matter|Resveratrol|Streptozocin|Zinc
FEN1	2237	26.44	31	4-hydroxy-2-nonenal|Copper|Copper Sulfate|Glucose|Hydrogen Peroxide|Indomethacin|Iron|Nanotubes, Carbon|Resveratrol|Zinc
LTB	4050	26.44	13	4-hydroxy-2-nonenal|Curcumin|Fluorides|Hydrogen Peroxide|Nanotubes, Carbon|Nicotine|Ozone|Particulate Matter|Raloxifene Hydrochloride|Rosiglitazone
MSH6	2956	26.44	24	Cadmium|Colchicine|Copper|Copper Sulfate|Homocysteine|Hydrogen Peroxide|Plant Extracts|Plant Preparations|Reactive Oxygen Species|Resveratrol
PPBP	5473	26.36	29	Aluminum|Cadmium|Copper|Indomethacin|Nanotubes, Carbon|Paroxetine|Plant Extracts|Resveratrol|Zinc
DUSP6	1848	26.35	28	Cadmium|Copper|Copper Sulfate|Ginkgo biloba extract|Glucose|Haloperidol|Hydrogen Peroxide|Indomethacin|Nanotubes, Carbon|Nicotine|Particulate Matter|Raloxifene Hydrochloride
LBP	3929	26.35	24	Cadmium|Curcumin|Indomethacin|Nanotubes, Carbon|Particulate Matter|Plant Extracts|Resveratrol|Rosiglitazone|Tolcapone|Zinc
RAB10	10890	26.35	23	Copper|Copper Sulfate|Haloperidol|Hydrogen Peroxide|Nanotubes, Carbon|Raloxifene Hydrochloride|Resveratrol|Sodium Fluoride
RACGAP1	29127	26.35	27	Cadmium|Copper|Copper Sulfate|Indomethacin|Lithium|Nanotubes, Carbon|Ozone|Plant Extracts|Raloxifene Hydrochloride|Resveratrol
LUC7L	55692	26.34	21	Copper|Copper Sulfate|Folic Acid|Hydrogen Peroxide|Indomethacin|Plant Extracts|Sodium Fluoride|Zinc
CDKN3	1033	26.33	29	Cadmium|Colchicine|Copper|Copper Sulfate|cupric chloride|Folic Acid|Nanotubes, Carbon|Ozone|Particulate Matter|Resveratrol|Zinc
CSF1	1435	26.33	24	2-butenal|Copper Sulfate|Curcumin|Mifepristone|Nanotubes, Carbon|Nitric Oxide|Particulate Matter|Raloxifene Hydrochloride|Resveratrol|Rosiglitazone|Zinc
GSTA3	2940	26.33	38	4-hydroxy-2-nonenal|Cadmium|Copper|Copper Sulfate|Indomethacin|Lithium|Nanotubes, Carbon|Particulate Matter|Plant Extracts|Plant Preparations|Reactive Oxygen Species|Resveratrol|Streptozocin
MAOB	4129	26.29	34	Cadmium|Copper|Haloperidol|Indomethacin|Nanotubes, Carbon|Particulate Matter|Plant Extracts|Resveratrol|Rosiglitazone|Serotonin|Sodium Fluoride|Vitamin B 12
CFLAR	8837	26.29	19	Celecoxib|Curcumin|Dipyridamole|Folic Acid|Hydrogen Peroxide|Indomethacin|Mifepristone|Nanotubes, Carbon|Plant Extracts|Resveratrol|Rosiglitazone|sulindac sulfide
MAFF	23764	26.29	31	Cadmium|Copper|Copper Sulfate|Folic Acid|Glucose|Hydrogen Peroxide|Indomethacin|Nanotubes, Carbon|Particulate Matter|Raloxifene Hydrochloride|Resveratrol|Zinc
ITGA2	3673	26.27	36	Aluminum|Cadmium|Clioquinol|Copper|Copper Sulfate|Particulate Matter|Resveratrol|Rosiglitazone|Serotonin|Zinc
OIP5	11339	26.25	15	Cadmium|Copper Sulfate|Folic Acid|Hydrogen Peroxide|Indomethacin|Nanotubes, Carbon|Ozone|Particulate Matter|Resveratrol
VHL	7428	26.25	11	Cadmium|Curcumin|Deferoxamine|Folic Acid|Glucose|Hydrogen Peroxide|Minocycline|Ozone|Plant Extracts
PDK4	5166	26.24	31	Cadmium|Folic Acid|Glucose|Ibuprofen|Indomethacin|Iron|Nanotubes, Carbon|Niacin|Ozone|Resveratrol|Rosiglitazone|Zinc
CCR2	729230	26.2	15	Amphotericin B|Celecoxib|Curcumin|Fluorides|Folic Acid|Nanotubes, Carbon|Ozone|Particulate Matter|Plant Extracts|Resveratrol|Sodium Fluoride
PIM1	5292	26.2	30	Copper|Copper Sulfate|Folic Acid|Glucose|Hydrogen Peroxide|Iron|Mifepristone|Nanotubes, Carbon|Plant Extracts|Raloxifene Hydrochloride|Resveratrol
THRSP	7069	26.2	40	Aluminum|Copper|Copper Sulfate|Indomethacin|Nanotubes, Carbon|Ozone|Resveratrol|Rosiglitazone|Sodium Fluoride|Streptozocin|Zinc
TUBA1A	7846	26.2	18	cupric chloride|Folic Acid|Glucose|Hydrogen Peroxide|Indomethacin|Minocycline|Nanotubes, Carbon|Ozone|Resveratrol|Rosiglitazone|Sodium Fluoride
ABHD11	83451	26.18	26	Copper|Folic Acid|Glucose|Hydrogen Peroxide|Indomethacin|Nanotubes, Carbon|Resveratrol|Rosiglitazone
CHEK2	11200	26.18	33	Berberine|Copper|Copper Sulfate|cupric chloride|Curcumin|Folic Acid|Hydrogen Peroxide|Iron|Nicotine|Particulate Matter|Plant Extracts|Resveratrol
IL9	3578	26.18	23	4-hydroxy-2-nonenal|Aluminum|Nicotine|Ozone|Particulate Matter|Plant Extracts|Resveratrol|Zinc
RALGAPA1	253959	26.18	9	Celecoxib|Copper Sulfate|cupric chloride|Homocysteine|Hydrogen Peroxide|Niacin|Particulate Matter|Plant Extracts
ACOT7	11332	26.14	21	Glucose|Hydrogen Peroxide|Indomethacin|Nanotubes, Carbon|Ozone|Resveratrol|Rosiglitazone|Sodium Fluoride|Zinc
BLM	641	26.14	24	4-hydroxy-2-nonenal|Celecoxib|Colchicine|Copper|Copper Sulfate|Hydrogen Peroxide|Ibuprofen|Nanotubes, Carbon|Resveratrol
C8B	732	26.14	25	Celecoxib|Copper|Copper Sulfate|Ginkgo biloba extract|Haloperidol|Indomethacin|Rosiglitazone|Sodium Fluoride|Zinc
MGLL	11343	26.06	38	Cadmium|Copper|Copper Sulfate|Folic Acid|Indomethacin|Mifepristone|Nanotubes, Carbon|Particulate Matter|Resveratrol|Rosiglitazone|Streptozocin
COX5B	1329	26.02	25	Cadmium|Copper|cupric chloride|Glucose|Homocysteine|Hydrogen Peroxide|Lithium|Particulate Matter|Rosiglitazone
GDPD3	79153	26.02	24	Copper|Copper Sulfate|Folic Acid|Haloperidol|Particulate Matter|Resveratrol|Sodium Fluoride|Thioridazine
MEF2C	4208	26.02	29	Aluminum|Curcumin|Hydrogen Peroxide|icariin|Indomethacin|Mifepristone|Nicotine|Particulate Matter|Resveratrol|Streptozocin
MRPL33	9553	26.02	14	Copper Sulfate|Folic Acid|Indomethacin|Nanotubes, Carbon|Particulate Matter|Plant Extracts|Raloxifene Hydrochloride|Resveratrol
NME2	4831	26.02	18	4-hydroxy-2-nonenal|Folic Acid|Hydrogen Peroxide|Lithium|Mifepristone|Nanotubes, Carbon|Ozone|Plant Extracts|Zinc
RRM2	6241	26.02	34	Cadmium|Copper|Folic Acid|Indomethacin|Iron|Mifepristone|Nanotubes, Carbon|Ozone|Plant Extracts|Resveratrol|sulindac sulfide|Zinc
TMEM50B	757	26.02	21	Copper|Copper Sulfate|Hydrogen Peroxide|Indomethacin|Nanotubes, Carbon|Particulate Matter|Plant Extracts|Zinc
TMX4	56255	26.02	19	Aluminum|Cadmium|Folic Acid|Indomethacin|Lithium|Nanotubes, Carbon|Resveratrol|Sodium Fluoride
IGFBP1	3484	25.97	22	Copper Sulfate|Curcumin|Folic Acid|Ginkgo biloba extract|Hydrogen Peroxide|Mifepristone|Ozone|Particulate Matter|Plant Extracts|Resveratrol|Tolcapone|Zinc
MIR203	387199	25.95	25	Folic Acid|icariin|Nanotubes, Carbon|Resveratrol|Sodium Fluoride|Streptozocin|Zinc
DNAJB1	3337	25.93	26	2-butenal|Cadmium|Copper|Copper Sulfate|cupric chloride|Hydrogen Peroxide|Indomethacin|Nanotubes, Carbon|Particulate Matter|Raloxifene Hydrochloride|Zinc
GATA2	2624	25.93	25	Clioquinol|Copper|Copper Sulfate|Curcumin|Folic Acid|Hydrogen Peroxide|Nanotubes, Carbon|Nicotine|Plant Extracts|Raloxifene Hydrochloride
KLHL24	54800	25.93	21	Copper|Copper Sulfate|cupric chloride|Curcumin|Glucose|Hydrogen Peroxide|Nanotubes, Carbon|Plant Extracts|Raloxifene Hydrochloride|Zinc
PINK1	65018	25.93	25	Cadmium|Copper|Curcumin|Hydrogen Peroxide|Melatonin|Nanotubes, Carbon|Plant Extracts|Reactive Oxygen Species|Resveratrol|Rosiglitazone
ERBB4	2066	25.92	14	27-hydroxycholesterol|4-hydroxy-2-nonenal|Copper Sulfate|Dichlorodiphenyl Dichloroethylene|Haloperidol|Ibuprofen|Raloxifene Hydrochloride|Resveratrol|sulindac sulfide
COQ8A	56997	25.91	23	Cadmium|Copper|Copper Sulfate|Hydrogen Peroxide|Nanotubes, Carbon|Plant Extracts|Rosiglitazone|Sodium Fluoride|Zinc
DTYMK	1841	25.91	27	Cadmium|Copper|Copper Sulfate|Indomethacin|Nanotubes, Carbon|Nicotine|Particulate Matter|Resveratrol|Tolcapone
CDK1	983	25.89	29	Cadmium|Copper|Copper Sulfate|cupric chloride|Curcumin|Folic Acid|Hydrogen Peroxide|Melatonin|Mifepristone|Nanotubes, Carbon|Ozone|Particulate Matter|Plant Extracts|Reactive Oxygen Species|Resveratrol
RPS6KB1	6198	25.88	25	4-hydroxy-2-nonenal|Acrolein|Cadmium|Copper Sulfate|Curcumin|Hydrogen Peroxide|Indomethacin|Niacin|Nicotine|Nitric Oxide|Resveratrol|Rosiglitazone|Serotonin
HLA-F	3134	25.87	22	Amphotericin B|Cadmium|Copper|Mifepristone|Minocycline|Nanotubes, Carbon|Plant Extracts|Resveratrol
IPO9	55705	25.86	22	Copper|Copper Sulfate|Folic Acid|Homocysteine|Indomethacin|Nanotubes, Carbon|Plant Extracts|Resveratrol
L2HGDH	79944	25.86	21	Aluminum|Copper Sulfate|Glucose|Nanotubes, Carbon|Plant Extracts|Resveratrol|Sodium Fluoride|Zinc
MYH14	79784	25.86	26	Aluminum|Cadmium|Copper|Nanotubes, Carbon|Plant Extracts|Resveratrol|Sodium Fluoride|Zinc
TMEM106C	79022	25.86	14	Copper Sulfate|Dichlorodiphenyl Dichloroethylene|Folic Acid|Indomethacin|Nanotubes, Carbon|Particulate Matter|Plant Extracts|Resveratrol
MIR101B	724062	25.85	23	Folic Acid|Nanotubes, Carbon|Resveratrol|Sodium Fluoride|Streptozocin|Zinc
PLA2G2A	5320	25.85	19	Cadmium|Cholesterol, Dietary|Curcumin|Ibuprofen|Indomethacin|Particulate Matter|Plant Extracts|Plant Preparations|Resveratrol|Rosiglitazone
SLC19A1	6573	25.85	28	Aluminum|Copper|Copper Sulfate|Folic Acid|Hydrogen Peroxide|Indomethacin|Nanotubes, Carbon|Nicotine|Plant Extracts|Raloxifene Hydrochloride
KLF9	687	25.81	30	Copper|Copper Sulfate|Folic Acid|Glucose|Haloperidol|Hydrogen Peroxide|Indomethacin|Nanotubes, Carbon|Particulate Matter|Resveratrol|Zinc
ETFA	2108	25.8	25	Cadmium|Folic Acid|Indomethacin|Nanotubes, Carbon|Nicotine|Plant Extracts|Resveratrol|Rosiglitazone|Streptozocin
DLGAP5	9787	25.77	27	4-hydroxy-2-nonenal|Cadmium|Copper|Copper Sulfate|Folic Acid|Hydrogen Peroxide|Ozone|Particulate Matter|Resveratrol|Zinc
GATM	2628	25.77	33	Copper|Copper Sulfate|cupric chloride|Haloperidol|Hydrogen Peroxide|Indomethacin|Nanotubes, Carbon|Ozone|Resveratrol|Streptozocin
AQP1	358	25.74	35	Copper|Glucose|Hydrogen Peroxide|Indomethacin|Nanotubes, Carbon|Ozone|Resveratrol|Rosiglitazone|Streptozocin|Thiourea|Zinc
CCL26	10344	25.71	23	2-butenal|Cadmium|Copper|Copper Sulfate|Ozone|Plant Extracts|Resveratrol|Zinc
RO60	6738	25.71	23	2-butenal|Copper|Folic Acid|Hydrogen Peroxide|Indomethacin|Plant Extracts|Rosiglitazone|Zinc
SCAF11	9169	25.71	23	Copper|Folic Acid|Homocysteine|Indomethacin|Nanotubes, Carbon|Nicotine|Plant Extracts|Resveratrol
CALM2	805	25.7	21	Copper|Copper Sulfate|Glucose|Haloperidol|Hydrogen Peroxide|Mifepristone|Particulate Matter|Plant Extracts|Sodium Fluoride
LRRC23	10233	25.7	19	Copper|Copper Sulfate|Hydrogen Peroxide|Indomethacin|Nanotubes, Carbon|Ozone|Sodium Fluoride
MIR25	407014	25.7	16	cupric chloride|Hydrogen Peroxide|Ozone|Particulate Matter|Plant Extracts|Resveratrol|Zinc
UQCRC2	7385	25.7	26	Copper|Copper Sulfate|Hydrogen Peroxide|Indomethacin|Nicotine|Plant Extracts|Resveratrol|Rosiglitazone|Tolcapone
MUC5AC	4586	25.69	18	Acrolein|Deferoxamine|Hydrogen Peroxide|Nanotubes, Carbon|Ozone|Particulate Matter|Plant Extracts|Reactive Oxygen Species|Resveratrol|Rosiglitazone
EPAS1	2034	25.62	30	Copper|Copper Sulfate|Curcumin|Deferoxamine|Folic Acid|Hydrogen Peroxide|Ibuprofen|Iron|Nanotubes, Carbon|Nitric Oxide|Particulate Matter
FGFR1	2260	25.62	27	4-hydroxy-2-nonenal|Cadmium|cupric chloride|Folic Acid|Hydrogen Peroxide|Indomethacin|Kainic Acid|Particulate Matter|Resveratrol|Rosiglitazone|Streptozocin
ZEB1	6935	25.61	24	Cadmium|Copper Sulfate|Folic Acid|Indomethacin|Nanotubes, Carbon|Nicotine|Particulate Matter|Raloxifene Hydrochloride|Resveratrol|Zinc
NPPA	4878	25.57	28	Cadmium|Copper Sulfate|Curcumin|Glucose|Haloperidol|Hydrogen Peroxide|Indomethacin|Mifepristone|Nitric Oxide|Plant Extracts|Resveratrol|Rosiglitazone|Streptozocin
NDC1	55706	25.56	28	Aluminum|Copper|Folic Acid|Nanotubes, Carbon|Ozone|Resveratrol|Sodium Fluoride|Zinc
GH1	2688	25.55	21	cupric chloride|Dichlorodiphenyl Dichloroethylene|Glucose|Homocysteine|Indomethacin|Melatonin|Niacin|Raloxifene Hydrochloride|Resveratrol|Trichlorfon|Zinc
PTGR1	22949	25.55	28	2-butenal|4-hydroxy-2-nonenal|Acrolein|Copper|Copper Sulfate|Haloperidol|Hydrogen Peroxide|Ibuprofen|Indomethacin|Nanotubes, Carbon|Particulate Matter
SAT1	6303	25.55	30	Cadmium|Copper|Copper Sulfate|Folic Acid|Hydrogen Peroxide|Ibuprofen|Indomethacin|Nanotubes, Carbon|Plant Preparations|Resveratrol|Rosiglitazone
SMAD2	4087	25.55	31	Aluminum Chloride|Biological Products|Cholesterol, Dietary|Copper Sulfate|Glucose|Hydrogen Peroxide|Nicotine|Resveratrol|Rosiglitazone|Streptozocin|Zinc
EDNRA	1909	25.49	21	Celecoxib|Cholesterol, Dietary|Mifepristone|Nanotubes, Carbon|Nicotine|Ozone|Particulate Matter|Raloxifene Hydrochloride|Reactive Oxygen Species|Rosiglitazone|Streptozocin
MFN1	55669	25.49	12	Copper Sulfate|Curcumin|Fluorides|Glucose|Hydrogen Peroxide|Melatonin|Particulate Matter|Plant Extracts|Resveratrol
NFKBIE	4794	25.49	19	4-hydroxy-2-nonenal|Folic Acid|Hydrogen Peroxide|Indomethacin|Nanotubes, Carbon|Nicotine|Particulate Matter|Raloxifene Hydrochloride|Zinc
DECR1	1666	25.45	31	Cadmium|Celecoxib|Copper|Copper Sulfate|Folic Acid|Indomethacin|Nanotubes, Carbon|Plant Extracts|Rosiglitazone|Streptozocin
TRIB1	10221	25.45	26	Cadmium|Copper|Copper Sulfate|Folic Acid|Hydrogen Peroxide|Indomethacin|Nanotubes, Carbon|Particulate Matter|Raloxifene Hydrochloride|Zinc
BMP4	652	25.43	30	Copper|Folic Acid|Hydrogen Peroxide|icariin|Metals, Heavy|Nanotubes, Carbon|Nicotine|Ozone|Particulate Matter|Resveratrol|Rosiglitazone
MBP	4155	25.43	37	Copper|Folic Acid|Haloperidol|Indomethacin|Melatonin|Nicotine|Nitric Oxide|Rosiglitazone|Sodium Fluoride|Streptozocin|Zinc
MMP14	4323	25.43	15	Acrolein|Berberine|bis(4-hydroxycinnamoyl)methane|Curcumin|Glucose|Indomethacin|Melatonin|Mifepristone|Nanotubes, Carbon|Ozone|Plant Extracts
CCN5	8839	25.38	17	27-hydroxycholesterol|Folic Acid|Nanotubes, Carbon|Nicotine|Ozone|Particulate Matter|Plant Extracts|Resveratrol|Rosiglitazone
COL6A2	1292	25.38	33	Cadmium|Copper|Glucose|Nanotubes, Carbon|Resveratrol|Rosiglitazone|Sodium Fluoride|Streptozocin|Zinc
DUSP2	1844	25.38	27	Aluminum|Copper|Copper Sulfate|Folic Acid|Glucose|Hydrogen Peroxide|Nanotubes, Carbon|Raloxifene Hydrochloride|Zinc
PTGIS	5740	25.38	20	Acrolein|Aluminum|Indomethacin|Nanotubes, Carbon|Particulate Matter|Plant Extracts|Raloxifene Hydrochloride|Rosiglitazone|Sodium Fluoride
FGF1	2246	25.37	29	Cadmium|Copper|cupric chloride|Hydrogen Peroxide|Nanotubes, Carbon|Nitric Oxide|Particulate Matter|Plant Preparations|Resveratrol|Serotonin|Zinc
HTR2A	3356	25.37	21	1-(3-chlorophenyl)piperazine|Fluvoxamine|Haloperidol|Nanotubes, Carbon|Nicotine|Ozone|Paroxetine|Raloxifene Hydrochloride|Serotonin|Streptozocin|Trazodone
PLK2	10769	25.31	26	4-hydroxy-2-nonenal|Copper|Copper Sulfate|Curcumin|Hydrogen Peroxide|Indomethacin|Nanotubes, Carbon|Nicotine|Ozone|Particulate Matter|Rosiglitazone
CXCL3	2921	25.3	27	2-butenal|Cadmium|Copper|Copper Sulfate|Indomethacin|Nanotubes, Carbon|Ozone|Particulate Matter|Resveratrol|Zinc
NME1	4830	25.3	30	Clioquinol|Copper|cupric chloride|Curcumin|Hydrogen Peroxide|Indomethacin|Nanotubes, Carbon|Particulate Matter|Resveratrol|Zinc
TRPV1	7442	25.3	27	Acetylcholine|Acrolein|Copper|Copper Sulfate|Diglycerides|Hydrogen Peroxide|Ibuprofen|Indomethacin|Nicotine|Plant Extracts|Reactive Oxygen Species|Serotonin
TUBB2A	7280	25.3	27	Cadmium|Copper|Copper Sulfate|Folic Acid|Glucose|Indomethacin|Nanotubes, Carbon|Particulate Matter|Rosiglitazone|Sodium Fluoride
ENDOG	2021	25.28	25	Cadmium|Copper|Copper Sulfate|cupric chloride|Glucose|Hydrogen Peroxide|Plant Extracts|Resveratrol|Rosiglitazone
IVNS1ABP	10625	25.28	23	Copper|Copper Sulfate|Folic Acid|Glucose|Hydrogen Peroxide|Nanotubes, Carbon|Ozone|Plant Extracts|Resveratrol
ESPN	83715	25.27	20	Aluminum|Androgens|Copper Sulfate|Folic Acid|Nanotubes, Carbon|Plant Extracts|Resveratrol|Rosiglitazone
PRXL2A	84293	25.27	11	Copper Sulfate|Dichlorodiphenyl Dichloroethylene|Indomethacin|Nanotubes, Carbon|Plant Extracts|Rosiglitazone|Sodium Fluoride|Tolcapone
QPRT	23475	25.27	14	Copper Sulfate|Fluorides|Niacin|Particulate Matter|Plant Extracts|puag-haad|Resveratrol|Rosiglitazone
JUND	3727	25.25	23	4-hydroxy-2-nonenal|Androgens|Cadmium|Copper Sulfate|Curcumin|Folic Acid|Hydrogen Peroxide|Plant Extracts|Reactive Oxygen Species|Resveratrol|Zinc
CCK	885	25.22	24	Copper|Copper Sulfate|Haloperidol|Hydrogen Peroxide|Kainic Acid|Melatonin|Nanotubes, Carbon|Nicotine|Resveratrol|Sodium Fluoride
MAD2L1	4085	25.22	25	Cadmium|Copper|Copper Sulfate|Indomethacin|Nanotubes, Carbon|Ozone|Particulate Matter|Plant Extracts|Resveratrol|sulindac sulfide
PDIA6	10130	25.22	18	Copper Sulfate|Dichlorodiphenyl Dichloroethylene|Folic Acid|Glucose|Hydrogen Peroxide|Nanotubes, Carbon|Nicotine|Plant Extracts|Sodium Fluoride|Zinc
PLOD2	5352	25.22	25	Copper|Copper Sulfate|Curcumin|Folic Acid|Glucose|Mifepristone|Nanotubes, Carbon|Ozone|Particulate Matter|Resveratrol
CTSL	1514	25.19	23	4-hydroxy-2-nonenal|Copper|Copper Sulfate|Glucose|Nanotubes, Carbon|Nicotine|Ozone|Particulate Matter|Plant Extracts|Sodium Fluoride|Zinc
PAK1	5058	25.18	25	Cadmium|Copper|Folic Acid|Hydrogen Peroxide|Indomethacin|Ozone|Plant Extracts|Reactive Oxygen Species|Resveratrol
RASGRP1	10125	25.18	21	Cadmium|Copper Sulfate|Haloperidol|Indomethacin|Mifepristone|Nanotubes, Carbon|Raloxifene Hydrochloride|Resveratrol|Zinc
BTG2	7832	25.16	25	Colchicine|Dichlorodiphenyl Dichloroethylene|Folic Acid|Glucose|Hydrogen Peroxide|Indomethacin|Nanotubes, Carbon|Nicotine|Plant Extracts|Resveratrol|Sodium Fluoride|Zinc
HSPA6	3310	25.15	24	2-butenal|Cadmium|Copper|Copper Sulfate|cupric chloride|Hydrogen Peroxide|Nanotubes, Carbon|Particulate Matter|sulindac sulfide|Zinc
AKAP12	9590	25.14	16	Cadmium|Copper Sulfate|Folic Acid|Hydrogen Peroxide|Indomethacin|Nanotubes, Carbon|Particulate Matter|Rosiglitazone|Sodium Fluoride|sulindac sulfide
CDC42	998	25.14	29	Cadmium|Copper|Glucose|Haloperidol|Indomethacin|Kainic Acid|Nanotubes, Carbon|Nicotine|Resveratrol|Rosiglitazone
SKP2	6502	25.14	28	Cadmium|Copper|Copper Sulfate|Folic Acid|Indomethacin|Nanotubes, Carbon|Plant Extracts|Resveratrol|Rosiglitazone|sulindac sulfide
AURKB	9212	25.13	28	Berberine|Colchicine|Copper|Copper Sulfate|Curcumin|Folic Acid|Hydrogen Peroxide|Ozone|Particulate Matter|Resveratrol|Zinc
RHOB	388	25.13	31	Celecoxib|Copper|Curcumin|Glucose|Indomethacin|Iron|Mifepristone|Nanotubes, Carbon|Nicotine|Particulate Matter|Zinc
FNTB	2342	25.12	24	Aluminum|Cadmium|Copper Sulfate|Curcumin|Hydrogen Peroxide|Iron|Nanotubes, Carbon|Zinc
APCS	325	25.08	23	Cadmium|Copper|Fluorides|Folic Acid|Nanotubes, Carbon|Particulate Matter|Plant Preparations|Sodium Fluoride|Zinc
DFFA	1676	25.08	16	4-hydroxy-2-nonenal|Acrolein|Celecoxib|Fluorides|Hydrogen Peroxide|Particulate Matter|Plant Extracts|Resveratrol|Sodium Fluoride
EPOR	2057	25.08	23	Aluminum|Copper Sulfate|Hydrogen Peroxide|Kainic Acid|Nanotubes, Carbon|Plant Extracts|Raloxifene Hydrochloride|Resveratrol|Streptozocin
GRIN2C	2905	25.08	15	Aluminum|Celecoxib|Folic Acid|Haloperidol|Hydrogen Peroxide|Kainic Acid|Minocycline|Nanotubes, Carbon|Plant Extracts
ITGAL	3683	25.08	20	4-hydroxy-2-nonenal|Dichlorodiphenyl Dichloroethylene|Hydrogen Peroxide|Mifepristone|Nanotubes, Carbon|Nicotine|Plant Extracts|Resveratrol|Streptozocin
NPC2	10577	25.08	25	Cadmium|Copper|Curcumin|Haloperidol|Indomethacin|Nanotubes, Carbon|Plant Extracts|Resveratrol|Sodium Fluoride
BDKRB2	624	25.07	33	Aluminum|Copper Sulfate|Indomethacin|Nanotubes, Carbon|Nitric Oxide|Ozone|Plant Extracts|Resveratrol|Streptozocin|Zinc
PDIA4	9601	25.07	23	Copper|Copper Sulfate|Glucose|Homocysteine|Hydrogen Peroxide|Indomethacin|Nanotubes, Carbon|Ozone|Particulate Matter|Zinc
TRIM15	89870	25.03	12	Copper Sulfate|Curcumin|Hydrogen Peroxide|Nitrogen Oxides|Plant Extracts|Zinc
MIR98	407054	25.02	27	Acrolein|Hydrogen Peroxide|Particulate Matter|Resveratrol|Sodium Fluoride|Streptozocin|Zinc
DHCR7	1717	25.01	27	Copper|Copper Sulfate|Curcumin|Folic Acid|Haloperidol|Hydrogen Peroxide|Nanotubes, Carbon|Ozone|Resveratrol|sulindac sulfide|Tolcapone
KLF10	7071	25	22	Copper|Copper Sulfate|Curcumin|Glucose|Hydrogen Peroxide|Kainic Acid|Nanotubes, Carbon|Nicotine|Raloxifene Hydrochloride|Zinc
DHRS3	9249	24.99	29	Copper|cupric chloride|Hydrogen Peroxide|Indomethacin|Mifepristone|Nanotubes, Carbon|Nicotine|Particulate Matter|Resveratrol|Rosiglitazone
LRP1	4035	24.99	32	Aluminum|Cadmium|Copper|Copper Sulfate|Hydrogen Peroxide|Indomethacin|Nanotubes, Carbon|Plant Preparations|Resveratrol|Rosiglitazone
ELF3	1999	24.98	22	Copper|Copper Sulfate|Folic Acid|Hydrogen Peroxide|Nanotubes, Carbon|Particulate Matter|Plant Extracts|Raloxifene Hydrochloride|Zinc
FBXO30	84085	24.98	21	4-hydroxy-2-nonenal|Cadmium|Copper|Copper Sulfate|Dichlorodiphenyl Dichloroethylene|Hydrogen Peroxide|Nanotubes, Carbon|Plant Extracts|Zinc
FOXA1	3169	24.98	20	Copper Sulfate|Curcumin|Folic Acid|Hydrogen Peroxide|Nanotubes, Carbon|Particulate Matter|Reactive Oxygen Species|Resveratrol|Zinc
GPRC5A	9052	24.98	24	Aluminum|Copper Sulfate|Dichlorodiphenyl Dichloroethylene|Hydrogen Peroxide|Iron|Nanotubes, Carbon|Particulate Matter|Plant Extracts|Resveratrol
GRK5	2869	24.98	11	Copper Sulfate|Folic Acid|Hydrogen Peroxide|Indomethacin|Nanotubes, Carbon|Ozone|Paroxetine|Plant Extracts|Raloxifene Hydrochloride
PPIF	10105	24.98	19	Cadmium|Copper Sulfate|Curcumin|Folic Acid|Hydrogen Peroxide|Kainic Acid|Nanotubes, Carbon|Resveratrol|Zinc
PPM1D	8493	24.98	21	Colchicine|Folic Acid|Hydrogen Peroxide|Indomethacin|Nitric Oxide|Plant Extracts|Raloxifene Hydrochloride|Rosiglitazone|Zinc
PSRC1	84722	24.98	25	Cadmium|Copper|Copper Sulfate|Folic Acid|Hydrogen Peroxide|Nanotubes, Carbon|Particulate Matter|Plant Extracts|Resveratrol
RAMP1	10267	24.98	27	Cadmium|Copper|Curcumin|Folic Acid|Indomethacin|Nanotubes, Carbon|Nicotine|Nitric Oxide|Rosiglitazone
SUCLA2	8803	24.98	19	Copper Sulfate|Glucose|Ozone|Plant Extracts|Resveratrol|Rosiglitazone|Sodium Fluoride|Streptozocin
TNFRSF25	8718	24.98	13	Cadmium|Copper Sulfate|Fluorides|Folic Acid|Hydrogen Peroxide|Nanotubes, Carbon|Raloxifene Hydrochloride|Resveratrol|Sodium Fluoride
SLC22A1	6580	24.95	27	Cadmium|Folic Acid|Ibuprofen|Indomethacin|Nicotine|Ozone|Particulate Matter|Plant Extracts|Resveratrol|Rosiglitazone|Streptozocin
TSC22D3	1831	24.95	27	4-hydroxy-2-nonenal|Copper|Dichlorodiphenyl Dichloroethylene|Haloperidol|Hydrogen Peroxide|Mifepristone|Nanotubes, Carbon|Ozone|Particulate Matter|Resveratrol|Zinc
E2F8	79733	24.92	30	2-butenal|4-hydroxy-2-nonenal|Cadmium|Copper|Copper Sulfate|Glucose|Iron|Nanotubes, Carbon|Resveratrol|Sodium Fluoride
SULF2	55959	24.92	32	Copper|Copper Sulfate|Curcumin|Ibuprofen|Indomethacin|Iron|Nanotubes, Carbon|Resveratrol|Rosiglitazone|Vitamin D
CDH3	1001	24.88	26	4-hydroxy-2-nonenal|Aluminum|Copper|Folic Acid|Homocysteine|Hydrogen Peroxide|Ibuprofen|Nanotubes, Carbon|Particulate Matter
SHANK2	22941	24.88	25	Aluminum|Copper|Copper Sulfate|cupric chloride|Dichlorodiphenyl Dichloroethylene|Hydrogen Peroxide|Nanotubes, Carbon|Plant Extracts|Zinc
TMPRSS2	7113	24.88	15	Androgens|Curcumin|Folic Acid|Goserelin|Hydrogen Peroxide|Indomethacin|Nanotubes, Carbon|Raloxifene Hydrochloride|Resveratrol
SULT1A1	6817	24.87	33	Copper|Folic Acid|Hydrogen Peroxide|Indomethacin|Lithium|Mifepristone|Nanotubes, Carbon|Ozone|Plant Preparations|Resveratrol|Rosiglitazone|Serotonin|Zinc
ACP5	54	24.85	23	Aluminum Chloride|Cadmium|Copper Sulfate|Indomethacin|Mifepristone|Nanotubes, Carbon|Resveratrol|Sodium Fluoride|Vitamin D|Zinc
AK4	205	24.85	32	Copper|Copper Sulfate|Fluorides|Folic Acid|Ibuprofen|Indomethacin|Nanotubes, Carbon|Rosiglitazone|Sodium Fluoride|Streptozocin
ATP7A	538	24.85	33	Acetylcholine|Cadmium|Copper|Copper Sulfate|cupric chloride|Deferoxamine|Hydrogen Peroxide|Iron|Plant Extracts|Streptozocin
FBP1	2203	24.85	29	Copper Sulfate|Dichlorodiphenyl Dichloroethylene|Nanotubes, Carbon|Particulate Matter|Plant Extracts|Plant Preparations|Resveratrol|Rosiglitazone|Streptozocin|Zinc
HDAC8	55869	24.85	21	Berberine|Copper Sulfate|Curcumin|Indomethacin|Iron|Particulate Matter|Plant Extracts|Zinc
MRPS36	92259	24.81	15	Copper Sulfate|Glucose|Nanotubes, Carbon|Rosiglitazone|Sodium Fluoride|Tolcapone|Zinc
DDB2	1643	24.79	18	Copper Sulfate|Hydrogen Peroxide|Nanotubes, Carbon|Ozone|Particulate Matter|Plant Extracts|Raloxifene Hydrochloride|Resveratrol|Zinc
GAS1	2619	24.79	30	2-butenal|Cadmium|Copper|Deferoxamine|Iron|Nanotubes, Carbon|Particulate Matter|Resveratrol|Sodium Fluoride
MAL	4118	24.79	27	Aluminum|Copper|Folic Acid|Hydrogen Peroxide|Ibuprofen|Nanotubes, Carbon|Ozone|sulindac sulfide|Zinc
SRSF1	6426	24.79	24	Ceramides|Copper|Curcumin|Folic Acid|Hydrogen Peroxide|Nanotubes, Carbon|Raloxifene Hydrochloride|Resveratrol|Sodium Fluoride
CCL7	6354	24.78	35	4-hydroxy-2-nonenal|Aluminum|Cholesterol, Dietary|Copper|Folic Acid|Nanotubes, Carbon|Ozone|Particulate Matter|Resveratrol|Rosiglitazone|Zinc
CCNE2	9134	24.78	29	Cadmium|Colchicine|Copper|Copper Sulfate|Haloperidol|Ibuprofen|Nanotubes, Carbon|Ozone|Particulate Matter|Resveratrol|Zinc
MMP12	4321	24.77	25	Acrolein|Copper|Copper Sulfate|Folic Acid|Ginkgo biloba extract|Hydrogen Peroxide|Nanotubes, Carbon|Ozone|Raloxifene Hydrochloride|Sodium Fluoride
HDAC7	51564	24.71	11	Copper Sulfate|Curcumin|Indomethacin|Mifepristone|Nanotubes, Carbon|Nicotine|Particulate Matter|Plant Extracts
NDUFA1	4694	24.71	16	Cadmium|Copper Sulfate|Indomethacin|Particulate Matter|Resveratrol|Rosiglitazone|Sodium Fluoride|Tolcapone
MTHFD2	10797	24.7	26	Copper|Copper Sulfate|Folic Acid|Glucose|Nanotubes, Carbon|Ozone|Particulate Matter|Resveratrol|sulindac sulfide|Zinc
SLC22A7	10864	24.7	18	Dichlorodiphenyl Dichloroethylene|Folic Acid|Ibuprofen|Indomethacin|Minocycline|Nanotubes, Carbon|Niacin|Particulate Matter|Resveratrol|Rosiglitazone
IHH	3549	24.69	25	Cadmium|Copper|Copper Sulfate|Folic Acid|Nicotine|Plant Extracts|Plant Preparations|Resveratrol|Sodium Fluoride
ADGRG1	9289	24.6	29	Copper|Copper Sulfate|Iron|Mifepristone|Nicotine|Particulate Matter|Raloxifene Hydrochloride|Rosiglitazone|Vitamin D
CACYBP	27101	24.6	26	Cadmium|Copper|Copper Sulfate|Hydrogen Peroxide|Nanotubes, Carbon|Particulate Matter|Resveratrol|Sodium Fluoride|Zinc
DDX17	10521	24.6	27	Cadmium|Copper|Hydrogen Peroxide|Indomethacin|Nanotubes, Carbon|Nicotine|Resveratrol|Sodium Fluoride|Zinc
LMAN2	10960	24.6	11	Celecoxib|Copper Sulfate|Indomethacin|Nanotubes, Carbon|Plant Extracts|Resveratrol|Sodium Fluoride
NRAS	4893	24.6	23	Copper|Copper Sulfate|Ginkgo biloba extract|Glucose|Nanotubes, Carbon|Particulate Matter|Plant Extracts|Resveratrol|Sodium Fluoride
PPP2CA	5515	24.6	21	Ceramides|Copper Sulfate|Folic Acid|Haloperidol|Hydrogen Peroxide|Ozone|Plant Extracts|Resveratrol|Streptozocin
STX4	6810	24.6	25	Copper Sulfate|Haloperidol|Indomethacin|Plant Extracts|Resveratrol|Streptozocin|Zinc
TAGLN	6876	24.6	29	Copper|Copper Sulfate|Folic Acid|Glucose|Haloperidol|Ibuprofen|Nanotubes, Carbon|Particulate Matter|Resveratrol|Rosiglitazone|Thioridazine
RAB1A	5861	24.58	18	Copper Sulfate|Folic Acid|Nanotubes, Carbon|Ozone|Plant Extracts|Resveratrol|Sodium Fluoride|Zinc
SUV39H2	79723	24.58	23	Copper|Copper Sulfate|Folic Acid|Homocysteine|Hydrogen Peroxide|Nanotubes, Carbon|Nitric Oxide|Resveratrol
AK1	203	24.5	15	Clioquinol|Colchicine|Copper Sulfate|Curcumin|Folic Acid|Indomethacin|Nanotubes, Carbon|Nitrites|Sodium Fluoride
POLD1	5424	24.5	24	4-hydroxy-2-nonenal|Copper|Hydrogen Peroxide|Indomethacin|Nanotubes, Carbon|Ozone|Particulate Matter|Resveratrol|Sodium Fluoride
FADS1	3992	24.49	30	Copper Sulfate|Curcumin|Folic Acid|Indomethacin|Nanotubes, Carbon|Plant Extracts|Resveratrol|Rosiglitazone|Streptozocin|Zinc
NFKBIZ	64332	24.49	28	2-butenal|4-hydroxy-2-nonenal|Copper Sulfate|Folic Acid|Nanotubes, Carbon|Particulate Matter|Resveratrol|Sodium Fluoride|Streptozocin|Zinc
CDK9	1025	24.45	18	4-hydroxy-2-nonenal|Berberine|Curcumin|Hydrogen Peroxide|Indomethacin|Nanotubes, Carbon|Rosiglitazone|Streptozocin
TICAM1	148022	24.45	12	Copper Sulfate|Curcumin|Ibuprofen|Indomethacin|Nanotubes, Carbon|Ozone|Plant Extracts|Resveratrol
ATP2A2	488	24.44	26	Folic Acid|Hydrogen Peroxide|Indomethacin|Lithium|Nanotubes, Carbon|Ozone|Particulate Matter|Plant Extracts|Resveratrol|Rosiglitazone|Streptozocin
COL18A1	80781	24.42	21	Copper Sulfate|Hydrogen Peroxide|Indomethacin|Nanotubes, Carbon|Particulate Matter|Plant Extracts|Reactive Oxygen Species|Resveratrol|Sodium Fluoride|Zinc
EEF2K	29904	24.41	35	Aluminum|Copper|Folic Acid|Glucose|Indomethacin|Iron|Resveratrol|Sodium Fluoride|Zinc
KIF15	56992	24.41	23	Copper|Copper Sulfate|cupric chloride|Folic Acid|Hydrogen Peroxide|Nanotubes, Carbon|Ozone|Plant Extracts|Resveratrol
OPA1	4976	24.41	15	Copper Sulfate|Curcumin|Glucose|Hydrogen Peroxide|Particulate Matter|Plant Extracts|Resveratrol|Rosiglitazone|Sodium Fluoride
RBM3	5935	24.41	25	Copper|Copper Sulfate|Folic Acid|Glucose|Hydrogen Peroxide|Indomethacin|Nanotubes, Carbon|Ozone|Resveratrol
SHMT1	6470	24.41	26	Copper|Copper Sulfate|Folic Acid|Glucose|Indomethacin|Nanotubes, Carbon|Resveratrol|Sodium Fluoride|Zinc
CLEC3B	7123	24.4	20	Copper|Indomethacin|Nanotubes, Carbon|Ozone|Plant Extracts|Rosiglitazone|Sodium Fluoride
HSPA2	3306	24.35	24	4-hydroxy-2-nonenal|Copper Sulfate|Dichlorodiphenyl Dichloroethylene|Folic Acid|Hydrogen Peroxide|Indomethacin|Nanotubes, Carbon|Resveratrol|Rosiglitazone|Streptozocin
NUSAP1	51203	24.35	26	4-hydroxy-2-nonenal|Cadmium|Copper|Copper Sulfate|Folic Acid|Nanotubes, Carbon|Ozone|Plant Extracts|Resveratrol|Zinc
SC5D	6309	24.35	17	Copper Sulfate|Haloperidol|Hydrogen Peroxide|Nanotubes, Carbon|Nicotine|Ozone|Particulate Matter|Resveratrol|Rosiglitazone|Tolcapone
AGO2	27161	24.32	30	4-hydroxy-2-nonenal|Aluminum|Clioquinol|Copper|Copper Sulfate|Indomethacin|Nanotubes, Carbon|Raloxifene Hydrochloride|Zinc
ANXA6	309	24.32	23	Copper|Copper Sulfate|Glucose|Indomethacin|Nanotubes, Carbon|Particulate Matter|Plant Extracts|Rosiglitazone|Sodium Fluoride
CDH13	1012	24.32	23	Androgens|Copper|Folic Acid|Kainic Acid|Nanotubes, Carbon|Ozone|Raloxifene Hydrochloride|Rosiglitazone|Sodium Fluoride
GRB2	2885	24.32	13	Cadmium|Copper Sulfate|Curcumin|Hydrogen Peroxide|Melatonin|Mifepristone|Nitric Oxide|Plant Extracts|Resveratrol
GYS1	2997	24.32	30	Copper|Folic Acid|Glucose|Plant Extracts|Resveratrol|Rosiglitazone|Sodium Fluoride|Streptozocin
MFGE8	4240	24.32	25	Copper|Folic Acid|Hydrogen Peroxide|Indomethacin|Nanotubes, Carbon|Particulate Matter|Plant Extracts|Resveratrol|Sodium Fluoride
MMUT	4594	24.32	14	Cadmium|Copper Sulfate|cupric chloride|Hydrogen Peroxide|Nanotubes, Carbon|Plant Extracts|Resveratrol|Rosiglitazone
PTMA	5757	24.32	26	Copper|Copper Sulfate|Folic Acid|Hydrogen Peroxide|Indomethacin|Nanotubes, Carbon|Reactive Oxygen Species|Resveratrol|Zinc
RASGRP2	10235	24.32	26	Aluminum|Folic Acid|Hydrogen Peroxide|Indomethacin|Nanotubes, Carbon|Particulate Matter|Resveratrol|Streptozocin
S100A14	57402	24.32	10	Copper Sulfate|Folic Acid|Hydrogen Peroxide|Nanotubes, Carbon|Nicotine|Ozone|Particulate Matter|Plant Extracts
S1PR2	9294	24.32	16	4-hydroxy-2-nonenal|Cadmium|Glucose|Indomethacin|Nanotubes, Carbon|Ozone|Plant Extracts|Streptozocin
SLC9A3	6550	24.32	26	Copper|Folic Acid|Indomethacin|Lithium|Plant Extracts|Reactive Oxygen Species|Resveratrol|Zinc
ZCCHC7	84186	24.32	25	Copper|Indomethacin|Kainic Acid|Nanotubes, Carbon|Nicotine|Particulate Matter|Resveratrol|Zinc
ABCC5	10057	24.28	33	2-butenal|Celecoxib|Copper|Curcumin|Folic Acid|Hydrogen Peroxide|Indomethacin|Particulate Matter|Resveratrol|Streptozocin
BUB1	699	24.28	21	4-hydroxy-2-nonenal|Cadmium|Copper Sulfate|Folic Acid|Hydrogen Peroxide|Nanotubes, Carbon|Ozone|Particulate Matter|Resveratrol|Zinc
CFD	1675	24.28	27	Copper|Copper Sulfate|Indomethacin|Mifepristone|Nanotubes, Carbon|Ozone|Particulate Matter|Raloxifene Hydrochloride|Resveratrol|Rosiglitazone
IL1R2	7850	24.28	27	Cadmium|Copper|Folic Acid|Hydrogen Peroxide|Indomethacin|Nanotubes, Carbon|Ozone|Particulate Matter|Rosiglitazone|Zinc
SFN	2810	24.28	23	Copper|Copper Sulfate|Folic Acid|Glucose|Ibuprofen|Nanotubes, Carbon|Ozone|Particulate Matter|Sodium Fluoride|Zinc
EFNB2	1948	24.23	32	Copper|Folic Acid|Hydrogen Peroxide|Nanotubes, Carbon|Ozone|Particulate Matter|Resveratrol|Streptozocin|Zinc
IKBKG	8517	24.23	23	Copper|Copper Sulfate|cupric chloride|Curcumin|Indomethacin|Nanotubes, Carbon|Plant Extracts|Plant Preparations|Resveratrol
SMAD1	4086	24.23	27	4-hydroxy-2-nonenal|Copper Sulfate|Indomethacin|Nanotubes, Carbon|Nicotine|Ozone|Resveratrol|Streptozocin|Zinc
GPX5	2880	24.21	9	Androgens|Cadmium|Dichlorodiphenyl Dichloroethylene|Hydrogen Peroxide|Ozone|Particulate Matter|Sodium Fluoride
PBK	55872	24.21	25	4-hydroxy-2-nonenal|Cadmium|Copper|Copper Sulfate|Folic Acid|Hydrogen Peroxide|Nanotubes, Carbon|Ozone|Plant Extracts|Resveratrol
SLC26A11	284129	24.21	18	Copper Sulfate|cupric chloride|Iron|Nanotubes, Carbon|Resveratrol|Rosiglitazone|Vitamin D
PRR7	80758	24.2	14	Aluminum|Cadmium|Hydrogen Peroxide|Indomethacin|Nanotubes, Carbon|Particulate Matter|Plant Extracts
DAXX	1616	24.19	22	Aluminum|Copper Sulfate|Curcumin|Glucose|Iron|Nanotubes, Carbon|Raloxifene Hydrochloride|Resveratrol
CYP2B6	1555	24.17	18	4-hydroxy-2-nonenal|Copper Sulfate|Dichlorodiphenyl Dichloroethylene|Ginkgo biloba extract|Indomethacin|Mifepristone|Nicotine|Ozone|Paroxetine|Particulate Matter|Plant Extracts|Plant Preparations|Reserpine|Rosiglitazone
TGFA	7039	24.16	16	Androgens|Celecoxib|Fluorides|Glucose|Mifepristone|Nicotine|Ozone|Particulate Matter|Plant Extracts|Raloxifene Hydrochloride|Resveratrol
CNN1	1264	24.14	20	Cadmium|Copper Sulfate|Hydrogen Peroxide|Indomethacin|Nanotubes, Carbon|Particulate Matter|Plant Extracts|Rosiglitazone|Zinc
ECH1	1891	24.14	25	Copper Sulfate|Curcumin|Folic Acid|Lithium|Nanotubes, Carbon|Nitric Oxide|Particulate Matter|Resveratrol|Rosiglitazone|Zinc
PAICS	10606	24.14	16	Cadmium|cupric chloride|Folic Acid|Haloperidol|Hydrogen Peroxide|Indomethacin|Nanotubes, Carbon|Plant Extracts|Resveratrol
THBS2	7058	24.14	31	Cadmium|Copper|Folic Acid|Glucose|Particulate Matter|Raloxifene Hydrochloride|Reactive Oxygen Species|Rosiglitazone|Streptozocin
HSF-1	173078	24.12	27	Aluminum|Cadmium|Copper|Iron|Zinc
ACAT1	38	24.08	35	Cholesterol, Dietary|Copper|Copper Sulfate|Indomethacin|Nanotubes, Carbon|Particulate Matter|Resveratrol|Rosiglitazone|Serotonin|Streptozocin
AVP	551	24.08	19	Cholesterol, Dietary|Colchicine|Dichlorodiphenyl Dichloroethylene|Fluvoxamine|Folic Acid|Haloperidol|Indomethacin|Lithium|Nicotine|Nitric Oxide
FABP3	2170	24.08	28	Copper|cupric chloride|Dichlorodiphenyl Dichloroethylene|Folic Acid|Haloperidol|Nanotubes, Carbon|Ozone|Resveratrol|Rosiglitazone|Sodium Fluoride
ADCY3	109	24.07	23	Copper|Folic Acid|Hydrogen Peroxide|Indomethacin|Nanotubes, Carbon|Ozone|Particulate Matter|Rosiglitazone
AMOTL2	51421	24.07	23	Cadmium|Copper|Copper Sulfate|Hydrogen Peroxide|Indomethacin|Nanotubes, Carbon|Raloxifene Hydrochloride|Rosiglitazone
CSTF3	1479	24.07	22	Copper|Copper Sulfate|Folic Acid|Glucose|Hydrogen Peroxide|Indomethacin|Nanotubes, Carbon|Particulate Matter
HINT1	3094	24.07	17	4-hydroxy-2-nonenal|Cadmium|Glucose|Hydrogen Peroxide|Nicotine|Particulate Matter|Sodium Fluoride|Zinc
MRPL12	6182	24.07	24	Copper|Copper Sulfate|Hydrogen Peroxide|Nanotubes, Carbon|Particulate Matter|Plant Extracts|Resveratrol|Rosiglitazone
ACTG2	72	24.05	27	Aluminum|Cadmium|Copper|Copper Sulfate|Hydrogen Peroxide|Nanotubes, Carbon|Particulate Matter|Rosiglitazone|Sodium Fluoride
CD47	961	24.05	20	4-hydroxy-2-nonenal|Cadmium|Copper|Copper Sulfate|Curcumin|Nanotubes, Carbon|Ozone|Particulate Matter|Plant Extracts
FSTL1	11167	24.05	28	Copper|Curcumin|Folic Acid|Indomethacin|Mifepristone|Nanotubes, Carbon|Particulate Matter|Resveratrol|Rosiglitazone
ITPR3	3710	24.05	21	Copper Sulfate|Folic Acid|Hydrogen Peroxide|Indomethacin|Ozone|Particulate Matter|Raloxifene Hydrochloride|Resveratrol|Streptozocin
KL	9365	24.05	28	Cadmium|Melatonin|Nitric Oxide|Reactive Oxygen Species|Resveratrol|Rosiglitazone|Streptozocin|Vitamin D|Zinc
LGALS3	3958	24.05	22	Copper Sulfate|Folic Acid|Ginkgo biloba extract|Mifepristone|Nanotubes, Carbon|Ozone|Plant Extracts|Reactive Oxygen Species|Resveratrol|Sodium Fluoride|Streptozocin
LYZ	4069	24.05	38	Aluminum|Copper|Copper Sulfate|Curcumin|Hydrogen Peroxide|Resveratrol|Rosiglitazone|Streptozocin|Zinc
IL13	3596	24.04	42	Aluminum|Biological Products|Copper|Donepezil|Hydrogen Peroxide|Nanotubes, Carbon|Ozone|Particulate Matter|Plant Extracts|Resveratrol|Rosiglitazone|Serotonin
CTSK	1513	24.01	28	Fluorides|Folic Acid|Haloperidol|Nanotubes, Carbon|Ozone|Raloxifene Hydrochloride|Resveratrol|Streptozocin|Vitamin D|Zinc
DNAJB4	11080	24.01	23	2-butenal|4-hydroxy-2-nonenal|Cadmium|Copper|Copper Sulfate|Nanotubes, Carbon|Ozone|Particulate Matter|Raloxifene Hydrochloride|Zinc
MIR214	406996	24.01	22	Copper|Folic Acid|Hydrogen Peroxide|Plant Extracts|Resveratrol|Sodium Fluoride|Zinc
MRPL16	54948	24.01	22	Copper|Copper Sulfate|Nanotubes, Carbon|Plant Extracts|Resveratrol|Rosiglitazone|Sodium Fluoride
ZFP62	643836	24.01	12	Copper Sulfate|Folic Acid|Hydrogen Peroxide|Indomethacin|Nanotubes, Carbon|Plant Extracts|Resveratrol
RSPH14	27156	23.97	13	Celecoxib|Ibuprofen|Indomethacin|Nanotubes, Carbon|Sodium Fluoride|Zinc
GAST	2520	23.96	24	Cadmium|Copper|Copper Sulfate|Glucose|Melatonin|Midazolam|Reserpine|Resveratrol|Zinc
GRB10	2887	23.96	26	Copper|Copper Sulfate|Curcumin|Folic Acid|Mifepristone|Particulate Matter|Raloxifene Hydrochloride|Resveratrol|Zinc
HEY1	23462	23.96	23	Copper|Copper Sulfate|Folic Acid|Haloperidol|N2-((2S)-2-(3,5-difluorophenyl)-2-hydroxyethanoyl)-N1-((7S)-5-methyl-6-oxo-6,7-dihydro-5H-dibenzo(b,d)azepin-7-yl)-L-alaninamide|Nanotubes, Carbon|Nicotine|Ozone|Sodium Fluoride
CAPNS1	826	23.95	12	4-hydroxy-2-nonenal|Cadmium|Hydrogen Peroxide|Indomethacin|Kainic Acid|Nanotubes, Carbon|Resveratrol|Sodium Fluoride
KDM1A	23028	23.95	22	Berberine|Copper|Copper Sulfate|Deferoxamine|Folic Acid|Glucose|Indomethacin|Nitric Oxide
PLIN2	123	23.95	35	Celecoxib|Copper|Ibuprofen|Indomethacin|Nanotubes, Carbon|Particulate Matter|Resveratrol|Rosiglitazone|Sodium Fluoride|Streptozocin|Tolcapone
RPL32	6161	23.95	23	Cadmium|Copper|cupric chloride|Glucose|Hydrogen Peroxide|Indomethacin|Plant Extracts|Resveratrol
RXRA	6256	23.95	19	4-hydroxy-2-nonenal|Copper Sulfate|Curcumin|Dichlorodiphenyl Dichloroethylene|Folic Acid|Glucose|Hydrogen Peroxide|Ibuprofen|Indomethacin|Resveratrol|Rosiglitazone|Vitamin D
TPP2	7174	23.95	9	cupric chloride|Folic Acid|Glucose|Homocysteine|Hydrogen Peroxide|Nicotine|Ozone|Sodium Fluoride
DNAJC10	54431	23.94	21	Celecoxib|Copper|Copper Sulfate|Folic Acid|Indomethacin|Particulate Matter|Plant Extracts|Sodium Fluoride
EXOSC2	23404	23.94	24	Cadmium|Copper|Copper Sulfate|Indomethacin|Nanotubes, Carbon|Particulate Matter|Plant Extracts|Resveratrol
KLF5	688	23.94	26	Copper|Copper Sulfate|Folic Acid|Hydrogen Peroxide|Nanotubes, Carbon|Ozone|Particulate Matter|Plant Extracts|Resveratrol|Rosiglitazone
CEBPD	1052	23.9	28	Glucose|Hydrogen Peroxide|Nanotubes, Carbon|Niacin|Ozone|Particulate Matter|Reactive Oxygen Species|Resveratrol|Rosiglitazone|Streptozocin|Zinc
RAD51	5888	23.9	26	4-hydroxy-2-nonenal|Cadmium|Copper|Copper Sulfate|Curcumin|Folic Acid|Nanotubes, Carbon|Ozone|Plant Extracts|Plant Preparations|Resveratrol
BUB1B	701	23.88	28	4-hydroxy-2-nonenal|Cadmium|Copper|Copper Sulfate|Folic Acid|Lithium|Nanotubes, Carbon|Ozone|Resveratrol|sulindac sulfide
CDCA2	157313	23.88	15	4-hydroxy-2-nonenal|Cadmium|Copper Sulfate|Folic Acid|Hydrogen Peroxide|Indomethacin|Nanotubes, Carbon|Ozone|Resveratrol
DGAT2	84649	23.88	26	Celecoxib|Copper|Copper Sulfate|Haloperidol|Hydrogen Peroxide|Indomethacin|Nanotubes, Carbon|Niacin|Particulate Matter|Rosiglitazone
MYO1B	4430	23.88	23	Copper|Copper Sulfate|Folic Acid|Homocysteine|Hydrogen Peroxide|Nanotubes, Carbon|Ozone|Particulate Matter|Resveratrol
PLSCR1	5359	23.88	35	Copper|Copper Sulfate|cupric chloride|Folic Acid|Iron|Nanotubes, Carbon|Plant Extracts|Resveratrol|Streptozocin
MRPL22	29093	23.83	13	Hydrogen Peroxide|Indomethacin|Nanotubes, Carbon|Plant Extracts|Resveratrol|Rosiglitazone|Tolcapone
TWF2	11344	23.83	23	Copper|Copper Sulfate|Folic Acid|Nicotine|Raloxifene Hydrochloride|Resveratrol|Sodium Fluoride
CCL4	6351	23.82	20	27-hydroxycholesterol|4-hydroxy-2-nonenal|Cholesterol, Dietary|Folic Acid|Indomethacin|Minocycline|Nanotubes, Carbon|Ozone|Particulate Matter|Resveratrol|Rosiglitazone|Sodium Fluoride
RBM5	10181	23.82	23	Copper|Copper Sulfate|Haloperidol|Nanotubes, Carbon|Particulate Matter|Plant Extracts|Resveratrol|Sodium Fluoride
BAG3	9531	23.81	23	2-butenal|Cadmium|Copper|Copper Sulfate|cupric chloride|Kainic Acid|Metals, Heavy|Nanotubes, Carbon|Particulate Matter|Zinc
CTSC	1075	23.81	23	Copper|Copper Sulfate|cupric chloride|Folic Acid|Ibuprofen|Indomethacin|Mifepristone|Nanotubes, Carbon|Sodium Fluoride|sulindac sulfide
LPIN1	23175	23.81	27	4-hydroxy-2-nonenal|Cadmium|Copper|Copper Sulfate|Hydrogen Peroxide|Nanotubes, Carbon|Particulate Matter|Plant Extracts|Resveratrol|Rosiglitazone
ANLN	54443	23.79	25	4-hydroxy-2-nonenal|Cadmium|Copper|Copper Sulfate|Folic Acid|Hydrogen Peroxide|Nanotubes, Carbon|Ozone|Resveratrol
ECHS1	1892	23.79	28	Cadmium|Copper|Copper Sulfate|entacapone|Fluorides|Nanotubes, Carbon|Rosiglitazone|Streptozocin|Tolcapone
HDAC2	3066	23.79	17	Acrolein|Berberine|Curcumin|Folic Acid|Hydrogen Peroxide|Mifepristone|Nicotine|Plant Extracts|Resveratrol
TALDO1	6888	23.79	15	Copper Sulfate|cupric chloride|Curcumin|Fluorides|Ibuprofen|Nanotubes, Carbon|Nitric Oxide|Resveratrol|Rosiglitazone
TRADD	8717	23.79	13	Cadmium|Copper Sulfate|Curcumin|Hydrogen Peroxide|Indomethacin|Melatonin|Nitric Oxide|Particulate Matter|Plant Extracts
HDAC1	3065	23.75	22	Curcumin|Dichlorodiphenyl Dichloroethylene|Folic Acid|Hydrogen Peroxide|Nicotine|Particulate Matter|Plant Extracts|Resveratrol|sulindac sulfide|Zinc
ITGB3	3690	23.75	21	Acrolein|Curcumin|Glucose|Nanotubes, Carbon|Nicotine|Nitric Oxide|Particulate Matter|Resveratrol|Rosiglitazone|Serotonin
TNFRSF10A	8797	23.75	19	Biological Products|Celecoxib|Copper Sulfate|Curcumin|Nanotubes, Carbon|Ozone|Plant Extracts|Resveratrol|sulindac sulfide|Zinc
CDO1	1036	23.71	29	Copper|Folic Acid|Indomethacin|Iron|Nanotubes, Carbon|Plant Preparations|Raloxifene Hydrochloride|Rosiglitazone|Sodium Fluoride
HBP1	26959	23.71	17	4-hydroxy-2-nonenal|Copper Sulfate|Folic Acid|Glucose|Hydrogen Peroxide|Indomethacin|Nanotubes, Carbon|Raloxifene Hydrochloride|Zinc
LAMB3	3914	23.7	26	Cadmium|Copper|Copper Sulfate|Folic Acid|Glucose|Hydrogen Peroxide|Nanotubes, Carbon|Particulate Matter|Resveratrol
NR0B2	8431	23.69	20	Cholesterol, Dietary|Copper Sulfate|Glucose|Haloperidol|Hydrogen Peroxide|Ibuprofen|Nanotubes, Carbon|Plant Extracts|Resveratrol|Streptozocin|Thioridazine
HSP-16.1	179286	23.65	31	Aluminum|Cadmium|Copper|Iron|Resveratrol|Zinc
MRPS14	63931	23.65	11	Cadmium|Copper Sulfate|Hydrogen Peroxide|Indomethacin|Plant Extracts|Rosiglitazone|Tolcapone
QKI	9444	23.65	19	Cadmium|Copper|Copper Sulfate|cupric chloride|Haloperidol|Plant Extracts|Raloxifene Hydrochloride
SLC37A2	219855	23.65	21	Copper|Copper Sulfate|Folic Acid|Hydrogen Peroxide|Nanotubes, Carbon|Nicotine|Particulate Matter
VPS26A	9559	23.65	9	Copper Sulfate|cupric chloride|Folic Acid|Glucose|Hydrogen Peroxide|Particulate Matter|Plant Extracts
BRCA1	672	23.64	17	Cadmium|Copper Sulfate|Dichlorodiphenyl Dichloroethylene|Folic Acid|Hydrogen Peroxide|Nicotine|Ozone|Particulate Matter|Plant Extracts|Reactive Oxygen Species|Resveratrol
CLIC4	25932	23.62	31	Copper|Copper Sulfate|Folic Acid|Indomethacin|Nanotubes, Carbon|Particulate Matter|Raloxifene Hydrochloride|Streptozocin|Zinc
DDC	1644	23.62	25	Copper|Copper Sulfate|cupric chloride|Dichlorodiphenyl Dichloroethylene|Homocysteine|Nanotubes, Carbon|Nitric Oxide|Ozone|Reserpine|Resveratrol
GLS	2744	23.62	28	Copper|Copper Sulfate|Dichlorodiphenyl Dichloroethylene|Folic Acid|Glucose|Hydrogen Peroxide|Indomethacin|Lithium|Nanotubes, Carbon|Resveratrol
NUF2	83540	23.62	14	4-hydroxy-2-nonenal|Cadmium|Copper Sulfate|Folic Acid|Hydrogen Peroxide|Nanotubes, Carbon|Ozone|Plant Extracts|Resveratrol
RRAD	6236	23.62	30	Cadmium|Copper|Copper Sulfate|cupric chloride|Folic Acid|Haloperidol|Nanotubes, Carbon|Raloxifene Hydrochloride|Streptozocin
TUBA4A	7277	23.62	26	Colchicine|Copper|Folic Acid|Hydrogen Peroxide|Nanotubes, Carbon|Nicotine|Resveratrol|Sodium Fluoride|sulindac sulfide
GRIK2	2898	23.59	18	Celecoxib|Dichlorodiphenyl Dichloroethylene|Haloperidol|Kainic Acid|Lithium|Nicotine|Plant Preparations|Zinc
IDS	3423	23.59	23	Cadmium|Copper|Copper Sulfate|Ibuprofen|Nanotubes, Carbon|Ozone|Particulate Matter|Resveratrol
TSPAN7	7102	23.59	21	Copper|Copper Sulfate|Glucose|Haloperidol|Hydrogen Peroxide|Indomethacin|Nanotubes, Carbon|Ozone
APOD	347	23.54	27	4-hydroxy-2-nonenal|Aluminum|Cadmium|Copper|Haloperidol|Indomethacin|Nanotubes, Carbon|Ozone|Raloxifene Hydrochloride
CYB5R3	1727	23.54	27	Copper|Copper Sulfate|Folic Acid|Indomethacin|Nanotubes, Carbon|Particulate Matter|Resveratrol|Sodium Fluoride|Zinc
ECI1	1632	23.54	27	Cadmium|Copper|Copper Sulfate|cupric chloride|Raloxifene Hydrochloride|Resveratrol|Rosiglitazone|Sodium Fluoride|Zinc
EIF5A	1984	23.54	27	4-hydroxy-2-nonenal|Cadmium|Copper|Nanotubes, Carbon|Raloxifene Hydrochloride|Resveratrol|Rosiglitazone|Sodium Fluoride|Zinc
HIPK2	28996	23.54	18	2-butenal|Cadmium|Copper Sulfate|Folic Acid|Indomethacin|Nanotubes, Carbon|Particulate Matter|Resveratrol|Rosiglitazone
HMGA1	3159	23.54	22	4-hydroxy-2-nonenal|Copper|Copper Sulfate|Hydrogen Peroxide|Indomethacin|Nanotubes, Carbon|Nicotine|Plant Extracts|Zinc
NCL	4691	23.54	15	Copper Sulfate|Folic Acid|Haloperidol|Hydrogen Peroxide|Indomethacin|Nanotubes, Carbon|Plant Extracts|Raloxifene Hydrochloride|Resveratrol
PDLIM1	9124	23.54	28	Cadmium|Copper|Ibuprofen|Indomethacin|Ozone|Particulate Matter|Resveratrol|Rosiglitazone|Zinc
PPP1R12A	4659	23.54	30	Copper|Copper Sulfate|Glucose|Nanotubes, Carbon|notoginsenoside R1|Particulate Matter|Resveratrol|Sodium Fluoride|Streptozocin
SLC2A5	6518	23.54	22	Cadmium|Curcumin|Glucose|Indomethacin|Iron|Mifepristone|Nanotubes, Carbon|Sodium Fluoride|Zinc
HSPE1	3336	23.49	26	Cadmium|Hydrogen Peroxide|Indomethacin|Nanotubes, Carbon|Nicotine|Particulate Matter|Resveratrol|Rosiglitazone|Sodium Fluoride|Streptozocin
TGFBI	7045	23.49	15	Cadmium|Copper Sulfate|cupric chloride|Dichlorodiphenyl Dichloroethylene|Folic Acid|Glucose|Nanotubes, Carbon|Plant Extracts|Raloxifene Hydrochloride|Resveratrol
IGF2	3481	23.48	25	Cadmium|Curcumin|Dichlorodiphenyl Dichloroethylene|Folic Acid|Hydrogen Peroxide|Indomethacin|Nanotubes, Carbon|Nicotine|Raloxifene Hydrochloride|Resveratrol|Zinc
MIR143	406935	23.48	20	Copper|Hydrogen Peroxide|Nanotubes, Carbon|Ozone|Particulate Matter|Plant Extracts|Resveratrol
MRPL46	26589	23.48	13	Copper Sulfate|Indomethacin|Nanotubes, Carbon|Plant Extracts|Resveratrol|Rosiglitazone|Sodium Fluoride
NUAK1	9891	23.48	12	Copper Sulfate|Folic Acid|Hydrogen Peroxide|Ibuprofen|Indomethacin|Nanotubes, Carbon|Raloxifene Hydrochloride|Rosiglitazone
RHBDF1	64285	23.48	24	Cadmium|Copper|Copper Sulfate|Haloperidol|Indomethacin|Plant Extracts|Raloxifene Hydrochloride|Resveratrol
ABCC3	8714	23.47	37	Colchicine|Copper|Copper Sulfate|Dichlorodiphenyl Dichloroethylene|Folic Acid|Hydrogen Peroxide|Indomethacin|Mifepristone|Nanotubes, Carbon|Particulate Matter|Plant Preparations|Resveratrol|Streptozocin
NFE2L3	9603	23.47	23	Copper|Copper Sulfate|Hydrogen Peroxide|Indomethacin|Nanotubes, Carbon|Plant Extracts|Resveratrol|Zinc
RPL17	6139	23.47	24	Cadmium|Copper|Copper Sulfate|Dichlorodiphenyl Dichloroethylene|Indomethacin|Nanotubes, Carbon|Resveratrol|Sodium Fluoride
ADH1	11522	23.46	31	2-butenal|Acrolein|Copper|Dichlorodiphenyl Dichloroethylene|Mifepristone|Nanotubes, Carbon|Raloxifene Hydrochloride|Streptozocin|Zinc
ALOX5AP	241	23.46	17	4-hydroxy-2-nonenal|Aluminum|Folic Acid|Glucose|Hydrogen Peroxide|Kainic Acid|Nanotubes, Carbon|Reactive Oxygen Species|Resveratrol
CROT	54677	23.46	33	4-hydroxy-2-nonenal|Cadmium|Copper|cupric chloride|Indomethacin|Plant Extracts|Resveratrol|Rosiglitazone|Streptozocin
CYP26B1	56603	23.46	31	Cadmium|Copper|Copper Sulfate|Folic Acid|Nanotubes, Carbon|Plant Extracts|Raloxifene Hydrochloride|Resveratrol|Streptozocin
ASS1	445	23.43	26	Acetylcholine|Copper|Folic Acid|Nanotubes, Carbon|Nitric Oxide|Ozone|Particulate Matter|Resveratrol|Sodium Fluoride|Zinc
HSP-3	180880	23.43	27	Aluminum|Cadmium|Copper|Iron|Zinc
ALPI	248	23.37	12	Cadmium|Copper Sulfate|entacapone|Melatonin|Reactive Oxygen Species|Resveratrol|Rosiglitazone|Tolcapone
DCLK1	9201	23.37	28	Copper|Folic Acid|Haloperidol|Nanotubes, Carbon|Particulate Matter|Plant Extracts|Resveratrol|Rosiglitazone|Zinc
PAWR	5074	23.37	11	Colchicine|Copper Sulfate|Folic Acid|Glucose|Hydrogen Peroxide|Melatonin|Nanotubes, Carbon|Raloxifene Hydrochloride|sulindac sulfide
PMEPA1	56937	23.37	28	Copper|Curcumin|Ibuprofen|Indomethacin|Nanotubes, Carbon|Particulate Matter|Resveratrol|Rosiglitazone|Zinc
SNAP25	6616	23.37	16	Glucose|Haloperidol|Hydrogen Peroxide|Minocycline|Nanotubes, Carbon|Ozone|Particulate Matter|Plant Extracts|Zinc
TRIP13	9319	23.37	26	4-hydroxy-2-nonenal|Copper|Folic Acid|Indomethacin|Nanotubes, Carbon|Ozone|Resveratrol|Sodium Fluoride|Zinc
ZBTB20	26137	23.37	25	4-hydroxy-2-nonenal|Copper|Copper Sulfate|Folic Acid|Haloperidol|Indomethacin|Nanotubes, Carbon|Particulate Matter|Zinc
CREM	1390	23.36	26	Cadmium|Copper|Dichlorodiphenyl Dichloroethylene|Hydrogen Peroxide|Nanotubes, Carbon|Reserpine|Resveratrol|Sodium Fluoride|Tolcapone|Zinc
KLHL21	9903	23.36	20	Aluminum|Copper Sulfate|Curcumin|Hydrogen Peroxide|Nanotubes, Carbon|Particulate Matter|sulindac sulfide|Zinc
KLK3	354	23.36	21	Androgens|Cadmium|Curcumin|Dichlorodiphenyl Dichloroethylene|Goserelin|Mifepristone|Plant Extracts|Resveratrol|sulindac sulfide|Zinc
ARFGEF2	10564	23.31	15	Copper Sulfate|Dichlorodiphenyl Dichloroethylene|Ibuprofen|Nanotubes, Carbon|Plant Extracts|Rosiglitazone|Zinc
B4GALT2	8704	23.31	18	Copper|Copper Sulfate|Folic Acid|Kainic Acid|Nanotubes, Carbon|Nicotine|Plant Extracts
MIR29C	407026	23.31	18	Folic Acid|Hydrogen Peroxide|Nanotubes, Carbon|Plant Extracts|Resveratrol|Sodium Fluoride|Streptozocin
MRPS26	64949	23.31	21	Celecoxib|Copper|Copper Sulfate|Folic Acid|Hydrogen Peroxide|Nanotubes, Carbon|Rosiglitazone
MYDGF	56005	23.31	16	Copper Sulfate|Haloperidol|Indomethacin|Nanotubes, Carbon|Particulate Matter|Sodium Fluoride|Zinc
CITED2	10370	23.3	26	Copper Sulfate|Hydrogen Peroxide|Indomethacin|Kainic Acid|Nanotubes, Carbon|Particulate Matter|Reactive Oxygen Species|Rosiglitazone|Streptozocin|Zinc
ACSS2	55902	23.29	28	Aluminum|Copper|Copper Sulfate|cupric chloride|Indomethacin|Nanotubes, Carbon|Particulate Matter|Tolcapone|Zinc
COL12A1	1303	23.29	24	Cadmium|Copper|Copper Sulfate|Glucose|Indomethacin|Mifepristone|Nanotubes, Carbon|Plant Extracts|Resveratrol
PTCH1	5727	23.29	25	Androgens|Copper|Dichlorodiphenyl Dichloroethylene|Folic Acid|Glucose|Indomethacin|Nanotubes, Carbon|Plant Extracts|Resveratrol
SLC25A4	291	23.29	24	Acrolein|Cadmium|Copper Sulfate|Folic Acid|Nanotubes, Carbon|Resveratrol|Sodium Fluoride|Streptozocin|Tolcapone
NEUROD1	4760	23.25	26	Copper Sulfate|Curcumin|Haloperidol|Plant Preparations|Rosiglitazone|Streptozocin|Tacrine|Zinc
SSR1	6745	23.25	18	Copper|Copper Sulfate|Nanotubes, Carbon|Ozone|Particulate Matter|Plant Extracts|Sodium Fluoride|Tolcapone
AOX1	316	23.24	26	4-hydroxy-2-nonenal|Copper|Copper Sulfate|Indomethacin|Nanotubes, Carbon|Ozone|Particulate Matter|Raloxifene Hydrochloride|Resveratrol|Zinc
MCM5	4174	23.24	26	Cadmium|Celecoxib|Copper|cupric chloride|Hydrogen Peroxide|Indomethacin|Nanotubes, Carbon|Ozone|Particulate Matter|Resveratrol
CKAP2	26586	23.21	23	Copper|Copper Sulfate|Folic Acid|Hydrogen Peroxide|Nanotubes, Carbon|Ozone|Plant Extracts|Resveratrol|Sodium Fluoride
PLK3	1263	23.21	18	Copper Sulfate|Curcumin|Dichlorodiphenyl Dichloroethylene|Hydrogen Peroxide|Indomethacin|Nanotubes, Carbon|Raloxifene Hydrochloride|Rosiglitazone|Zinc
G0S2	50486	23.18	23	Cadmium|Hydrogen Peroxide|Indomethacin|Nanotubes, Carbon|Ozone|Particulate Matter|Raloxifene Hydrochloride|Resveratrol|Rosiglitazone|Zinc
ATF1	466	23.14	21	Copper|Copper Sulfate|Curcumin|Deferoxamine|Homocysteine|Hydrogen Peroxide|Plant Extracts|Resveratrol
BTK	695	23.14	22	Copper|Folic Acid|Mifepristone|Nanotubes, Carbon|Nicotine|Plant Extracts|Resveratrol
CHGA	1113	23.14	24	Cadmium|Copper|Copper Sulfate|Dichlorodiphenyl Dichloroethylene|Ibuprofen|Nicotine|Reserpine|Resveratrol
MARS2	92935	23.14	9	Cadmium|Copper Sulfate|Folic Acid|Hydrogen Peroxide|Nanotubes, Carbon|Plant Extracts|sulindac sulfide
PLPBP	11212	23.14	19	Copper|Copper Sulfate|Folic Acid|Hydrogen Peroxide|Nanotubes, Carbon|Plant Extracts|Zinc
SEMA3B	7869	23.14	13	Copper Sulfate|Folic Acid|Ginkgo biloba extract|Hydrogen Peroxide|Indomethacin|Mifepristone|Raloxifene Hydrochloride|Resveratrol
SUCLG1	8802	23.14	15	4-hydroxy-2-nonenal|Cadmium|Copper Sulfate|Indomethacin|Nanotubes, Carbon|Resveratrol|Rosiglitazone|Sodium Fluoride
TFR2	7036	23.14	27	Aluminum|Copper|Deferoxamine|Iron|Lipid Peroxides|Nanotubes, Carbon|Plant Extracts|Tolcapone
ADORA2B	136	23.13	13	4-hydroxy-2-nonenal|Cadmium|Copper Sulfate|Folic Acid|Indomethacin|Melatonin|Nanotubes, Carbon|Particulate Matter|Raloxifene Hydrochloride
AHCY	191	23.13	26	Cadmium|Copper|Folic Acid|Homocysteine|Hydrogen Peroxide|Nanotubes, Carbon|Particulate Matter|Resveratrol|Zinc
CEACAM1	634	23.13	20	Folic Acid|Glucose|Hydrogen Peroxide|Ibuprofen|Kainic Acid|Nicotine|Ozone|Resveratrol|Zinc
EIF2A	83939	23.13	14	4-hydroxy-2-nonenal|Acrolein|Cadmium|cupric chloride|Indomethacin|Niacin|Plant Extracts|Reactive Oxygen Species|Sodium Fluoride
PON2	5445	23.13	17	Acrolein|Cadmium|Copper Sulfate|Glucose|Hydrogen Peroxide|Indomethacin|Nicotine|Plant Extracts|Rosiglitazone
UBC	7316	23.13	18	2-butenal|Cadmium|Copper Sulfate|cupric chloride|Curcumin|Nanotubes, Carbon|Nicotine|Nitric Oxide|Zinc
PHGDH	26227	23.12	20	4-hydroxy-2-nonenal|Copper Sulfate|Folic Acid|Hydrogen Peroxide|Indomethacin|Nanotubes, Carbon|Nicotine|Particulate Matter|Sodium Fluoride|Zinc
MT	30282	23.07	20	Cadmium|Copper|Copper Sulfate|cupric chloride|Haloperidol|Zinc
COL4A1	1282	23.06	31	Cadmium|Copper|Curcumin|Folic Acid|Glucose|Nanotubes, Carbon|Particulate Matter|Plant Extracts|Rosiglitazone|Streptozocin
ENO2	2026	23.06	19	Aluminum|Cadmium|Glucose|Indomethacin|Melatonin|Mifepristone|Nanotubes, Carbon|Particulate Matter|Raloxifene Hydrochloride|Resveratrol
HMGB2	3148	23.06	26	Copper|Copper Sulfate|Folic Acid|Hydrogen Peroxide|Indomethacin|Nanotubes, Carbon|Ozone|Plant Extracts|Resveratrol|Zinc
LY96	23643	23.06	24	4-hydroxy-2-nonenal|Cadmium|Copper|Copper Sulfate|Indomethacin|Melatonin|Nanotubes, Carbon|Particulate Matter|Zinc
RGCC	28984	23.05	26	Cadmium|Copper|Copper Sulfate|Hydrogen Peroxide|Indomethacin|Lithium|Nanotubes, Carbon|Particulate Matter|Zinc
ADAM9	8754	23.03	23	Copper|Copper Sulfate|Hydrogen Peroxide|Nanotubes, Carbon|Plant Extracts|Resveratrol|Rosiglitazone|sulindac sulfide
CCPG1	9236	23.03	24	Copper|Copper Sulfate|Curcumin|Glucose|Indomethacin|Iron|Nanotubes, Carbon|Plant Extracts
MARCKSL1	65108	23.03	13	4-hydroxy-2-nonenal|Hydrogen Peroxide|Indomethacin|Mifepristone|Nanotubes, Carbon|Particulate Matter|Raloxifene Hydrochloride|Resveratrol
PYCR1	5831	23.03	20	Cadmium|Copper|Copper Sulfate|Folic Acid|Glucose|Hydrogen Peroxide|Nanotubes, Carbon|Plant Extracts
RAD54L	8438	23.03	24	4-hydroxy-2-nonenal|Copper|Copper Sulfate|Indomethacin|Nanotubes, Carbon|Ozone|Resveratrol|Zinc
ST8SIA4	7903	23.03	23	Cadmium|Celecoxib|Copper|Folic Acid|Ibuprofen|Nanotubes, Carbon|Plant Extracts|Resveratrol
EPHX1	2052	22.99	38	4-hydroxy-2-nonenal|Cadmium|Copper|Copper Sulfate|Hydrogen Peroxide|Indomethacin|Nanotubes, Carbon|Ozone|Plant Extracts|Resveratrol|Rosiglitazone|Streptozocin|Zinc
MIR146A	406938	22.98	19	Cadmium|cupric chloride|Curcumin|Glucose|Hydrogen Peroxide|Resveratrol|Zinc
ANKFY1	51479	22.98	14	2-butenal|Aluminum|Copper Sulfate|Haloperidol|Indomethacin|Nanotubes, Carbon|Plant Extracts
APOA2	336	22.98	23	Cadmium|Copper|Copper Sulfate|Folic Acid|Haloperidol|Nanotubes, Carbon|Plant Extracts|Plant Preparations|Zinc
CGA	1081	22.98	26	Copper|Dichlorodiphenyl Dichloroethylene|Indomethacin|Nicotine|Plant Extracts|Resveratrol|Rosiglitazone|Sodium Fluoride|Thiourea
GAS2L1	10634	22.98	18	Copper|Copper Sulfate|Folic Acid|Hydrogen Peroxide|Nanotubes, Carbon|Plant Extracts|Sodium Fluoride
IFNB1	3456	22.98	28	4-hydroxy-2-nonenal|Aluminum|Copper|Curcumin|Hydrogen Peroxide|Nitric Oxide|Plant Extracts|Reactive Oxygen Species|Resveratrol
KCNIP3	30818	22.98	17	Aluminum|Folic Acid|Haloperidol|Nanotubes, Carbon|Ozone|Plant Extracts|Resveratrol
MCEE	84693	22.98	21	Copper|Copper Sulfate|Indomethacin|Nanotubes, Carbon|Plant Extracts|Resveratrol|Tolcapone
MIR222	407007	22.98	16	Cadmium|Curcumin|Folic Acid|Hydrogen Peroxide|Ozone|Particulate Matter|Streptozocin
REL	5966	22.98	21	4-hydroxy-2-nonenal|Curcumin|Dichlorodiphenyl Dichloroethylene|Hydrogen Peroxide|Lithium|Plant Extracts|Resveratrol|Sodium Fluoride|Streptozocin
SPC25	57405	22.98	27	Cadmium|Copper|Copper Sulfate|Folic Acid|Lithium|Nanotubes, Carbon|Ozone|Particulate Matter|Resveratrol
TMED4	222068	22.98	22	Copper|Copper Sulfate|Haloperidol|Hydrogen Peroxide|Nanotubes, Carbon|Resveratrol|Tolcapone
TNFSF9	8744	22.98	21	Colchicine|Copper|Copper Sulfate|Fluorides|Nanotubes, Carbon|Ozone|Particulate Matter|Plant Extracts|Zinc
TSGA10	80705	22.98	19	Celecoxib|Copper|Copper Sulfate|Folic Acid|Ibuprofen|Nanotubes, Carbon|Sodium Fluoride
TSPYL2	64061	22.98	19	4-hydroxy-2-nonenal|Copper|Copper Sulfate|Indomethacin|Nanotubes, Carbon|Plant Extracts|Zinc
ZKSCAN1	7586	22.98	20	2-butenal|Copper|Copper Sulfate|Glucose|Nanotubes, Carbon|Plant Extracts|Resveratrol
CYP17A1	1586	22.95	20	Androgens|Berberine|Biological Products|cupric chloride|Dichlorodiphenyl Dichloroethylene|Mifepristone|Nanotubes, Carbon|Nicotine|Ozone|Particulate Matter|Plant Extracts|Resveratrol|Rosiglitazone
TYR	7299	22.94	25	4-hydroxy-2-nonenal|Copper|cupric chloride|Hydrogen Peroxide|Particulate Matter|Plant Extracts|puag-haad|Reactive Oxygen Species|Resveratrol|Zinc
AMD1	262	22.93	15	Copper Sulfate|Folic Acid|Hydrogen Peroxide|Indomethacin|Nicotine|Particulate Matter|Reserpine|Resveratrol
CTNNAL1	8727	22.93	22	Copper|Copper Sulfate|Dichlorodiphenyl Dichloroethylene|Mifepristone|Nanotubes, Carbon|Ozone|Particulate Matter|Resveratrol
GSK3A	2931	22.93	17	Cadmium|Copper Sulfate|Haloperidol|Indomethacin|Lithium|Nicotine|Resveratrol|Sodium Fluoride
UBE2H	7328	22.93	20	Copper Sulfate|Folic Acid|Haloperidol|Hydrogen Peroxide|Indomethacin|Resveratrol|Sodium Fluoride|Zinc
GPAT3	84803	22.9	22	Aluminum|Copper Sulfate|Hydrogen Peroxide|Ibuprofen|Nanotubes, Carbon|Ozone|Plant Extracts|Rosiglitazone|Zinc
ROCK2	9475	22.9	21	Cadmium|Copper|Copper Sulfate|Homocysteine|Indomethacin|Nanotubes, Carbon|Plant Extracts|Raloxifene Hydrochloride|Sodium Fluoride
GPX-6	188313	22.83	27	Aluminum|Copper|Copper Sulfate|Iron|Zinc
MIR210	406992	22.83	14	Deferoxamine|Glucose|Nanotubes, Carbon|Particulate Matter|Plant Extracts|Reactive Oxygen Species|Zinc
VSNL1	7447	22.82	23	Cadmium|Copper|Copper Sulfate|Haloperidol|Hydrogen Peroxide|Nanotubes, Carbon|Particulate Matter|Tolcapone
CENPE	1062	22.82	14	Cadmium|Copper Sulfate|Folic Acid|Homocysteine|Nanotubes, Carbon|Nicotine|Ozone|Plant Extracts|Resveratrol
COL5A2	1290	22.82	26	Aluminum|Copper|Curcumin|Folic Acid|Glucose|Nanotubes, Carbon|Particulate Matter|Raloxifene Hydrochloride|Sodium Fluoride
CYP26A1	1592	22.82	24	Cadmium|Dichlorodiphenyl Dichloroethylene|Hydrogen Peroxide|Nanotubes, Carbon|Nicotine|Plant Extracts|Raloxifene Hydrochloride|Resveratrol|Rosiglitazone|Streptozocin
FLRT2	23768	22.82	17	Aluminum|Folic Acid|Glucose|Indomethacin|Mifepristone|Nicotine|Particulate Matter|Plant Extracts
LPP	4026	22.82	27	2-butenal|Aluminum|Copper|Copper Sulfate|Folic Acid|Nanotubes, Carbon|Resveratrol|Sodium Fluoride
PDHB	5162	22.82	14	Copper Sulfate|Deferoxamine|Glucose|Nanotubes, Carbon|Particulate Matter|Resveratrol|Rosiglitazone|Sodium Fluoride
PEBP1	5037	22.82	27	Cadmium|Copper|Copper Sulfate|Folic Acid|Glucose|Lithium|Nanotubes, Carbon|Resveratrol|Sodium Fluoride
PHLDA2	7262	22.82	24	Copper|Copper Sulfate|Hydrogen Peroxide|Indomethacin|Nanotubes, Carbon|Particulate Matter|Plant Extracts|Rosiglitazone|Zinc
PTH	5741	22.82	28	Aluminum|Aluminum Chloride|Cadmium|Copper|Hydrogen Peroxide|Lithium|Raloxifene Hydrochloride|Sodium Fluoride|Vitamin D
RUNX1T1	862	22.82	18	2-butenal|Folic Acid|Indomethacin|Nanotubes, Carbon|Nicotine|Particulate Matter|Plant Extracts|Zinc
SAP30L	79685	22.82	10	Copper Sulfate|Folic Acid|Hydrogen Peroxide|Indomethacin|Kainic Acid|Nicotine|Plant Extracts
SLC51A	200931	22.82	23	Aluminum|Copper Sulfate|Dichlorodiphenyl Dichloroethylene|Hydrogen Peroxide|Indomethacin|Plant Extracts|Rosiglitazone|Streptozocin
TFPI2	7980	22.82	27	Colchicine|Copper|Copper Sulfate|Indomethacin|Nanotubes, Carbon|Nicotine|Ozone|Resveratrol|Zinc
FTMT	94033	22.8	14	Deferoxamine|Hydrogen Peroxide|Iron|Plant Extracts|Rosiglitazone|Sodium Fluoride
YIF1B	90522	22.79	10	Copper Sulfate|Glucose|Indomethacin|Nanotubes, Carbon|Plant Extracts|Resveratrol
ELOVL6	79071	22.76	28	Copper|Copper Sulfate|Folic Acid|Glucose|Indomethacin|Nanotubes, Carbon|Particulate Matter|Plant Extracts|Resveratrol|Rosiglitazone
KIT	3815	22.76	28	Acrolein|Aluminum|Cadmium|Curcumin|Dichlorodiphenyl Dichloroethylene|Iron|Nanotubes, Carbon|Particulate Matter|Resveratrol|Vitamin D
PSAT1	29968	22.76	29	Cadmium|Copper|Copper Sulfate|Folic Acid|Nanotubes, Carbon|Ozone|Particulate Matter|Resveratrol|Rosiglitazone|Zinc
CFH	3075	22.75	29	Cadmium|Copper|Haloperidol|Nanotubes, Carbon|Particulate Matter|Plant Preparations|Resveratrol|Rosiglitazone|Zinc
NEK2	4751	22.75	25	4-hydroxy-2-nonenal|Cadmium|Copper|Copper Sulfate|Hydrogen Peroxide|Nanotubes, Carbon|Ozone|Resveratrol|Zinc
RASA1	5921	22.72	25	Aluminum|Copper|Folic Acid|Indomethacin|Mifepristone|Ozone|Raloxifene Hydrochloride|Sodium Fluoride
RPL13A	23521	22.72	22	Cadmium|Copper|Glucose|Hydrogen Peroxide|Indomethacin|Nanotubes, Carbon|Particulate Matter|Sodium Fluoride
YBX3	8531	22.72	23	4-hydroxy-2-nonenal|Copper|Copper Sulfate|Indomethacin|Nanotubes, Carbon|Raloxifene Hydrochloride|Resveratrol|Sodium Fluoride
CYP2D6	1565	22.69	30	1-(3-chlorophenyl)piperazine|Copper|Fluvoxamine|Haloperidol|Hydrogen Peroxide|Lipid Peroxides|Midazolam|Paroxetine|Plant Extracts|Resveratrol|Rosiglitazone|Thioridazine|Zinc
KIF23	9493	22.67	26	Cadmium|Copper|Copper Sulfate|Glucose|Hydrogen Peroxide|Lithium|Nanotubes, Carbon|Ozone|Resveratrol
NSUN2	54888	22.67	8	Copper Sulfate|Glucose|Homocysteine|Hydrogen Peroxide|Indomethacin|Nanotubes, Carbon|Plant Extracts
PSMG1	8624	22.67	9	Celecoxib|Copper Sulfate|Hydrogen Peroxide|Indomethacin|Nanotubes, Carbon|Nicotine|Plant Extracts
THBS3	7059	22.67	11	Folic Acid|Hydrogen Peroxide|Indomethacin|Nanotubes, Carbon|Ozone|Rosiglitazone|Sodium Fluoride
CLDN1	9076	22.65	34	Copper|Copper Sulfate|Hydrogen Peroxide|Mifepristone|Nanotubes, Carbon|Particulate Matter|puag-haad|Resveratrol|Rosiglitazone|Streptozocin
HK2	3099	22.65	29	Cadmium|Celecoxib|Copper|Copper Sulfate|Folic Acid|Hydrogen Peroxide|Indomethacin|Nanotubes, Carbon|Resveratrol|Rosiglitazone
DAG1	1605	22.62	23	Cadmium|Copper|Nanotubes, Carbon|Ozone|Particulate Matter|Raloxifene Hydrochloride|Reactive Oxygen Species|Resveratrol
GRPEL1	80273	22.62	19	Colchicine|Copper Sulfate|cupric chloride|Indomethacin|Nanotubes, Carbon|Particulate Matter|Rosiglitazone|Zinc
FZD4	8322	22.61	19	Copper|Copper Sulfate|Hydrogen Peroxide|Indomethacin|Mifepristone|Ozone|Particulate Matter|Plant Extracts
BNIP3L	665	22.6	23	Clioquinol|Copper|Copper Sulfate|Deferoxamine|Folic Acid|Hydrogen Peroxide|Nanotubes, Carbon|Ozone|Particulate Matter
CDCA8	55143	22.6	22	Cadmium|Copper Sulfate|Folic Acid|Haloperidol|Indomethacin|Nanotubes, Carbon|Ozone|Resveratrol|Zinc
DUSP10	11221	22.6	28	2-butenal|Cadmium|Copper|Curcumin|Folic Acid|Ozone|Resveratrol|Rosiglitazone|Zinc
MUC1	4582	22.6	21	Cadmium|Folic Acid|Mifepristone|Particulate Matter|Plant Extracts|Raloxifene Hydrochloride|Resveratrol|sulindac sulfide|Zinc
PLA2G7	7941	22.6	21	4-hydroxy-2-nonenal|Copper|Folic Acid|Hydrogen Peroxide|Nanotubes, Carbon|Niacin|Ozone|Particulate Matter|Raloxifene Hydrochloride
DHCR24	1718	22.59	23	Celecoxib|Copper|Copper Sulfate|Curcumin|Desmosterol|Indomethacin|Nicotine|Raloxifene Hydrochloride|sulindac sulfide|Tolcapone
ENPP2	5168	22.59	36	Cadmium|Copper|Indomethacin|Nanotubes, Carbon|Particulate Matter|Plant Preparations|Raloxifene Hydrochloride|Resveratrol|Rosiglitazone|Streptozocin
COL2A1	1280	22.57	21	Aluminum|Berberine|Curcumin|Folic Acid|Glucose|Hydrogen Peroxide|Indomethacin|Mifepristone|Nicotine|Plant Extracts|Resveratrol
KPNA2	3838	22.53	19	4-hydroxy-2-nonenal|Copper Sulfate|Haloperidol|Hydrogen Peroxide|Nanotubes, Carbon|Ozone|Raloxifene Hydrochloride|Resveratrol|Zinc
SOD-3	181748	22.53	20	Cadmium|Copper|Copper Sulfate|Nanotubes, Carbon|Plant Extracts|Resveratrol
TPH1	7166	22.53	8	Curcumin|Folic Acid|Glucose|Hydrogen Peroxide|Plant Preparations|Reserpine|Serotonin
COMMD10	51397	22.52	11	Copper Sulfate|cupric chloride|Glucose|Indomethacin|Nanotubes, Carbon|Plant Extracts|Resveratrol
FIS1	51024	22.52	11	Curcumin|Fluorides|Glucose|Hydrogen Peroxide|Melatonin|Particulate Matter|Raloxifene Hydrochloride|Resveratrol
FOXF2	2295	22.52	15	Cadmium|Copper Sulfate|Curcumin|Hydrogen Peroxide|Indomethacin|Nanotubes, Carbon|Zinc
INHBB	3625	22.52	22	Cadmium|Copper|Copper Sulfate|Dichlorodiphenyl Dichloroethylene|Folic Acid|Hydrogen Peroxide|Indomethacin|Nanotubes, Carbon|Plant Extracts
MAPK11	5600	22.52	20	Cadmium|Celecoxib|Copper|Ibuprofen|Nanotubes, Carbon|Nicotine|Plant Extracts|Reactive Oxygen Species
VPS29	51699	22.52	13	Folic Acid|Homocysteine|Lithium|Particulate Matter|Plant Extracts|Resveratrol|Sodium Fluoride
AHCTF1	25909	22.51	20	Copper|Copper Sulfate|Hydrogen Peroxide|Nanotubes, Carbon|Plant Extracts|Resveratrol|Sodium Fluoride
CYP2R1	120227	22.51	24	Aluminum|Cadmium|Copper|Copper Sulfate|Hydrogen Peroxide|Nanotubes, Carbon|Plant Extracts|Zinc
DBF4	10926	22.51	11	4-hydroxy-2-nonenal|Copper Sulfate|Glucose|Homocysteine|Hydrogen Peroxide|Nanotubes, Carbon|Ozone|Resveratrol
DBN1	1627	22.51	28	Copper|Copper Sulfate|Curcumin|Glucose|Nanotubes, Carbon|Resveratrol|Sodium Fluoride|Streptozocin
NDRG4	65009	22.51	22	Copper|Copper Sulfate|Folic Acid|Glucose|Haloperidol|Indomethacin|Nanotubes, Carbon|Raloxifene Hydrochloride
PPP2CB	5516	22.51	31	Copper|Copper Sulfate|Haloperidol|Hydrogen Peroxide|Ozone|Resveratrol|Streptozocin|Zinc
SURF1	6834	22.51	14	Copper Sulfate|Folic Acid|Hydrogen Peroxide|Indomethacin|Nanotubes, Carbon|Resveratrol|Rosiglitazone
RGS4	5999	22.45	17	Cadmium|Curcumin|Haloperidol|Nanotubes, Carbon|Particulate Matter|Raloxifene Hydrochloride|Reserpine|Resveratrol|Rosiglitazone
CRK	1398	22.42	10	Copper Sulfate|Homocysteine|Hydrogen Peroxide|Indomethacin|Nanotubes, Carbon|Nitric Oxide|Ozone|Sodium Fluoride
ELOVL3	83401	22.42	13	Dichlorodiphenyl Dichloroethylene|Ginkgo biloba extract|Nanotubes, Carbon|Ozone|Particulate Matter|puag-haad|Resveratrol|Rosiglitazone
LRP5	4041	22.42	21	Aluminum Chloride|Copper Sulfate|Curcumin|Nanotubes, Carbon|Particulate Matter|Resveratrol|Sodium Fluoride|Streptozocin
OAT	4942	22.42	28	Copper|Copper Sulfate|Curcumin|Glucose|Hydrogen Peroxide|Nanotubes, Carbon|Ozone|Plant Extracts|Rosiglitazone|Streptozocin
SESN2	83667	22.42	29	4-hydroxy-2-nonenal|Cadmium|Copper|Copper Sulfate|Folic Acid|Haloperidol|Hydrogen Peroxide|Particulate Matter|Resveratrol|Zinc
SLC1A2	6506	22.42	24	Aluminum|Copper Sulfate|Dichlorodiphenyl Dichloroethylene|Haloperidol|Hydrogen Peroxide|Kainic Acid|Nanotubes, Carbon|Raloxifene Hydrochloride|Resveratrol|Zinc
APLP2	334	22.41	22	Cadmium|Copper|Homocysteine|Nanotubes, Carbon|Plant Extracts|Rosiglitazone|Sodium Fluoride|Zinc
GLA	2717	22.41	23	Copper|Copper Sulfate|cupric chloride|Glucose|Nanotubes, Carbon|Particulate Matter|Resveratrol|Serotonin
PERP	64065	22.41	22	Copper|Copper Sulfate|Ginkgo biloba extract|Glucose|Hydrogen Peroxide|Ibuprofen|Nanotubes, Carbon|Resveratrol
ACTN1	87	22.38	14	4-hydroxy-2-nonenal|Copper Sulfate|Dichlorodiphenyl Dichloroethylene|Indomethacin|Nanotubes, Carbon|Particulate Matter|Resveratrol|Sodium Fluoride|sulindac sulfide
CSF1R	1436	22.38	31	4-hydroxy-2-nonenal|Copper|Curcumin|Hydrogen Peroxide|Nanotubes, Carbon|Nitric Oxide|Ozone|Resveratrol|Streptozocin
TTR	7276	22.38	31	Cadmium|Copper|Copper Sulfate|Dichlorodiphenyl Dichloroethylene|Glucose|Hydrogen Peroxide|Indomethacin|Particulate Matter|Plant Extracts|Streptozocin|Zinc
MKKS	8195	22.37	14	Copper Sulfate|Ibuprofen|Nanotubes, Carbon|Particulate Matter|Plant Extracts|Tolcapone|Zinc
PPP1CC	5501	22.37	10	Aluminum Chloride|Ceramides|Copper Sulfate|Haloperidol|Hydrogen Peroxide|Nanotubes, Carbon|Plant Extracts
RPL39	6170	22.37	12	Copper Sulfate|Hydrogen Peroxide|Indomethacin|Mifepristone|Nanotubes, Carbon|Particulate Matter|Resveratrol
SLC25A11	8402	22.37	20	Copper|Copper Sulfate|Hydrogen Peroxide|Nanotubes, Carbon|Plant Extracts|Resveratrol|Sodium Fluoride
HMGCS2	3158	22.36	41	Cadmium|Copper|Indomethacin|Iron|Nanotubes, Carbon|Ozone|Resveratrol|Rosiglitazone|Streptozocin|Zinc
INHBA	3624	22.36	21	2-butenal|Cadmium|Indomethacin|Mifepristone|Nanotubes, Carbon|Ozone|Particulate Matter|Raloxifene Hydrochloride|Resveratrol|Zinc
IDE	3416	22.32	31	Aluminum|Copper|Glucose|notoginsenoside R1|Ozone|Resveratrol|Rosiglitazone|Zinc
ATP1B3	483	22.32	26	4-hydroxy-2-nonenal|Clioquinol|Copper|Haloperidol|Hydrogen Peroxide|Resveratrol|Sodium Fluoride|Tolcapone
CCS	9973	22.32	29	Copper|Copper Sulfate|cupric chloride|Folic Acid|Hydrogen Peroxide|Nicotine|Streptozocin|Zinc
CHD2	1106	22.32	27	Aluminum|Cadmium|Copper|Glucose|Indomethacin|Nanotubes, Carbon|Nicotine|Zinc
CLDN11	5010	22.32	21	4-hydroxy-2-nonenal|Cadmium|Copper|Haloperidol|Mifepristone|Particulate Matter|Plant Extracts|Sodium Fluoride
ITIH4	3700	22.32	25	Aluminum|Cadmium|Copper|cupric chloride|Indomethacin|Nanotubes, Carbon|Sodium Fluoride|Zinc
RBBP6	5930	22.32	20	Aluminum|Copper Sulfate|Hydrogen Peroxide|Nanotubes, Carbon|Nicotine|Nitric Oxide|Sodium Fluoride|Zinc
SOX18	54345	22.32	12	Cadmium|Folic Acid|Hydrogen Peroxide|Indomethacin|Nanotubes, Carbon|Nicotine|Plant Extracts|Reactive Oxygen Species
SPC24	147841	22.32	24	Aluminum|Folic Acid|Haloperidol|Nanotubes, Carbon|Ozone|Particulate Matter|Resveratrol|Zinc
CCL6	20305	22.31	34	4-hydroxy-2-nonenal|Copper|Folic Acid|Nanotubes, Carbon|Resveratrol|Rosiglitazone|Sodium Fluoride|Streptozocin|Zinc
CYP4A14	13119	22.31	23	Berberine|Biological Products|Cadmium|Folic Acid|Iron|Nanotubes, Carbon|Ozone|Sodium Fluoride|Streptozocin
KYNU	8942	22.31	30	Cadmium|Copper|Copper Sulfate|Curcumin|Hydrogen Peroxide|Nanotubes, Carbon|Plant Extracts|Resveratrol|Streptozocin
METRNL	284207	22.31	24	Copper|Copper Sulfate|Hydrogen Peroxide|Indomethacin|Nanotubes, Carbon|Ozone|Resveratrol|Zinc
NOX1	27035	22.31	26	Aluminum Chloride|Celecoxib|Copper|Dichlorodiphenyl Dichloroethylene|Glucose|Hydrogen Peroxide|Reactive Oxygen Species|Resveratrol|Zinc
SOCS1	8651	22.31	27	Copper|Copper Sulfate|cupric chloride|Folic Acid|Nanotubes, Carbon|Particulate Matter|Reactive Oxygen Species|Resveratrol|Rosiglitazone
FBXO15	201456	22.29	9	4-hydroxy-2-nonenal|Glucose|Indomethacin|Nanotubes, Carbon|Ozone|Rosiglitazone
MIR497	574456	22.29	11	Hydrogen Peroxide|Lithium|Nanotubes, Carbon|Reactive Oxygen Species|Resveratrol|Sodium Fluoride
MIRLET7E	406887	22.29	14	Acrolein|Cadmium|cupric chloride|Hydrogen Peroxide|Particulate Matter|Resveratrol
KLF4	9314	22.25	38	Cadmium|Copper|Folic Acid|Indomethacin|Nicotine|Ozone|Resveratrol|Rosiglitazone|Streptozocin|Zinc
S1PR1	1901	22.24	25	Aluminum|Copper|Glucose|Hydrogen Peroxide|Indomethacin|Kainic Acid|Nanotubes, Carbon|Nicotine|Sodium Fluoride
TAT	6898	22.24	10	Cadmium|Colchicine|Copper Sulfate|Ginkgo biloba extract|Glucocorticoids|Mifepristone|Nanotubes, Carbon|Ozone|Raloxifene Hydrochloride
CSPP1	79848	22.23	10	Copper Sulfate|Glucose|Hydrogen Peroxide|Indomethacin|Nanotubes, Carbon|Ozone|Tacrine
IAPP	3375	22.23	27	Copper|Glucose|Hydrogen Peroxide|Reserpine|Rosiglitazone|Streptozocin|Zinc
PTPRA	5786	22.23	11	4-hydroxy-2-nonenal|Copper Sulfate|Hydrogen Peroxide|Nicotine|Plant Extracts|Resveratrol|Sodium Fluoride
ANP32E	81611	22.22	23	Cadmium|Copper|Copper Sulfate|Haloperidol|Ibuprofen|Nanotubes, Carbon|Plant Extracts|Resveratrol
CDK5	1020	22.22	15	Colchicine|Copper Sulfate|Curcumin|Haloperidol|Hydrogen Peroxide|Lithium|Nanotubes, Carbon|Resveratrol
LSM6	11157	22.22	10	Cadmium|Copper Sulfate|Haloperidol|Hydrogen Peroxide|Indomethacin|Nanotubes, Carbon|Plant Extracts
MRPL19	9801	22.22	24	Copper|Copper Sulfate|Hydrogen Peroxide|Indomethacin|Nanotubes, Carbon|Resveratrol|Rosiglitazone
PES1	23481	22.22	21	Copper|Folic Acid|Indomethacin|Nanotubes, Carbon|Nicotine|Ozone|Particulate Matter
PRKAR2B	5577	22.22	27	Copper|Glucose|Haloperidol|Indomethacin|Nanotubes, Carbon|Nicotine|Resveratrol|Rosiglitazone
SEC11C	90701	22.22	22	Copper|Copper Sulfate|Glucose|Indomethacin|Nanotubes, Carbon|Resveratrol|Tolcapone
UPF2	26019	22.22	14	Copper Sulfate|Glucose|Hydrogen Peroxide|Nanotubes, Carbon|Particulate Matter|Plant Extracts|Zinc
ACOT2	10965	22.17	33	Copper|Copper Sulfate|Folic Acid|Nanotubes, Carbon|Ozone|Particulate Matter|Resveratrol|Rosiglitazone|Streptozocin
HSPA4L	22824	22.17	22	4-hydroxy-2-nonenal|Cadmium|Copper Sulfate|Folic Acid|Indomethacin|Nanotubes, Carbon|Particulate Matter|Resveratrol|Zinc
PRKCZ	5590	22.17	14	Cadmium|Glucose|Haloperidol|Hydrogen Peroxide|Nanotubes, Carbon|Nicotine|Plant Preparations|Raloxifene Hydrochloride|Rosiglitazone
COL7A1	1294	22.12	24	Aluminum|Copper|Copper Sulfate|Indomethacin|Nanotubes, Carbon|Particulate Matter|Plant Extracts|Sodium Fluoride
CRYZ	1429	22.12	29	4-hydroxy-2-nonenal|Copper|Hydrogen Peroxide|Plant Extracts|Plant Preparations|Resveratrol|Streptozocin|Zinc
GCNT3	9245	22.12	24	Aluminum|Copper|Copper Sulfate|Hydrogen Peroxide|Ibuprofen|Particulate Matter|Plant Extracts|Reserpine
ORM2	5005	22.12	18	Cadmium|Copper Sulfate|Dipyridamole|Folic Acid|Ginkgo biloba extract|Nanotubes, Carbon|Rosiglitazone|Zinc
TPM2	7169	22.12	17	Aluminum|Copper Sulfate|Haloperidol|Hydrogen Peroxide|Nanotubes, Carbon|Particulate Matter|Resveratrol|Sodium Fluoride
RELN	5649	22.1	17	Copper Sulfate|Curcumin|Dichlorodiphenyl Dichloroethylene|Haloperidol|Lithium|Nanotubes, Carbon|Nicotine|Plant Extracts|Resveratrol
RCOR3	55758	22.09	13	2-butenal|Aluminum|Hydrogen Peroxide|Indomethacin|Particulate Matter|Raloxifene Hydrochloride|Sodium Fluoride
EPC1	80314	22.08	23	Aluminum|Copper|Copper Sulfate|Hydrogen Peroxide|Indomethacin|Nanotubes, Carbon|Plant Extracts
LSM5	23658	22.08	19	Copper|Copper Sulfate|Hydrogen Peroxide|Indomethacin|Nanotubes, Carbon|Ozone|Tolcapone
TRIM13	10206	22.08	12	Copper Sulfate|Folic Acid|Glucose|Indomethacin|Nanotubes, Carbon|Plant Extracts|Resveratrol
CCDC12	151903	22.04	11	Copper Sulfate|Glucose|Indomethacin|Particulate Matter|Plant Extracts|Resveratrol
ALDH6A1	4329	22.03	24	4-hydroxy-2-nonenal|Cadmium|Copper|Copper Sulfate|Glucose|Hydrogen Peroxide|Nanotubes, Carbon|Rosiglitazone|Zinc
CCNG2	901	22.03	22	4-hydroxy-2-nonenal|Copper Sulfate|Folic Acid|Indomethacin|Iron|Nanotubes, Carbon|Nicotine|Particulate Matter|Raloxifene Hydrochloride|Rosiglitazone
DDR2	4921	22.03	25	4-hydroxy-2-nonenal|Copper|Hydrogen Peroxide|Lithium|Mifepristone|Nanotubes, Carbon|Resveratrol|Zinc
FIGNL1	63979	22.03	14	Copper Sulfate|Folic Acid|Hydrogen Peroxide|Nanotubes, Carbon|Ozone|Resveratrol|Rosiglitazone|Sodium Fluoride
GCNT2	2651	22.03	21	Copper Sulfate|Kainic Acid|Nanotubes, Carbon|Nicotine|Ozone|Plant Extracts|Streptozocin|Zinc
GRIA1	2890	22.03	15	Celecoxib|Haloperidol|Kainic Acid|Lithium|Mifepristone|Minocycline|Nanotubes, Carbon|Particulate Matter|Resveratrol
MB	4151	22.03	27	Cadmium|Copper|cupric chloride|Dichlorodiphenyl Dichloroethylene|Haloperidol|Hydrogen Peroxide|Iron|Nanotubes, Carbon|Ozone
NLRP3	114548	22.03	31	4-hydroxy-2-nonenal|Acrolein|Aluminum Chloride|Glucose|Hydrogen Peroxide|Particulate Matter|Raloxifene Hydrochloride|Resveratrol|Streptozocin|Zinc
PRKACA	5566	22.03	26	Cadmium|Copper|Haloperidol|Hydrogen Peroxide|Particulate Matter|Reserpine|Resveratrol|Sodium Fluoride|sulindac sulfide
MIF	4282	21.98	22	Cadmium|Clioquinol|Copper Sulfate|Curcumin|Folic Acid|Iron|Mifepristone|Nanotubes, Carbon|Particulate Matter|Plant Extracts
IGF2R	3482	21.96	28	Cadmium|Copper|Copper Sulfate|Dichlorodiphenyl Dichloroethylene|Folic Acid|Ibuprofen|Nanotubes, Carbon|Resveratrol|Rosiglitazone
AGTR1A	11607	21.96	22	Folic Acid|Hydrogen Peroxide|Mifepristone|Nicotine|Nitric Oxide|Plant Extracts|Reactive Oxygen Species|Resveratrol|Streptozocin
CCNF	899	21.96	25	4-hydroxy-2-nonenal|Cadmium|Celecoxib|Copper|Copper Sulfate|Indomethacin|Nanotubes, Carbon|Ozone|Resveratrol
SIGMAR1	10280	21.96	12	Acetylcholine|Copper Sulfate|Fluvoxamine|Haloperidol|Indomethacin|Kainic Acid|Nanotubes, Carbon|Raloxifene Hydrochloride|Resveratrol
BNIP2	663	21.95	16	Copper Sulfate|Mifepristone|Nanotubes, Carbon|Plant Extracts|Plant Preparations|Resveratrol|Zinc
CACNA1A	773	21.94	22	4-hydroxy-2-nonenal|Copper|Dichlorodiphenyl Dichloroethylene|Folic Acid|Haloperidol|Nitric Oxide|Ozone|Particulate Matter
EEF1G	1937	21.94	10	Cadmium|Copper Sulfate|cupric chloride|Folic Acid|Glucose|Hydrogen Peroxide|Melatonin|Nanotubes, Carbon
HBA1	3039	21.94	34	Copper|Glucose|Iron|Particulate Matter|Plant Extracts|Resveratrol|Streptozocin|Vitamin B 12
SGO2	151246	21.94	11	4-hydroxy-2-nonenal|Copper Sulfate|Folic Acid|Hydrogen Peroxide|Nanotubes, Carbon|Ozone|Resveratrol
STX3	6809	21.93	22	Copper|Copper Sulfate|Curcumin|Folic Acid|Nanotubes, Carbon|Plant Extracts|Rosiglitazone|Zinc
H2AFX	15270	21.89	10	4-hydroxy-2-nonenal|Cadmium|Folic Acid|Homocysteine|Hydrogen Peroxide|Nanotubes, Carbon|Plant Extracts|Reactive Oxygen Species|Sodium Fluoride
RRM1	6240	21.89	23	Copper|Haloperidol|Hydrogen Peroxide|Nanotubes, Carbon|Ozone|Plant Extracts|Plant Preparations|Raloxifene Hydrochloride|Resveratrol
GPX4	2879	21.87	26	Cadmium|Copper|Dichlorodiphenyl Dichloroethylene|Folic Acid|Hydrogen Peroxide|Lipid Peroxides|Particulate Matter|Plant Extracts|Resveratrol|Sodium Fluoride
PNRC1	10957	21.84	13	Celecoxib|Copper Sulfate|Folic Acid|Hydrogen Peroxide|Indomethacin|Nanotubes, Carbon|Plant Extracts|Resveratrol
STAT4	6775	21.84	19	Curcumin|Folic Acid|Indomethacin|Melatonin|Nanotubes, Carbon|Particulate Matter|Resveratrol|Zinc
VGF	7425	21.84	22	Cadmium|Copper|Copper Sulfate|Folic Acid|Indomethacin|Ozone|Paroxetine|Reserpine
CPT1B	1375	21.82	25	Copper|Folic Acid|Hydrogen Peroxide|Nanotubes, Carbon|Ozone|Plant Extracts|Resveratrol|Rosiglitazone|Sodium Fluoride
NR1H4	9971	21.82	36	Cholesterol, Dietary|Colchicine|Copper|Copper Sulfate|Dichlorodiphenyl Dichloroethylene|Dipyridamole|Hydrogen Peroxide|Ibuprofen|Nanotubes, Carbon|Resveratrol|Rosiglitazone|Streptozocin
SLC7A5	8140	21.82	18	Amino Acids, Peptides, and Proteins|Hydrogen Peroxide|Ibuprofen|Indomethacin|Nanotubes, Carbon|Nicotine|Particulate Matter|Raloxifene Hydrochloride|Resveratrol|Rosiglitazone
ATP5B	11947	21.81	14	Acrolein|Dichlorodiphenyl Dichloroethylene|Folic Acid|Nanotubes, Carbon|Nitric Oxide|Rosiglitazone|Sodium Fluoride
DDX18	8886	21.81	23	Cadmium|Copper|cupric chloride|Glucose|Resveratrol|Tolcapone|Zinc
ERO1A	30001	21.81	14	Deferoxamine|Homocysteine|Indomethacin|Particulate Matter|Plant Extracts|Resveratrol|Rosiglitazone
P2RX2	22953	21.81	26	Copper|cupric chloride|Hydrogen Peroxide|Indomethacin|Plant Extracts|Streptozocin|Zinc
PLSCR4	57088	21.81	26	Aluminum|Copper|Copper Sulfate|Folic Acid|Indomethacin|Nanotubes, Carbon|Particulate Matter
TCEAL8	90843	21.81	20	Copper|Copper Sulfate|Folic Acid|Hydrogen Peroxide|Indomethacin|Nanotubes, Carbon|Tolcapone
MTNB	42424	21.8	18	Cadmium|Copper|Copper Sulfate|Hydrogen Peroxide|Zinc
HES1	3280	21.77	26	BMS 708163|Copper|Copper Sulfate|Curcumin|Folic Acid|Hydrogen Peroxide|Mifepristone|Nanotubes, Carbon|Particulate Matter|Resveratrol
CAPN2	824	21.75	12	4-hydroxy-2-nonenal|Cadmium|Copper Sulfate|Hydrogen Peroxide|Indomethacin|Nanotubes, Carbon|Particulate Matter|Plant Extracts|Raloxifene Hydrochloride
ETS1	2113	21.75	31	4-hydroxy-2-nonenal|Copper|Hydrogen Peroxide|Nanotubes, Carbon|Particulate Matter|Plant Extracts|Resveratrol|Streptozocin|Zinc
IVD	3712	21.75	24	Cadmium|Copper|Copper Sulfate|Hydrogen Peroxide|Nanotubes, Carbon|Plant Extracts|Resveratrol|Rosiglitazone
KCNJ8	3764	21.75	15	Acetylcholine|Copper Sulfate|Hydrogen Peroxide|Nanotubes, Carbon|Ozone|Rosiglitazone|Sodium Fluoride|Zinc
KIF11	3832	21.75	26	4-hydroxy-2-nonenal|Cadmium|Copper|Copper Sulfate|Folic Acid|Haloperidol|Nanotubes, Carbon|Ozone|Resveratrol
NCOA7	135112	21.75	25	Cadmium|Copper|Copper Sulfate|Folic Acid|Hydrogen Peroxide|Nanotubes, Carbon|Particulate Matter|Resveratrol
PFKP	5214	21.75	34	Copper|Copper Sulfate|Folic Acid|Haloperidol|Indomethacin|Particulate Matter|Resveratrol|Sodium Fluoride|Streptozocin
PLCG1	5335	21.75	25	Copper|Folic Acid|Glucose|Hydrogen Peroxide|Nanotubes, Carbon|Nicotine|Ozone|Particulate Matter|Resveratrol
PLEC	5339	21.75	17	Aluminum|Copper Sulfate|Hydrogen Peroxide|Ibuprofen|Indomethacin|Ozone|Particulate Matter|Resveratrol
SCN5A	6331	21.75	22	Aluminum|Dichlorodiphenyl Dichloroethylene|Fluvoxamine|Folic Acid|Nicotine|Particulate Matter|Plant Extracts|Zinc
SPSB1	80176	21.75	22	Copper|Copper Sulfate|cupric chloride|Folic Acid|Glucose|Nanotubes, Carbon|Particulate Matter|Zinc
TYROBP	7305	21.75	29	Copper|Curcumin|Folic Acid|Kainic Acid|Nanotubes, Carbon|Resveratrol|Sodium Fluoride|Streptozocin
ACTG1	71	21.69	24	4-hydroxy-2-nonenal|Acrolein|Copper|Copper Sulfate|Dichlorodiphenyl Dichloroethylene|Glucose|Nanotubes, Carbon|Particulate Matter|Sodium Fluoride
AIF1	199	21.69	27	Colchicine|Copper|Copper Sulfate|Nanotubes, Carbon|Particulate Matter|Resveratrol|Rosiglitazone|Sodium Fluoride|Tolcapone
AKR1B8	14187	21.69	25	4-hydroxy-2-nonenal|Acrolein|Copper|Curcumin|Folic Acid|Nanotubes, Carbon|Ozone|Particulate Matter|Zinc
ATP7B	540	21.69	34	Cadmium|Copper|Copper Sulfate|cupric chloride|Hydrogen Peroxide|Iron|Ozone|Streptozocin|Zinc
CHRND	1144	21.68	21	Acetylcholine|Aluminum|Indomethacin|Iron|Nicotine|Particulate Matter|Plant Extracts
NDUFB5	4711	21.68	16	Cadmium|Copper Sulfate|Indomethacin|Nicotine|Particulate Matter|Resveratrol|Rosiglitazone
NKX2-5	1482	21.68	14	Aluminum|Curcumin|Homocysteine|Hydrogen Peroxide|icariin|Particulate Matter|Plant Extracts
SHB	6461	21.68	21	Aluminum|Nanotubes, Carbon|Plant Extracts|Plant Preparations|Raloxifene Hydrochloride|Resveratrol|Zinc
TEAD4	7004	21.68	20	Copper|Hydrogen Peroxide|Nanotubes, Carbon|Particulate Matter|Plant Extracts|Reactive Oxygen Species|Rosiglitazone
ZNF395	55893	21.68	10	Copper Sulfate|Haloperidol|Hydrogen Peroxide|Indomethacin|Particulate Matter|Plant Extracts|Raloxifene Hydrochloride
ZNRF1	84937	21.68	16	Aluminum|Copper Sulfate|Folic Acid|Haloperidol|Indomethacin|Nicotine|Tolcapone
PDSS1	23590	21.67	22	4-hydroxy-2-nonenal|Copper|Copper Sulfate|Folic Acid|Hydrogen Peroxide|Nanotubes, Carbon|Resveratrol
SLC2A3	6515	21.67	26	Cadmium|Copper|Curcumin|Glucose|Particulate Matter|Raloxifene Hydrochloride|Rosiglitazone|Sodium Fluoride|Thioridazine|Zinc
TIMM23	100287932	21.67	14	Cadmium|Hydrogen Peroxide|Nanotubes, Carbon|Particulate Matter|Plant Extracts|Resveratrol|Rosiglitazone
BCL10	8915	21.66	22	Aluminum|Copper Sulfate|Curcumin|Hydrogen Peroxide|Nanotubes, Carbon|Plant Extracts|Resveratrol|Zinc
BCL2L2	599	21.66	15	Cadmium|Curcumin|Dichlorodiphenyl Dichloroethylene|Folic Acid|Indomethacin|Nanotubes, Carbon|Particulate Matter|Resveratrol
CYB5B	80777	21.66	18	Copper|Copper Sulfate|Glucose|Hydrogen Peroxide|Nanotubes, Carbon|Plant Extracts|Sodium Fluoride|sulindac sulfide
ELL2	22936	21.66	23	Cadmium|Copper|Copper Sulfate|Folic Acid|Hydrogen Peroxide|Nanotubes, Carbon|Particulate Matter|Zinc
FUBP1	8880	21.66	10	4-hydroxy-2-nonenal|cupric chloride|Folic Acid|Glucose|Hydrogen Peroxide|Indomethacin|Nanotubes, Carbon|Plant Extracts
SMO	6608	21.66	19	Androgens|Copper Sulfate|Folic Acid|Glucose|Nanotubes, Carbon|Resveratrol|Sodium Fluoride|Zinc
TNNT2	7139	21.62	28	Acrolein|Copper|Copper Sulfate|Folic Acid|Glucose|Hydrogen Peroxide|Nanotubes, Carbon|Resveratrol|Zinc
MRPL53	116540	21.61	11	Folic Acid|Hydrogen Peroxide|Indomethacin|Lithium|Rosiglitazone|Tolcapone
ARPC1B	10095	21.57	22	Celecoxib|Copper|Indomethacin|Nanotubes, Carbon|Plant Extracts|Resveratrol|Sodium Fluoride|sulindac sulfide
ASPH	444	21.57	23	Copper|Copper Sulfate|Folic Acid|Indomethacin|Nanotubes, Carbon|Niacin|Plant Extracts|Resveratrol
CAVIN2	8436	21.57	13	Cadmium|Copper Sulfate|Hydrogen Peroxide|Indomethacin|Nanotubes, Carbon|Ozone|Particulate Matter|Resveratrol
FANCI	55215	21.57	13	Cadmium|Curcumin|Hydrogen Peroxide|Indomethacin|Nanotubes, Carbon|Ozone|Plant Extracts|Resveratrol
GABARAPL1	23710	21.57	22	2-butenal|4-hydroxy-2-nonenal|Copper|Copper Sulfate|Hydrogen Peroxide|Nanotubes, Carbon|Rosiglitazone|Zinc
NT5DC2	64943	21.57	26	Copper|Copper Sulfate|Folic Acid|Haloperidol|Nanotubes, Carbon|Particulate Matter|Resveratrol|Zinc
RRBP1	6238	21.57	20	Cadmium|Copper Sulfate|Folic Acid|Glucose|Indomethacin|Nanotubes, Carbon|Resveratrol|Zinc
SIRPA	140885	21.57	12	Cadmium|Copper Sulfate|Folic Acid|Nanotubes, Carbon|Ozone|Particulate Matter|Rosiglitazone|Sodium Fluoride
SLC15A1	6564	21.57	25	Copper|Folic Acid|Ibuprofen|Ozone|Resveratrol|Rosiglitazone|Vitamin B 12|Zinc
UCP3	7352	21.57	25	Glucose|Nanotubes, Carbon|Plant Extracts|Reactive Oxygen Species|Resveratrol|Rosiglitazone|Streptozocin|Zinc
FOXM1	2305	21.56	24	4-hydroxy-2-nonenal|Copper|Copper Sulfate|Folic Acid|Hydrogen Peroxide|Nanotubes, Carbon|Reactive Oxygen Species|Resveratrol|sulindac sulfide
SCNN1A	6337	21.56	13	Cadmium|Copper Sulfate|Folic Acid|Lithium|Nitrates|Ozone|Particulate Matter|Raloxifene Hydrochloride|Thiourea
SESN1	27244	21.56	15	Colchicine|Copper Sulfate|Hydrogen Peroxide|Ibuprofen|Nanotubes, Carbon|Ozone|Particulate Matter|Resveratrol|Rosiglitazone
CHIL3	12655	21.55	18	Curcumin|Donepezil|Folic Acid|Minocycline|Nanotubes, Carbon|Ozone|Particulate Matter
PHF11	51131	21.55	19	4-hydroxy-2-nonenal|Copper|Copper Sulfate|Indomethacin|Particulate Matter|Plant Extracts|Raloxifene Hydrochloride
PTPRU	10076	21.55	23	Aluminum|Cadmium|Copper|Folic Acid|Nanotubes, Carbon|Plant Extracts|Plant Preparations
ARPC4	10093	21.54	13	Cadmium|Haloperidol|Nanotubes, Carbon|Particulate Matter|Plant Extracts|Resveratrol|Sodium Fluoride
COPE	11316	21.54	22	Aluminum|Copper|Copper Sulfate|Nanotubes, Carbon|Ozone|Particulate Matter|Plant Extracts
IGF2BP2	10644	21.54	24	Copper|Copper Sulfate|Folic Acid|Nanotubes, Carbon|Nicotine|Particulate Matter|Resveratrol
PARPBP	55010	21.54	12	Copper Sulfate|Folic Acid|Hydrogen Peroxide|Indomethacin|Nanotubes, Carbon|Ozone|Resveratrol
RPL34	6164	21.54	20	Cadmium|Copper|Copper Sulfate|Glucose|Indomethacin|Particulate Matter|Plant Extracts
USPL1	10208	21.54	21	Copper|Copper Sulfate|Folic Acid|Indomethacin|Particulate Matter|Plant Extracts|Zinc
F13A1	2162	21.49	32	Aluminum|Copper|Iron|Mifepristone|Nanotubes, Carbon|Raloxifene Hydrochloride|Resveratrol|Vitamin D
MTR	4548	21.49	31	Aluminum|Copper|Copper Sulfate|Folic Acid|Homocysteine|Indomethacin|Streptozocin|Vitamin B 12
MVD	4597	21.49	25	Celecoxib|Copper|Copper Sulfate|Curcumin|Glucose|Iron|Nanotubes, Carbon|Ozone|Particulate Matter
TRPA1	8989	21.49	19	2-butenal|4-hydroxy-2-nonenal|Acrolein|Aluminum|Folic Acid|Indomethacin|Ozone|Particulate Matter|Serotonin
WEE1	7465	21.49	36	Acrolein|Cadmium|Copper|Copper Sulfate|Indomethacin|Nanotubes, Carbon|Resveratrol|Streptozocin|Zinc
ABHD4	63874	21.48	19	Celecoxib|Copper|Copper Sulfate|cupric chloride|Hydrogen Peroxide|Ibuprofen|Nanotubes, Carbon|Ozone
CACNA2D1	781	21.48	14	Copper Sulfate|Folic Acid|Homocysteine|Nanotubes, Carbon|Nicotine|Resveratrol|Rosiglitazone|Sodium Fluoride
EIF1	10209	21.48	24	Copper|Curcumin|Ibuprofen|Nanotubes, Carbon|Particulate Matter|Raloxifene Hydrochloride|Resveratrol|Zinc
VTN	7448	21.48	22	Cadmium|Copper|Hydrogen Peroxide|Indomethacin|Nanotubes, Carbon|Niacin|Sodium Fluoride|Zinc
ALDH1A3	220	21.43	16	2-butenal|Folic Acid|Indomethacin|Lithium|Nanotubes, Carbon|Ozone|Particulate Matter|Plant Extracts|Resveratrol
CAPN1	823	21.43	13	Colchicine|Dichlorodiphenyl Dichloroethylene|Glucose|Indomethacin|Melatonin|Nitric Oxide|Particulate Matter|Plant Extracts|Sodium Fluoride
PLG	5340	21.43	25	Cadmium|Copper|Copper Sulfate|Folic Acid|Haloperidol|Nanotubes, Carbon|Particulate Matter|Sodium Fluoride|Zinc
CETN3	1070	21.42	14	Copper Sulfate|Folic Acid|Haloperidol|Indomethacin|Nicotine|Particulate Matter|Rosiglitazone
CHIC2	26511	21.42	20	Copper|Copper Sulfate|Glucose|Haloperidol|Hydrogen Peroxide|Indomethacin|Nanotubes, Carbon
MIR5107	100628611	21.42	12	icariin|Nanotubes, Carbon|Sodium Fluoride|Streptozocin
RNASE1	6035	21.42	28	Acrolein|Aluminum|Copper|Copper Sulfate|Hydrogen Peroxide|Nanotubes, Carbon|Rosiglitazone
SLC30A2	7780	21.42	25	Aluminum|Cadmium|Copper|Mifepristone|Rosiglitazone|Sodium Fluoride|Zinc
TMEM43	79188	21.42	24	Aluminum|Copper|Folic Acid|Hydrogen Peroxide|Indomethacin|Nanotubes, Carbon|Sodium Fluoride
GHITM	27069	21.41	24	Copper|Copper Sulfate|Folic Acid|Indomethacin|Nanotubes, Carbon|Nicotine|Resveratrol
HNRNPH3	3189	21.41	18	Copper|Copper Sulfate|Hydrogen Peroxide|Indomethacin|Nanotubes, Carbon|Plant Extracts|Sodium Fluoride
SFXN4	119559	21.41	20	Copper|Copper Sulfate|Folic Acid|Hydrogen Peroxide|Indomethacin|Particulate Matter|Plant Extracts
CDCA5	113130	21.4	26	Cadmium|Copper|Folic Acid|Indomethacin|Nanotubes, Carbon|Ozone|Resveratrol|Zinc
CLDN2	9075	21.4	24	Copper Sulfate|Curcumin|Hydrogen Peroxide|Iron|Mifepristone|Nanotubes, Carbon|Resveratrol|Streptozocin
FCER1G	2207	21.4	35	Aluminum|Copper|Folic Acid|Nanotubes, Carbon|Ozone|Plant Preparations|Resveratrol|Streptozocin
LGMN	5641	21.4	22	Cadmium|Copper|cupric chloride|Curcumin|Folic Acid|Ibuprofen|Indomethacin|Nanotubes, Carbon
RECK	8434	21.4	15	Copper Sulfate|Folic Acid|Haloperidol|Hydrogen Peroxide|Indomethacin|Nanotubes, Carbon|Particulate Matter|Resveratrol
SLCO2A1	6578	21.4	15	Hydrogen Peroxide|Indomethacin|Mifepristone|Nicotine|Ozone|Resveratrol|Rosiglitazone|Sodium Fluoride
YWHAB	7529	21.4	21	Copper|Copper Sulfate|Hydrogen Peroxide|Melatonin|Nanotubes, Carbon|Resveratrol|Serotonin|Sodium Fluoride
EID2	163126	21.38	9	Cadmium|Copper Sulfate|Folic Acid|Indomethacin|Nanotubes, Carbon|Sodium Fluoride
FBXO32	114907	21.36	30	Copper Sulfate|Folic Acid|Indomethacin|Nanotubes, Carbon|Particulate Matter|Resveratrol|Rosiglitazone|Streptozocin|Zinc
PLCB1	23236	21.36	28	1-(3-chlorophenyl)piperazine|Copper|Copper Sulfate|Folic Acid|Glucose|Indomethacin|Metals, Heavy|Nanotubes, Carbon|Streptozocin
RND3	390	21.36	26	Cadmium|Copper|cupric chloride|Nanotubes, Carbon|Nicotine|Particulate Matter|Raloxifene Hydrochloride|Rosiglitazone|Zinc
CCND3	896	21.31	29	Cadmium|Copper|Curcumin|Deferoxamine|Folic Acid|Haloperidol|Nanotubes, Carbon|Ozone|Resveratrol|Rosiglitazone
HSD17B10	3028	21.31	31	Cadmium|Copper|Lithium|Nanotubes, Carbon|Rosiglitazone|Sodium Fluoride|Streptozocin|Zinc
LAMP1	3916	21.31	27	Acrolein|Copper|Curcumin|Glucose|Nanotubes, Carbon|Resveratrol|Rosiglitazone|sulindac sulfide
LASP1	3927	21.31	17	Aluminum|Cadmium|Copper Sulfate|Hydrogen Peroxide|Indomethacin|Nanotubes, Carbon|Particulate Matter|Rosiglitazone
YWHAG	7532	21.31	22	Copper|Copper Sulfate|Dichlorodiphenyl Dichloroethylene|Glucose|Nanotubes, Carbon|Ozone|Resveratrol|Sodium Fluoride
ACAA2	10449	21.3	28	Cadmium|Copper|Copper Sulfate|Nanotubes, Carbon|Nicotine|Resveratrol|Rosiglitazone|Sodium Fluoride|Zinc
ASPM	259266	21.3	15	4-hydroxy-2-nonenal|Cadmium|Copper Sulfate|Folic Acid|Nanotubes, Carbon|Nicotine|Ozone|Particulate Matter|Resveratrol
AP1G1	164	21.29	15	Copper Sulfate|Folic Acid|Indomethacin|Plant Extracts|Raloxifene Hydrochloride|Sodium Fluoride|Zinc
ARL1	400	21.29	10	Copper Sulfate|Glucose|Nanotubes, Carbon|Raloxifene Hydrochloride|Resveratrol|Sodium Fluoride|Tolcapone
CIDEB	27141	21.29	11	Cadmium|Copper Sulfate|Fluorides|Folic Acid|Haloperidol|Nanotubes, Carbon|Rosiglitazone
CRYAA	1409	21.29	24	Aluminum|Cadmium|Copper|Haloperidol|Nanotubes, Carbon|Plant Extracts|Zinc
FBXO3	26273	21.29	18	Cadmium|Copper Sulfate|Glucose|Hydrogen Peroxide|Indomethacin|Resveratrol|Zinc
GDI1	2664	21.29	19	Cadmium|Copper|Copper Sulfate|cupric chloride|Hydrogen Peroxide|Ozone|Sodium Fluoride
SRPRB	58477	21.29	12	Copper Sulfate|Hydrogen Peroxide|Indomethacin|Nanotubes, Carbon|Particulate Matter|Resveratrol|Tolcapone
TBC1D2	55357	21.29	14	Copper Sulfate|Folic Acid|Ibuprofen|Nanotubes, Carbon|Particulate Matter|Resveratrol|Rosiglitazone
TMC5	79838	21.29	20	Cadmium|Copper|Copper Sulfate|Dichlorodiphenyl Dichloroethylene|Folic Acid|Hydrogen Peroxide|Nanotubes, Carbon
TRAM1	23471	21.29	12	Copper Sulfate|Glucose|Hydrogen Peroxide|Indomethacin|Nanotubes, Carbon|Particulate Matter|Resveratrol
ZSWIM6	57688	21.29	23	Copper|cupric chloride|Hydrogen Peroxide|Nanotubes, Carbon|Particulate Matter|Resveratrol|Zinc
PLPP3	8613	21.24	19	Copper Sulfate|Folic Acid|Hydrogen Peroxide|Indomethacin|Nanotubes, Carbon|Raloxifene Hydrochloride|Rosiglitazone|Sodium Fluoride|Zinc
C1R	715	21.23	24	Cadmium|Copper|Dichlorodiphenyl Dichloroethylene|Folic Acid|Glucose|Indomethacin|Nicotine|Zinc
GNAI1	2770	21.23	14	Aluminum|Copper Sulfate|Glucose|Haloperidol|Hydrogen Peroxide|Nanotubes, Carbon|Ozone|Reserpine
IL3	3562	21.23	27	4-hydroxy-2-nonenal|Acrolein|Aluminum|Nitric Oxide|Particulate Matter|Plant Extracts|Resveratrol|Zinc
PAM	5066	21.23	26	Copper|cupric chloride|Dichlorodiphenyl Dichloroethylene|Folic Acid|Iron|Mifepristone|Reserpine|Zinc
RSRP1	57035	21.23	22	Cadmium|Copper|Copper Sulfate|Haloperidol|Nanotubes, Carbon|Ozone|Raloxifene Hydrochloride|Zinc
SMC4	10051	21.23	22	4-hydroxy-2-nonenal|Cadmium|Copper|Ginkgo biloba extract|Glucose|Hydrogen Peroxide|Plant Extracts|Resveratrol
SULF1	23213	21.23	27	Copper|Curcumin|Indomethacin|Nanotubes, Carbon|Particulate Matter|Resveratrol|Rosiglitazone|Zinc
INTS10	55174	21.19	12	Aluminum|Cadmium|Copper Sulfate|Haloperidol|Hydrogen Peroxide|Plant Extracts
ANKZF1	55139	21.18	7	Copper Sulfate|Curcumin|Glucose|Hydrogen Peroxide|Indomethacin|Nanotubes, Carbon
MEP1A	4224	21.18	28	Copper|Copper Sulfate|Folic Acid|Hydrogen Peroxide|Resveratrol|Streptozocin
CCDC88A	55704	21.17	12	Cadmium|Copper Sulfate|Homocysteine|Hydrogen Peroxide|Nicotine|Plant Extracts|Resveratrol
CDC42EP2	10435	21.17	16	Cadmium|Copper Sulfate|Hydrogen Peroxide|Indomethacin|Nanotubes, Carbon|Particulate Matter|Zinc
GRIK5	2901	21.17	11	Celecoxib|Folic Acid|Haloperidol|Kainic Acid|Lithium|Nanotubes, Carbon|Particulate Matter
H2BC4	8347	21.17	19	Berberine|Copper|Copper Sulfate|Glucose|Hydrogen Peroxide|Nanotubes, Carbon|Nicotine
IL1RL1	9173	21.17	25	4-hydroxy-2-nonenal|Cadmium|Copper|Folic Acid|Indomethacin|Nanotubes, Carbon|Ozone|Particulate Matter|Rosiglitazone
NEIL1	79661	21.17	24	Cadmium|Copper|Curcumin|Hydrogen Peroxide|Iron|Reactive Oxygen Species|Sodium Fluoride
P4HB	5034	21.17	28	4-hydroxy-2-nonenal|Acrolein|Copper|Copper Sulfate|Nanotubes, Carbon|Nicotine|Particulate Matter|Rosiglitazone|Zinc
PARM1	25849	21.17	24	Copper|Copper Sulfate|Nanotubes, Carbon|Resveratrol|Rosiglitazone|Sodium Fluoride|Zinc
PLPP1	8611	21.17	15	cupric chloride|Hydrogen Peroxide|Iron|Nanotubes, Carbon|Ozone|Raloxifene Hydrochloride|Rosiglitazone
RYBP	23429	21.17	19	Cadmium|Copper|Copper Sulfate|cupric chloride|Hydrogen Peroxide|Plant Extracts|Zinc
TFB1M	51106	21.17	28	Aluminum|Copper|Copper Sulfate|Particulate Matter|Plant Extracts|Resveratrol|Rosiglitazone
UFM1	51569	21.17	8	Copper Sulfate|cupric chloride|Hydrogen Peroxide|Nanotubes, Carbon|Nicotine|Plant Extracts|Sodium Fluoride
ZNRD1	30834	21.17	12	Copper Sulfate|Hydrogen Peroxide|Indomethacin|Particulate Matter|Plant Extracts|Resveratrol|Tolcapone
BMP2	650	21.16	19	Aluminum Chloride|Cadmium|Curcumin|Fluorides|Glucose|icariin|Nanotubes, Carbon|Particulate Matter|Resveratrol|Rosiglitazone
ALDH1L2	160428	21.14	30	Aluminum|Cadmium|Copper|Folic Acid|Indomethacin|Nanotubes, Carbon|Particulate Matter|Resveratrol
ANKRD37	353322	21.14	28	2-butenal|Copper|Curcumin|Indomethacin|Iron|Nanotubes, Carbon|Rosiglitazone|Zinc
OGT	8473	21.14	21	Copper|Copper Sulfate|Glucose|Hydrogen Peroxide|Nanotubes, Carbon|Nicotine|Particulate Matter|Sodium Fluoride
PSMC5	5705	21.14	20	Cadmium|Copper|Copper Sulfate|Hydrogen Peroxide|Nicotine|Ozone|Plant Extracts|Tolcapone
SHCBP1	79801	21.14	24	Copper|Copper Sulfate|Folic Acid|Hydrogen Peroxide|Indomethacin|Nanotubes, Carbon|Ozone|Resveratrol
SLC25A10	1468	21.14	28	Copper|Glucose|Indomethacin|Plant Extracts|Raloxifene Hydrochloride|Resveratrol|Sodium Fluoride|Streptozocin
SLC7A2	6542	21.14	21	4-hydroxy-2-nonenal|Celecoxib|Copper|Copper Sulfate|Folic Acid|Mifepristone|Nanotubes, Carbon|Particulate Matter
FBN1	2200	21.11	27	Acetylcholine|Cadmium|Copper|Folic Acid|Indomethacin|Nanotubes, Carbon|Nicotine|Particulate Matter|Resveratrol
NT5E	4907	21.11	24	Copper|Copper Sulfate|Folic Acid|Homocysteine|Indomethacin|Nanotubes, Carbon|Nitrites|Particulate Matter|Rosiglitazone
DEPP1	11067	21.06	27	Aluminum|Copper|Haloperidol|Indomethacin|Mifepristone|Raloxifene Hydrochloride|Rosiglitazone|Thioridazine
IRAK2	3656	21.06	19	Cadmium|Curcumin|Mifepristone|Nanotubes, Carbon|Particulate Matter|Plant Extracts|Resveratrol|Zinc
SRM	6723	21.06	19	Copper|Copper Sulfate|cupric chloride|Curcumin|Folic Acid|Hydrogen Peroxide|Nanotubes, Carbon|Plant Extracts
AQP2	359	21.05	22	Copper|Indomethacin|Lithium|Nanotubes, Carbon|Nitric Oxide|Plant Extracts|Rosiglitazone
BEX1	55859	21.05	10	Copper Sulfate|Folic Acid|Ginkgo biloba extract|Hydrogen Peroxide|Indomethacin|Nanotubes, Carbon|Particulate Matter
CLCN5	1184	21.05	11	Copper Sulfate|Folic Acid|Hydrogen Peroxide|Nanotubes, Carbon|Ozone|Plant Extracts|Resveratrol
COL5A1	1289	21.05	24	Cadmium|Copper|Curcumin|Glucose|Nanotubes, Carbon|Ozone|Particulate Matter|Raloxifene Hydrochloride|Resveratrol
KRT80	144501	21.05	24	Aluminum|Cadmium|Copper|Nanotubes, Carbon|Nicotine|Particulate Matter|Sodium Fluoride
NOTCH4	4855	21.05	9	Dichlorodiphenyl Dichloroethylene|Folic Acid|Mifepristone|Nanotubes, Carbon|Nicotine|Ozone|Particulate Matter
OTX2	5015	21.05	24	Aluminum|Cadmium|Copper|Folic Acid|Haloperidol|Kainic Acid|Plant Extracts
RAB4A	5867	21.05	20	Cadmium|Copper|Copper Sulfate|Haloperidol|Nanotubes, Carbon|Ozone|Sodium Fluoride
RAP1B	5908	21.05	23	Copper|Copper Sulfate|Glucose|Haloperidol|Mifepristone|Particulate Matter|Resveratrol
SLC18A2	6571	21.05	12	Celecoxib|Curcumin|Folic Acid|Haloperidol|Indomethacin|Melatonin|Raloxifene Hydrochloride|Reserpine|Serotonin
TCEAL9	51186	21.05	16	Cadmium|Copper Sulfate|Folic Acid|Glucose|Nanotubes, Carbon|Particulate Matter|Zinc
MAP3K4	4216	21.04	12	Copper Sulfate|Glucose|Indomethacin|Nanotubes, Carbon|Particulate Matter|Plant Extracts|Resveratrol
ARID3B	10620	20.99	22	Cadmium|Copper|Copper Sulfate|Iron|Nanotubes, Carbon|Plant Extracts
CDKN2C	1031	20.99	27	Cadmium|Copper|Copper Sulfate|Folic Acid|Glucose|Nanotubes, Carbon|Particulate Matter|Resveratrol|Zinc
MAFA	389692	20.99	23	Cadmium|Copper|Glucose|Hydrogen Peroxide|Plant Extracts|Streptozocin
FLCN	201163	20.98	26	2-butenal|Aluminum|Copper|Copper Sulfate|Hydrogen Peroxide|Nanotubes, Carbon|Particulate Matter|Zinc
GBE1	2632	20.98	21	Copper|Copper Sulfate|Deferoxamine|Folic Acid|Ibuprofen|Nanotubes, Carbon|Plant Extracts|Rosiglitazone
HNRNPUL2	221092	20.98	10	Hydrogen Peroxide|Indomethacin|Nanotubes, Carbon|Plant Extracts|Resveratrol|Sodium Fluoride
IFT46	56912	20.98	8	Cadmium|Copper Sulfate|Indomethacin|Nanotubes, Carbon|Plant Extracts|Sodium Fluoride
RIPK1	8737	20.98	13	Acrolein|Copper Sulfate|Curcumin|Homocysteine|Melatonin|Nanotubes, Carbon|Plant Extracts|Resveratrol
SH3KBP1	30011	20.98	11	Copper Sulfate|Folic Acid|Homocysteine|Hydrogen Peroxide|Indomethacin|Nicotine|Particulate Matter|Sodium Fluoride
TRPC6	7225	20.98	20	Acetylcholine|Cadmium|Diglycerides|Hydrogen Peroxide|Iron|Lithium|Reactive Oxygen Species|Resveratrol
WIPI1	55062	20.98	25	Celecoxib|Copper|Copper Sulfate|Folic Acid|Haloperidol|Iron|Nanotubes, Carbon|Thioridazine
CDC25C	995	20.97	15	4-hydroxy-2-nonenal|Copper Sulfate|Curcumin|Folic Acid|Hydrogen Peroxide|Mifepristone|Nanotubes, Carbon|Particulate Matter|Plant Extracts|Resveratrol
CLDN4	1364	20.93	23	Acrolein|Copper|Copper Sulfate|Folic Acid|Hydrogen Peroxide|Mifepristone|Nanotubes, Carbon|Plant Extracts|Plant Preparations
CLMP	79827	20.93	21	Celecoxib|Copper|Hydrogen Peroxide|Indomethacin|Nanotubes, Carbon|Nicotine|Particulate Matter
DPP4	1803	20.93	16	Copper Sulfate|cupric chloride|Glucose|Nanotubes, Carbon|Nicotine|Ozone|Particulate Matter|Sodium Fluoride|Streptozocin
GRHL1	29841	20.93	21	Cadmium|Copper|Folic Acid|Nanotubes, Carbon|Raloxifene Hydrochloride|Sodium Fluoride|Zinc
KDM6A	7403	20.93	15	Aluminum|Berberine|Cadmium|Copper Sulfate|Nanotubes, Carbon|Particulate Matter|Resveratrol
NAB1	4664	20.93	18	Copper Sulfate|Folic Acid|Hydrogen Peroxide|Indomethacin|Raloxifene Hydrochloride|Resveratrol|Zinc
NDUFB2	4708	20.93	21	Copper|Copper Sulfate|Hydrogen Peroxide|Indomethacin|Nanotubes, Carbon|Ozone|Rosiglitazone
PAK3	5063	20.93	10	Cadmium|Copper Sulfate|Glucose|Kainic Acid|Nanotubes, Carbon|Resveratrol|Sodium Fluoride
SERPINA5	5104	20.93	15	Cadmium|Copper Sulfate|Hydrogen Peroxide|Nanotubes, Carbon|Particulate Matter|Sodium Fluoride|Zinc
SRSF11	9295	20.93	24	Cadmium|Copper|Folic Acid|Hydrogen Peroxide|Indomethacin|Nanotubes, Carbon|Resveratrol
TIMM8B	26521	20.93	20	Copper Sulfate|Indomethacin|Ozone|Resveratrol|Rosiglitazone|Streptozocin|Tolcapone
BGN	633	20.9	12	Cadmium|Curcumin|Nanotubes, Carbon|Particulate Matter|Plant Extracts|Raloxifene Hydrochloride|Rosiglitazone|Sodium Fluoride
CRY1	1407	20.9	16	4-hydroxy-2-nonenal|Copper Sulfate|cupric chloride|Haloperidol|Hydrogen Peroxide|Melatonin|Plant Extracts|Streptozocin
CTTN	2017	20.9	20	4-hydroxy-2-nonenal|Copper Sulfate|Dichlorodiphenyl Dichloroethylene|Nanotubes, Carbon|Particulate Matter|Resveratrol|Rosiglitazone|Zinc
ELN	2006	20.9	28	Aluminum|Copper|Folic Acid|Mifepristone|Nanotubes, Carbon|Ozone|Rosiglitazone|Zinc
ERCC6	2074	20.9	12	Celecoxib|Copper Sulfate|Folic Acid|Hydrogen Peroxide|Ibuprofen|Ozone|Particulate Matter|Resveratrol
LRP2	4036	20.9	12	Cadmium|Colchicine|Hydrogen Peroxide|Particulate Matter|Plant Preparations|Rosiglitazone|Sodium Fluoride|Vitamin D
METTL7A	25840	20.9	13	Copper Sulfate|Curcumin|Folic Acid|Hydrogen Peroxide|Indomethacin|Plant Extracts|Raloxifene Hydrochloride|Resveratrol
NPHS1	4868	20.9	23	Celecoxib|cupric chloride|Folic Acid|Homocysteine|Mifepristone|Resveratrol|Streptozocin|Zinc
SLC51B	123264	20.9	23	Aluminum|Dichlorodiphenyl Dichloroethylene|Folic Acid|Hydrogen Peroxide|Nanotubes, Carbon|Plant Extracts|Rosiglitazone|Streptozocin
TNFAIP8	25816	20.9	11	4-hydroxy-2-nonenal|Cadmium|Folic Acid|Hydrogen Peroxide|Ibuprofen|Indomethacin|Nanotubes, Carbon|Tolcapone
ULK1	8408	20.9	19	4-hydroxy-2-nonenal|Cadmium|Copper|Copper Sulfate|Glucose|Nanotubes, Carbon|Ozone|Plant Extracts
ISYNA1	51477	20.89	28	Aluminum|Copper|Copper Sulfate|Folic Acid|Indomethacin|Nanotubes, Carbon|Resveratrol|Sodium Fluoride
LBH	81606	20.89	22	Copper|Copper Sulfate|Folic Acid|Hydrogen Peroxide|Indomethacin|Nanotubes, Carbon|Particulate Matter|Raloxifene Hydrochloride
ACAT2	39	20.87	28	Aluminum|Copper|Copper Sulfate|cupric chloride|Hydrogen Peroxide|Nanotubes, Carbon|Particulate Matter|Rosiglitazone|Tolcapone
CHRM3	1131	20.87	34	Acetylcholine|Acrolein|Copper|ethylcholine aziridinium|Fluorides|Particulate Matter|Plant Preparations|Resveratrol|Streptozocin
GHRL	51738	20.82	27	Copper|Indomethacin|Nanotubes, Carbon|Plant Extracts|Plant Preparations|Serotonin|Streptozocin|Zinc
TP53INP1	94241	20.82	23	Copper|Copper Sulfate|Hydrogen Peroxide|Ibuprofen|Plant Extracts|Raloxifene Hydrochloride|Resveratrol|Rosiglitazone
TRAF1	7185	20.82	24	Berberine|Copper|Curcumin|Folic Acid|Glucose|Nanotubes, Carbon|Resveratrol|Zinc
YARS1	8565	20.82	13	Copper Sulfate|cupric chloride|Hydrogen Peroxide|Ibuprofen|Indomethacin|Particulate Matter|Resveratrol|Tolcapone
APC	324	20.81	21	4-hydroxy-2-nonenal|Copper|Curcumin|Glucose|Hydrogen Peroxide|Indomethacin|Ozone|Plant Extracts|Zinc
HSPB7	27129	20.81	19	Copper|Copper Sulfate|Curcumin|Folic Acid|Indomethacin|Nanotubes, Carbon|Plant Extracts
MIR130A	406919	20.81	19	Clioquinol|Folic Acid|Hydrogen Peroxide|Resveratrol|Sodium Fluoride|Zinc
SERPINB1A	66222	20.81	23	Cadmium|Copper|Dichlorodiphenyl Dichloroethylene|Nanotubes, Carbon|Nicotine|Resveratrol|Sodium Fluoride
SMURF2	64750	20.81	15	Copper Sulfate|Folic Acid|Mifepristone|Nanotubes, Carbon|Particulate Matter|Raloxifene Hydrochloride|Zinc
SNRPD1	6632	20.81	19	Copper|Copper Sulfate|Glucose|Hydrogen Peroxide|Indomethacin|Nanotubes, Carbon|Sodium Fluoride
SPAG5	10615	20.81	12	4-hydroxy-2-nonenal|Copper Sulfate|Folic Acid|Hydrogen Peroxide|Nanotubes, Carbon|Ozone|Plant Extracts|Resveratrol
UQCRB	7381	20.81	24	Copper|Indomethacin|Mifepristone|Nanotubes, Carbon|Resveratrol|Rosiglitazone|Sodium Fluoride
MIR31	407035	20.8	17	cupric chloride|Folic Acid|Hydrogen Peroxide|Particulate Matter|Resveratrol|Zinc
KRT8	3856	20.78	28	Acrolein|Cadmium|Copper|Copper Sulfate|Folic Acid|Glucose|Nanotubes, Carbon|Particulate Matter|Sodium Fluoride|Zinc
SRD5A1	6715	20.75	20	Androgens|Cadmium|Copper Sulfate|Folic Acid|Indomethacin|Nanotubes, Carbon|Particulate Matter|Plant Extracts|Zinc
ACADS	35	20.74	18	Copper Sulfate|Dichlorodiphenyl Dichloroethylene|Fluorides|Melatonin|Nanotubes, Carbon|Resveratrol|Rosiglitazone|Zinc
FABP2	2169	20.74	26	Copper|Copper Sulfate|cupric chloride|Haloperidol|Iron|Nanotubes, Carbon|Ozone|Zinc
GPD2	2820	20.74	19	Glucose|Nanotubes, Carbon|Ozone|Plant Extracts|Resveratrol|Rosiglitazone|Sodium Fluoride|Zinc
GREM1	26585	20.74	27	Copper|Copper Sulfate|Curcumin|Glucose|Indomethacin|Particulate Matter|Sodium Fluoride|Streptozocin
TERT	7015	20.74	19	Berberine|Copper Sulfate|cupric chloride|Curcumin|Hydrogen Peroxide|Iron|Nanotubes, Carbon|Raloxifene Hydrochloride|Reactive Oxygen Species|Resveratrol
CEBPG	1054	20.73	23	Copper|Copper Sulfate|Hydrogen Peroxide|Nanotubes, Carbon|Particulate Matter|Plant Extracts|Resveratrol|Zinc
RFC4	5984	20.73	25	Copper|Copper Sulfate|Folic Acid|Hydrogen Peroxide|Indomethacin|Nanotubes, Carbon|Particulate Matter|Resveratrol
ACP1	52	20.7	12	Cadmium|Indomethacin|Kainic Acid|Nanotubes, Carbon|Nicotine|Resveratrol|Sodium Fluoride
ITGB3BP	23421	20.7	13	Cadmium|Copper Sulfate|Folic Acid|Nanotubes, Carbon|Particulate Matter|Resveratrol|Sodium Fluoride
MBD1	4152	20.7	22	Copper|Copper Sulfate|Folic Acid|Nanotubes, Carbon|Ozone|Resveratrol|Sodium Fluoride
APOC1	341	20.66	28	Copper|Copper Sulfate|Haloperidol|Indomethacin|Mifepristone|Resveratrol|Rosiglitazone|Sodium Fluoride
HTR1B	3351	20.66	15	Aluminum|Folic Acid|Nicotine|Paroxetine|Pindolol|Plant Extracts|Plant Preparations|Serotonin
PSMA2	5683	20.66	21	Cadmium|Copper|Copper Sulfate|Haloperidol|Hydrogen Peroxide|Indomethacin|Ozone|Plant Extracts
SRSF7	6432	20.66	19	Cadmium|Copper|Copper Sulfate|Hydrogen Peroxide|Nanotubes, Carbon|Plant Extracts|Raloxifene Hydrochloride|Sodium Fluoride
HSP-6	178873	20.63	27	Aluminum|Cadmium|Copper|Iron|Zinc
RBP1	5947	20.63	24	Cadmium|Copper|Copper Sulfate|Curcumin|Folic Acid|Nanotubes, Carbon|Rosiglitazone|Sodium Fluoride|Tolcapone
ABCC4	10257	20.62	23	Celecoxib|Colchicine|Dipyridamole|Folic Acid|Ginkgo biloba extract|Hydrogen Peroxide|Nanotubes, Carbon|Particulate Matter|Reactive Oxygen Species|Resveratrol|Streptozocin
GST-4	177886	20.62	23	Aluminum|Cadmium|Copper|Nanotubes, Carbon|Reserpine|Zinc
B3GNT3	10331	20.61	21	Aluminum|Copper|Copper Sulfate|Hydrogen Peroxide|Nanotubes, Carbon|Plant Extracts
DCTN3	11258	20.61	11	Cadmium|Copper Sulfate|Hydrogen Peroxide|Indomethacin|Resveratrol|Sodium Fluoride
MIR501	574503	20.61	15	Hydrogen Peroxide|Particulate Matter|Resveratrol|Sodium Fluoride|Zinc
ZSCAN26	7741	20.61	20	Cadmium|Copper|Copper Sulfate|Nanotubes, Carbon|Particulate Matter|Zinc
HSP-70	172757	20.6	22	Aluminum|Cadmium|Copper|Nanotubes, Carbon|Zinc
MTNA	41202	20.6	18	Cadmium|Copper|Copper Sulfate|Hydrogen Peroxide|Zinc
PROP1	5626	20.6	6	Cadmium|Copper Sulfate|Hydrogen Peroxide|Plant Extracts|Sodium Fluoride
ACAN	176	20.59	11	Berberine|Celecoxib|Indomethacin|Melatonin|Nicotine|Plant Extracts|Resveratrol
ADI1	55256	20.58	22	4-hydroxy-2-nonenal|Copper|Copper Sulfate|Hydrogen Peroxide|Nanotubes, Carbon|Particulate Matter|Resveratrol
COX6A1	1337	20.58	25	Copper|cupric chloride|Folic Acid|Nanotubes, Carbon|Particulate Matter|Resveratrol|Rosiglitazone
EPSTI1	94240	20.58	23	4-hydroxy-2-nonenal|Aluminum|Copper|Folic Acid|Hydrogen Peroxide|Nanotubes, Carbon|Plant Extracts
MT1F	4494	20.58	21	Cadmium|Copper|Copper Sulfate|cupric chloride|Particulate Matter|Plant Extracts|sulindac sulfide|Zinc
PAX3	5077	20.58	13	Cadmium|Copper Sulfate|Folic Acid|Glucose|Nicotine|Plant Extracts|Resveratrol
S100P	6286	20.58	25	Cadmium|Copper|Copper Sulfate|Hydrogen Peroxide|Particulate Matter|Resveratrol|sulindac sulfide|Zinc
SCARA5	286133	20.58	22	Copper|Dichlorodiphenyl Dichloroethylene|Folic Acid|Haloperidol|Indomethacin|Nanotubes, Carbon|Particulate Matter
TCF19	6941	20.58	23	Cadmium|Copper|Copper Sulfate|Glucose|Nanotubes, Carbon|Ozone|Resveratrol|Sodium Fluoride
STAT5B	6777	20.57	17	Curcumin|Dichlorodiphenyl Dichloroethylene|Hydrogen Peroxide|Indomethacin|Nanotubes, Carbon|Nicotine|Nitric Oxide|Resveratrol|Rosiglitazone
RET	5979	20.52	14	Copper Sulfate|Dichlorodiphenyl Dichloroethylene|Glucose|Lithium|Mifepristone|Plant Extracts|Raloxifene Hydrochloride|Reserpine|Resveratrol
SNAI2	6591	20.52	21	Curcumin|Hydrogen Peroxide|Indomethacin|Nanotubes, Carbon|Nicotine|Particulate Matter|Plant Extracts|Resveratrol|Zinc
SOCS2	8835	20.52	27	Cadmium|Copper|Copper Sulfate|Folic Acid|Ginkgo biloba extract|Nanotubes, Carbon|Particulate Matter|Resveratrol|Zinc
CNR1	1268	20.51	14	Folic Acid|Glucose|Hydrogen Peroxide|Ibuprofen|Indomethacin|Kainic Acid|Nicotine|Nitric Oxide|Ozone|Reserpine
FASL	14103	20.5	15	Acrolein|Hydrogen Peroxide|Nanotubes, Carbon|Nitric Oxide|Ozone|Plant Extracts|Resveratrol|Sodium Fluoride
PCLAF	9768	20.5	25	Copper|Copper Sulfate|cupric chloride|Folic Acid|Indomethacin|Particulate Matter|Raloxifene Hydrochloride|Resveratrol
NPHS2	7827	20.48	18	Copper Sulfate|Folic Acid|Homocysteine|Indomethacin|Mifepristone|Resveratrol|Streptozocin
RPS27A	6233	20.48	24	Cadmium|Copper|Indomethacin|Nicotine|Particulate Matter|Rosiglitazone|Tolcapone
WFS1	7466	20.48	11	Copper Sulfate|cupric chloride|Kainic Acid|Nanotubes, Carbon|Resveratrol|Rosiglitazone|Tolcapone
DEDD2	162989	20.47	21	2-butenal|Cadmium|Copper|Copper Sulfate|Nanotubes, Carbon|Particulate Matter|Zinc
FOXO4	4303	20.47	23	Copper|Copper Sulfate|Dichlorodiphenyl Dichloroethylene|Folic Acid|Hydrogen Peroxide|Resveratrol|Zinc
PSMD14	10213	20.47	12	Cadmium|Copper Sulfate|cupric chloride|Nanotubes, Carbon|Particulate Matter|Raloxifene Hydrochloride|Resveratrol
MIR30E	407034	20.44	17	Folic Acid|Hydrogen Peroxide|icariin|Resveratrol|Sodium Fluoride|Zinc
RFXAP	5994	20.44	10	Copper Sulfate|Curcumin|Hydrogen Peroxide|Nicotine|Particulate Matter|Rosiglitazone
SLC7A4	6545	20.44	21	Aluminum|Copper|Mifepristone|Nanotubes, Carbon|Plant Extracts|Raloxifene Hydrochloride
ALOX15	246	20.43	20	Acetylcholine|Aluminum|Nanotubes, Carbon|Ozone|Resveratrol|Sodium Fluoride|sulindac sulfide|Zinc
CRISPLD2	83716	20.43	25	Copper|Indomethacin|Mifepristone|Nanotubes, Carbon|Particulate Matter|Raloxifene Hydrochloride|Resveratrol|Zinc
DNAJB13	374407	20.43	17	Celecoxib|Copper|Indomethacin|Nanotubes, Carbon|Plant Extracts|Sodium Fluoride
FANCD2	2177	20.43	12	4-hydroxy-2-nonenal|cupric chloride|Curcumin|Folic Acid|Ozone|Particulate Matter|Plant Extracts|Resveratrol
FYTTD1	84248	20.43	21	Copper|Hydrogen Peroxide|Indomethacin|Raloxifene Hydrochloride|Resveratrol|Sodium Fluoride
LAMB1	3912	20.43	23	Copper|Folic Acid|Glucose|Hydrogen Peroxide|Nicotine|Plant Extracts|Rosiglitazone|Zinc
PRPSAP2	5636	20.43	13	Copper Sulfate|Indomethacin|Nanotubes, Carbon|Plant Extracts|Sodium Fluoride|Zinc
CRAT	1384	20.42	23	Cadmium|Copper|Copper Sulfate|Folic Acid|Nanotubes, Carbon|Ozone|Rosiglitazone|Sodium Fluoride
DST	667	20.42	21	4-hydroxy-2-nonenal|Cadmium|Copper|Copper Sulfate|Folic Acid|Indomethacin|Nanotubes, Carbon|Plant Extracts
MCAM	4162	20.42	25	Cadmium|Copper|Copper Sulfate|Folic Acid|Indomethacin|Mifepristone|Nanotubes, Carbon|Resveratrol
ADAMTS1	9510	20.4	23	Copper|Copper Sulfate|Glucose|Indomethacin|Mifepristone|Nanotubes, Carbon|Ozone|Plant Extracts|Rosiglitazone
TOMM40	10452	20.37	27	Folic Acid|Nanotubes, Carbon|Plant Extracts|Rosiglitazone|Streptozocin|Tolcapone|Zinc
BZW1	9689	20.37	13	4-hydroxy-2-nonenal|Copper Sulfate|Folic Acid|Nanotubes, Carbon|Ozone|Resveratrol|Rosiglitazone
NDUFB8	4714	20.37	14	Folic Acid|Glucose|Hydrogen Peroxide|Nanotubes, Carbon|Nicotine|Resveratrol|Rosiglitazone
RB1CC1	9821	20.37	21	Copper|Copper Sulfate|Glucose|Homocysteine|Mifepristone|Nanotubes, Carbon|Resveratrol
ANAPC1	64682	20.36	22	Copper|Copper Sulfate|Indomethacin|Particulate Matter|Plant Extracts|Raloxifene Hydrochloride|Resveratrol
CKLF	51192	20.36	22	Copper|Copper Sulfate|Folic Acid|Indomethacin|Nanotubes, Carbon|Particulate Matter|Zinc
HEBP2	23593	20.36	14	Copper Sulfate|Curcumin|Hydrogen Peroxide|Nanotubes, Carbon|Particulate Matter|Sodium Fluoride|Zinc
HNRNPR	10236	20.36	18	Aluminum|Folic Acid|Indomethacin|Nanotubes, Carbon|Nicotine|Plant Extracts|Resveratrol
SORBS3	10174	20.36	14	Aluminum|Copper Sulfate|Folic Acid|Hydrogen Peroxide|Nanotubes, Carbon|Particulate Matter|Plant Extracts
ACKR3	57007	20.35	20	Copper|Copper Sulfate|Curcumin|Folic Acid|Mifepristone|Plant Extracts|Raloxifene Hydrochloride|Zinc
ARHGDIA	396	20.35	28	4-hydroxy-2-nonenal|Aluminum|Cadmium|Copper|Deferoxamine|Folic Acid|Hydrogen Peroxide|Resveratrol
BCAR3	8412	20.35	14	4-hydroxy-2-nonenal|Copper Sulfate|Folic Acid|Nanotubes, Carbon|Ozone|Particulate Matter|Resveratrol|Rosiglitazone
CAPG	822	20.35	29	Copper|Curcumin|Folic Acid|Glucose|Nanotubes, Carbon|Resveratrol|Sodium Fluoride|Streptozocin
CD24	100133941	20.35	23	Copper|Copper Sulfate|Mifepristone|Ozone|Particulate Matter|Raloxifene Hydrochloride|Resveratrol|Zinc
HNRNPK	3190	20.35	23	Copper|cupric chloride|Glucose|Hydrogen Peroxide|Nanotubes, Carbon|Particulate Matter|Resveratrol|Sodium Fluoride
PF4	5196	20.35	20	Acrolein|Folic Acid|Melatonin|Mifepristone|Nanotubes, Carbon|Paroxetine|Resveratrol|Zinc
TRH	7200	20.35	27	Acetylcholine|Copper|Kainic Acid|Midazolam|Ozone|Plant Extracts|Resveratrol|Streptozocin
TSHB	7252	20.29	12	Cadmium|Dichlorodiphenyl Dichloroethylene|Hydrogen Peroxide|Melatonin|Nitrates|Ozone|Plant Preparations|Resveratrol|Thiourea
LTBP1	4052	20.28	14	Cadmium|Folic Acid|Glucose|Haloperidol|Hydrogen Peroxide|Indomethacin|Raloxifene Hydrochloride|Rosiglitazone
MTL-2	179899	20.28	27	Aluminum|Cadmium|Copper|Iron|Zinc
NANOG	79923	20.28	26	Cadmium|Copper|Curcumin|Glucose|Indomethacin|Nicotine|Resveratrol|Zinc
CD300LF	146722	20.27	9	4-hydroxy-2-nonenal|Dichlorodiphenyl Dichloroethylene|Folic Acid|Hydrogen Peroxide|Nanotubes, Carbon|Rosiglitazone
CSRP2	1466	20.27	21	Cadmium|Copper|Copper Sulfate|Glucose|Hydrogen Peroxide|Indomethacin|Plant Extracts|Zinc
MIR132	406921	20.27	19	Hydrogen Peroxide|Ozone|Particulate Matter|Sodium Fluoride|Streptozocin|Zinc
DPM1	8813	20.26	10	Copper Sulfate|Hydrogen Peroxide|Nanotubes, Carbon|Particulate Matter|Resveratrol|Sodium Fluoride
EEF1B2	1933	20.26	21	Cadmium|Copper|Copper Sulfate|Glucose|Indomethacin|Nanotubes, Carbon|Nitric Oxide
ERO1L	50527	20.26	14	Deferoxamine|Folic Acid|Glucose|Indomethacin|Resveratrol|Rosiglitazone|Sodium Fluoride
IFI47	15953	20.26	9	4-hydroxy-2-nonenal|Copper Sulfate|Dichlorodiphenyl Dichloroethylene|Nanotubes, Carbon|Ozone|Particulate Matter|Rosiglitazone
MIR340	442908	20.26	14	Hydrogen Peroxide|Nanotubes, Carbon|Resveratrol|Sodium Fluoride|Zinc
MRPS11	64963	20.26	12	Copper Sulfate|Indomethacin|Nanotubes, Carbon|Resveratrol|Rosiglitazone|Sodium Fluoride
OSBPL3	26031	20.26	17	Copper Sulfate|Glucose|Indomethacin|Nanotubes, Carbon|Raloxifene Hydrochloride|Resveratrol|Zinc
POLR2L	5441	20.26	12	Aluminum|Cadmium|Copper Sulfate|Nanotubes, Carbon|Particulate Matter|Plant Extracts
PPAN	56342	20.26	24	Copper|Folic Acid|Hydrogen Peroxide|Nanotubes, Carbon|Nicotine|Particulate Matter|Resveratrol
RECQL4	9401	20.26	25	Aluminum|Copper|Copper Sulfate|Nanotubes, Carbon|Plant Extracts|Resveratrol|sulindac sulfide
SLC25A23	79085	20.26	18	Copper|Copper Sulfate|Dichlorodiphenyl Dichloroethylene|Folic Acid|Hydrogen Peroxide|Nanotubes, Carbon|Plant Extracts
MTND	326270	20.25	17	Cadmium|Copper|Copper Sulfate|Zinc
RBM28	55131	20.25	19	Copper|Copper Sulfate|Hydrogen Peroxide|Nanotubes, Carbon|Plant Extracts|Resveratrol
BANF2	140836	20.24	14	Copper|Copper Sulfate|Plant Extracts|Sodium Fluoride
PRX3	42109	20.24	16	Cadmium|Copper|Copper Sulfate|Hydrogen Peroxide
CENPF	1063	20.23	26	Cadmium|Copper|Copper Sulfate|Folic Acid|Hydrogen Peroxide|Indomethacin|Ozone|Particulate Matter|Resveratrol
ADGRE1	2015	20.2	31	Cadmium|Copper|Curcumin|Nanotubes, Carbon|Particulate Matter|Rosiglitazone|Streptozocin|Zinc
ALDH7A1	501	20.2	22	4-hydroxy-2-nonenal|Cadmium|Copper|Copper Sulfate|Folic Acid|Hydrogen Peroxide|Nanotubes, Carbon|Particulate Matter
ANGPT1	284	20.2	22	Hydrogen Peroxide|Indomethacin|Nanotubes, Carbon|Niacin|Ozone|Plant Extracts|Streptozocin|Zinc
EIF2AK2	5610	20.2	22	4-hydroxy-2-nonenal|Copper|Glucose|Minocycline|Nanotubes, Carbon|Nicotine|Plant Extracts|Resveratrol
GLUD1	2746	20.2	20	Aluminum Chloride|Copper|Copper Sulfate|cupric chloride|Glucose|Paroxetine|Plant Extracts|Sodium Fluoride
C8A	731	20.16	20	Aluminum|Copper Sulfate|Ginkgo biloba extract|Nanotubes, Carbon|Rosiglitazone|Tolcapone|Zinc
ADGRE5	976	20.15	24	Acrolein|Copper|Copper Sulfate|Hydrogen Peroxide|Nanotubes, Carbon|Ozone|Resveratrol
COX7B	1349	20.15	22	Copper|Indomethacin|Particulate Matter|Plant Extracts|Resveratrol|Sodium Fluoride|Tolcapone
CPN1	1369	20.15	17	Cadmium|Copper Sulfate|Haloperidol|Ozone|Plant Extracts|Rosiglitazone|Zinc
DPEP1	1800	20.15	20	Cadmium|Copper|Copper Sulfate|Folic Acid|Mifepristone|Nanotubes, Carbon|Ozone
ECI2	10455	20.15	22	Cadmium|Copper|Copper Sulfate|Hydrogen Peroxide|Nanotubes, Carbon|Ozone|Resveratrol
HLCS	3141	20.15	13	Copper Sulfate|Folic Acid|Haloperidol|Hydrogen Peroxide|Indomethacin|Plant Extracts|Resveratrol
MCCC2	64087	20.15	19	Cadmium|Celecoxib|Copper|Folic Acid|Ibuprofen|Nanotubes, Carbon|Plant Extracts
MLLT11	10962	20.15	20	Cadmium|Copper|Copper Sulfate|cupric chloride|Nanotubes, Carbon|Sodium Fluoride|Zinc
PAK2	5062	20.15	24	Cadmium|Copper|Copper Sulfate|Curcumin|Nicotine|Particulate Matter|Resveratrol
PIM3	415116	20.15	18	Copper|Copper Sulfate|Hydrogen Peroxide|Nanotubes, Carbon|Ozone|Plant Extracts|Zinc
UBE2L3	7332	20.15	23	Copper|Copper Sulfate|Glucose|Nanotubes, Carbon|Nitric Oxide|Particulate Matter|Resveratrol
UGT1A6	54578	20.15	21	Acrolein|Copper Sulfate|Curcumin|Ibuprofen|Indomethacin|Iron|Melatonin|Particulate Matter|Plant Extracts|Serotonin
IL24	11009	20.13	17	2-butenal|Glucose|Nanotubes, Carbon|Ozone|Particulate Matter|Plant Extracts|Resveratrol|Zinc
MAP1B	4131	20.13	22	Cadmium|Copper|Copper Sulfate|Folic Acid|Homocysteine|Mifepristone|Plant Extracts|Resveratrol
SLPI	6590	20.13	27	Copper|Curcumin|Dichlorodiphenyl Dichloroethylene|Hydrogen Peroxide|Iron|Nanotubes, Carbon|Particulate Matter|Rosiglitazone
SORT1	6272	20.13	35	Copper|Indomethacin|Iron|Nanotubes, Carbon|Nitric Oxide|Particulate Matter|Streptozocin|Zinc
TES	26136	20.13	28	Copper|Copper Sulfate|Folic Acid|Iron|Nanotubes, Carbon|Plant Extracts|Resveratrol|Zinc
CLEC4A3	73149	20.11	18	Copper|Folic Acid|Ginkgo biloba extract|Melatonin|Nanotubes, Carbon|Tolcapone
MIR10A	406902	20.1	23	Hydrogen Peroxide|Particulate Matter|Resveratrol|Sodium Fluoride|Streptozocin|Zinc
MRPL40	64976	20.1	11	Celecoxib|Copper Sulfate|Nanotubes, Carbon|Resveratrol|Rosiglitazone|Tolcapone
FGFR1OP	11116	20.09	9	Copper Sulfate|Hydrogen Peroxide|Indomethacin|Nanotubes, Carbon|Plant Extracts|Rosiglitazone
SHPRH	257218	20.09	12	Aluminum|Cadmium|Copper Sulfate|Hydrogen Peroxide|Indomethacin|Plant Extracts
UTP11	51118	20.09	20	Copper|Copper Sulfate|cupric chloride|Indomethacin|Plant Extracts|Resveratrol
ACADL	33	20.06	29	Aluminum|Cadmium|Copper|Nanotubes, Carbon|Resveratrol|Rosiglitazone|Sodium Fluoride|Zinc
AMPD3	272	20.06	24	Acrolein|Copper|Copper Sulfate|Curcumin|Dichlorodiphenyl Dichloroethylene|Nanotubes, Carbon|Ozone|Rosiglitazone
KRT10	3858	20.06	22	Cadmium|Copper|Copper Sulfate|Hydrogen Peroxide|Nanotubes, Carbon|Particulate Matter|Plant Preparations|Zinc
SDC2	6383	20.06	26	Copper|Copper Sulfate|Nanotubes, Carbon|Nitric Oxide|Particulate Matter|Reactive Oxygen Species|Resveratrol|Rosiglitazone
ADGRG2	10149	20.05	11	Cadmium|Folic Acid|Ozone|Particulate Matter|Plant Extracts|Rosiglitazone|Sodium Fluoride
AGR2	10551	20.05	17	Curcumin|Folic Acid|Hydrogen Peroxide|Nanotubes, Carbon|Plant Extracts|Resveratrol|Zinc
ASRGL1	80150	20.05	19	Copper|Copper Sulfate|Folic Acid|Glucose|Indomethacin|Plant Extracts|Sodium Fluoride
CENPM	79019	20.05	24	Cadmium|Copper|Copper Sulfate|Nanotubes, Carbon|Particulate Matter|Resveratrol|Zinc
IFNA1	3439	20.05	22	Aluminum|Cadmium|Curcumin|Particulate Matter|Plant Extracts|Resveratrol|Zinc
NMT2	9397	20.05	25	Copper|Copper Sulfate|Curcumin|Folic Acid|Haloperidol|Iron|Nanotubes, Carbon
NTN4	59277	20.05	22	Copper|Copper Sulfate|Folic Acid|Hydrogen Peroxide|Mifepristone|Nanotubes, Carbon|Resveratrol
PIGR	5284	20.05	15	Cadmium|Ginkgo biloba extract|Nanotubes, Carbon|Particulate Matter|Plant Extracts|Raloxifene Hydrochloride|Zinc
POLE2	5427	20.05	24	Copper|Copper Sulfate|cupric chloride|Folic Acid|Hydrogen Peroxide|Nanotubes, Carbon|Particulate Matter|Resveratrol
RALA	5898	20.05	10	Androgens|Copper Sulfate|Haloperidol|Hydrogen Peroxide|Indomethacin|Ozone|Reactive Oxygen Species
TCP1	6950	20.05	22	Cadmium|Copper|Copper Sulfate|Hydrogen Peroxide|Nanotubes, Carbon|Particulate Matter|Raloxifene Hydrochloride|Zinc
TNFRSF11A	8792	20.05	20	Folic Acid|Nanotubes, Carbon|Particulate Matter|Raloxifene Hydrochloride|Resveratrol|Rosiglitazone|Zinc
TSPO	706	20.01	32	Copper|Hydrogen Peroxide|Midazolam|Mifepristone|Nanotubes, Carbon|Nicotine|Particulate Matter|Resveratrol|Streptozocin
CIDEA	1149	19.99	21	Fluorides|Nanotubes, Carbon|Niacin|Particulate Matter|Resveratrol|Rosiglitazone|Streptozocin|Tolcapone
PTGER3	5733	19.99	25	Aluminum|Celecoxib|Copper|Folic Acid|Ibuprofen|Mifepristone|Nanotubes, Carbon|Raloxifene Hydrochloride
E2F2	1870	19.98	13	4-hydroxy-2-nonenal|Hydrogen Peroxide|Nanotubes, Carbon|Nicotine|Particulate Matter|Raloxifene Hydrochloride|Resveratrol|Sodium Fluoride
ECE1	1889	19.98	20	Aluminum|Folic Acid|Indomethacin|Ozone|Particulate Matter|Plant Extracts|Resveratrol|Rosiglitazone
MUP3	17842	19.98	8	Dichlorodiphenyl Dichloroethylene|Ginkgo biloba extract|Nanotubes, Carbon|Resveratrol|Sodium Fluoride
FABP5	2171	19.96	25	Cadmium|Copper|Copper Sulfate|Hydrogen Peroxide|Indomethacin|Nanotubes, Carbon|Ozone|Rosiglitazone|Zinc
MIR187	406963	19.96	11	cupric chloride|Hydrogen Peroxide|Plant Extracts|Sodium Fluoride|Zinc
PRLR	5618	19.96	23	Cadmium|Copper|Curcumin|Hydrogen Peroxide|Mifepristone|Nanotubes, Carbon|Particulate Matter|Plant Preparations|Zinc
RAD9B	144715	19.96	15	Aluminum|Celecoxib|Folic Acid|Indomethacin|Resveratrol
ATP1A3	478	19.95	20	Acrolein|Aluminum Chloride|Folic Acid|Haloperidol|Nanotubes, Carbon|Ozone|Zinc
CARD10	29775	19.95	10	Dichlorodiphenyl Dichloroethylene|Folic Acid|Hydrogen Peroxide|Indomethacin|Nanotubes, Carbon|Particulate Matter|Raloxifene Hydrochloride
FBXW5	54461	19.95	15	Glucose|Indomethacin|Iron|Kainic Acid|Nicotine|Particulate Matter
FGD4	121512	19.95	11	2-butenal|Copper Sulfate|Indomethacin|Nanotubes, Carbon|Plant Extracts|Resveratrol|Sodium Fluoride
NTN1	9423	19.95	15	Cadmium|Curcumin|Glucose|Indomethacin|Kainic Acid|Plant Preparations|Streptozocin
TUFM	7284	19.95	20	Acrolein|Nanotubes, Carbon|Particulate Matter|Plant Extracts|Resveratrol|Sodium Fluoride|Zinc
CHCHD10	400916	19.94	22	Copper|Folic Acid|Indomethacin|Nanotubes, Carbon|Plant Extracts|Rosiglitazone|Zinc
GOSR2	9570	19.94	19	Copper|Copper Sulfate|Glucose|Indomethacin|Nanotubes, Carbon|Nicotine|Plant Extracts
PNLIPRP1	5407	19.94	22	Copper|Ginkgo biloba extract|Iron|Nanotubes, Carbon|Plant Extracts|Zinc
TNFSF14	8740	19.94	12	Curcumin|Hydrogen Peroxide|Indomethacin|Nanotubes, Carbon|Particulate Matter|Plant Extracts|Resveratrol
CEP-1	172616	19.93	18	Cadmium|Copper|Copper Sulfate|Nanotubes, Carbon|Zinc
MIR93	407050	19.93	23	Hydrogen Peroxide|Particulate Matter|Plant Extracts|Resveratrol|Streptozocin|Zinc
NUDCD2	134492	19.93	9	Copper Sulfate|Indomethacin|Kainic Acid|Nanotubes, Carbon|Plant Extracts|Resveratrol
PIGF	5281	19.93	8	Copper Sulfate|Indomethacin|Nanotubes, Carbon|Nicotine|Ozone|Plant Extracts
CCDC93	54520	19.92	13	Copper Sulfate|Hydrogen Peroxide|Nanotubes, Carbon|Particulate Matter|Plant Extracts|Zinc
ATG7	10533	19.91	16	Acrolein|Aluminum|Biological Products|Hydrogen Peroxide|Indomethacin|Nanotubes, Carbon|Ozone|Sodium Fluoride
IFI27	3429	19.91	21	Copper|Folic Acid|Hydrogen Peroxide|Indomethacin|Nicotine|Ozone|Particulate Matter|Plant Extracts
MCM10	55388	19.91	24	Colchicine|Copper|Copper Sulfate|Dichlorodiphenyl Dichloroethylene|Folic Acid|Hydrogen Peroxide|Nanotubes, Carbon|Resveratrol
NR2F2	7026	19.91	14	Copper Sulfate|Folic Acid|Hydrogen Peroxide|Indomethacin|Nanotubes, Carbon|Nitric Oxide|Reactive Oxygen Species|Resveratrol
CCN1	3491	19.85	23	Copper|Copper Sulfate|cupric chloride|Folic Acid|Glucose|Hydrogen Peroxide|Nanotubes, Carbon|Nicotine|Particulate Matter|Plant Extracts
EML4	27436	19.85	22	Copper|Copper Sulfate|cupric chloride|Hydrogen Peroxide|Indomethacin|Nicotine|Rosiglitazone
FH	2271	19.85	13	Aluminum|Copper Sulfate|cupric chloride|Hydrogen Peroxide|Indomethacin|Ozone|Plant Extracts
GGT1	2678	19.85	20	Cadmium|Curcumin|Folic Acid|Melatonin|Nanotubes, Carbon|Niacin|Plant Extracts|Resveratrol|Streptozocin
HSD17B12	51144	19.85	12	Glucose|Nanotubes, Carbon|Ozone|Plant Extracts|Resveratrol|Rosiglitazone|Tolcapone
PDX1	3651	19.85	19	Folic Acid|Glucose|Plant Extracts|Reactive Oxygen Species|Resveratrol|Rosiglitazone|Streptozocin
SIVA1	10572	19.85	16	Copper Sulfate|Dichlorodiphenyl Dichloroethylene|Folic Acid|Nanotubes, Carbon|Nicotine|Particulate Matter|Zinc
TRIM16	10626	19.85	21	Cadmium|Copper|Curcumin|Folic Acid|Indomethacin|Nanotubes, Carbon|Plant Preparations
TSHZ1	10194	19.85	28	Copper|Copper Sulfate|Folic Acid|Glucose|Iron|Resveratrol|Zinc
ACAD9	28976	19.84	21	Copper|Copper Sulfate|Folic Acid|Indomethacin|Nanotubes, Carbon|Plant Extracts|Rosiglitazone
EPB41L1	2036	19.84	14	Aluminum|Cadmium|Copper Sulfate|Folic Acid|Hydrogen Peroxide|Indomethacin|Plant Extracts
ITGB5	3693	19.84	22	Copper|Copper Sulfate|Glucose|Hydrogen Peroxide|Indomethacin|Nanotubes, Carbon|Nicotine|Particulate Matter
LIG1	3978	19.84	25	Cadmium|Copper|Copper Sulfate|Folic Acid|Indomethacin|Nanotubes, Carbon|Ozone|Resveratrol
NCOA3	8202	19.84	23	Copper|Indomethacin|Melatonin|Mifepristone|Nanotubes, Carbon|Raloxifene Hydrochloride|Resveratrol|Zinc
PIMREG	54478	19.84	21	Copper|Copper Sulfate|Nanotubes, Carbon|Ozone|Plant Extracts|Resveratrol|Zinc
SST	6750	19.84	16	Cadmium|Copper Sulfate|Hydrogen Peroxide|Kainic Acid|Nicotine|Ozone|Serotonin|Zinc
TRA2A	29896	19.84	19	Folic Acid|Glucose|Indomethacin|Nanotubes, Carbon|Nicotine|Resveratrol|Zinc
FST	10468	19.8	26	Cadmium|Copper|Copper Sulfate|Hydrogen Peroxide|Indomethacin|Nanotubes, Carbon|Particulate Matter|Raloxifene Hydrochloride|Resveratrol
SLC6A2	6530	19.78	17	Copper|Copper Sulfate|Deferoxamine|Kainic Acid|Nanotubes, Carbon|Plant Extracts|Reserpine|Serotonin
WT1	7490	19.78	19	bis(4-hydroxycinnamoyl)methane|Copper|Curcumin|Deferoxamine|Ginkgo biloba extract|Nanotubes, Carbon|Nitric Oxide|Plant Extracts
CEP63	80254	19.77	13	Aluminum|Copper Sulfate|Haloperidol|Hydrogen Peroxide|Indomethacin|Nanotubes, Carbon
EDA	1896	19.77	24	Aluminum|Copper|cupric chloride|Indomethacin|Nanotubes, Carbon|Zinc
GSTM5	2949	19.77	30	Cadmium|Copper|Folic Acid|Lithium|Nanotubes, Carbon|Plant Preparations|Sodium Fluoride|Streptozocin
IDH3A	3419	19.77	24	Copper|cupric chloride|Hydrogen Peroxide|Nanotubes, Carbon|Ozone|Resveratrol|Rosiglitazone|Sodium Fluoride
MALAT1	378938	19.77	23	Copper|Copper Sulfate|Indomethacin|Nanotubes, Carbon|Nicotine|Ozone|Plant Extracts|Resveratrol
TIMM8A	1678	19.77	16	Aluminum|Copper Sulfate|Nanotubes, Carbon|Plant Extracts|Resveratrol|Rosiglitazone
LEO1	123169	19.76	7	Copper Sulfate|Glucose|Hydrogen Peroxide|Indomethacin|Nanotubes, Carbon|Plant Extracts
MBOAT7	79143	19.76	17	Folic Acid|Indomethacin|Nanotubes, Carbon|Plant Extracts|Resveratrol|Zinc
MRE11	4361	19.76	20	Copper|Copper Sulfate|Hydrogen Peroxide|Plant Extracts|Resveratrol|Zinc
TMEM70	54968	19.76	10	Copper Sulfate|Hydrogen Peroxide|Nanotubes, Carbon|Particulate Matter|Plant Extracts|Resveratrol
AADAC	13	19.75	22	Copper|Folic Acid|Nanotubes, Carbon|Physostigmine|Rosiglitazone|Sodium Fluoride|Tolcapone
FGG	2266	19.75	13	Copper Sulfate|cupric chloride|Haloperidol|Hydrogen Peroxide|Nanotubes, Carbon|Particulate Matter|Plant Extracts|Rosiglitazone|Sodium Fluoride
FXYD2	486	19.75	28	Copper|cupric chloride|Nanotubes, Carbon|Plant Extracts|Resveratrol|Streptozocin|Zinc
HTR1A	3350	19.75	19	1-(3-chlorophenyl)piperazine|Curcumin|Nicotine|Physostigmine|Pindolol|Reserpine|Serotonin|Streptozocin|Trazodone
PLAA	9373	19.75	23	Copper|Copper Sulfate|Iron|Nanotubes, Carbon|Nicotine|Ozone|Plant Extracts
RPS10	6204	19.75	16	Haloperidol|Hydrogen Peroxide|Indomethacin|Mifepristone|Particulate Matter|Sodium Fluoride|Zinc
FADS3	3995	19.74	21	Cadmium|Copper|Copper Sulfate|Folic Acid|Hydrogen Peroxide|Indomethacin|Nanotubes, Carbon
ACACB	32	19.7	26	Indomethacin|Iron|Nanotubes, Carbon|Particulate Matter|Plant Extracts|Resveratrol|Rosiglitazone|Zinc
ACSL5	51703	19.7	21	Cadmium|Copper Sulfate|Lithium|Nanotubes, Carbon|Resveratrol|Rosiglitazone|Tolcapone|Zinc
ITPR1	3708	19.7	12	Cadmium|Copper Sulfate|Curcumin|Hydrogen Peroxide|Melatonin|Nanotubes, Carbon|Plant Extracts|Resveratrol|sulindac sulfide
MCM6	4175	19.7	25	4-hydroxy-2-nonenal|Cadmium|Copper|Copper Sulfate|Folic Acid|Nanotubes, Carbon|Ozone|Particulate Matter|Resveratrol
MSN	4478	19.7	24	Copper|Curcumin|Folic Acid|Nanotubes, Carbon|Nitric Oxide|Particulate Matter|Rosiglitazone|Sodium Fluoride
PROC	5624	19.7	23	Cadmium|Copper|Copper Sulfate|cupric chloride|Nanotubes, Carbon|Particulate Matter|Raloxifene Hydrochloride|Rosiglitazone
SLC39A8	64116	19.7	29	Cadmium|Copper|Copper Sulfate|Glucose|Iron|Nanotubes, Carbon|Resveratrol|Zinc
ST6GAL1	6480	19.7	17	Copper Sulfate|cupric chloride|Deferoxamine|Folic Acid|Nanotubes, Carbon|Niacin|Rosiglitazone|Zinc
MIR671	768213	19.68	24	Acrolein|Resveratrol|Sodium Fluoride|Streptozocin|Zinc
AJUBA	84962	19.65	21	Copper|Copper Sulfate|Folic Acid|Hydrogen Peroxide|Mifepristone|Nanotubes, Carbon|Rosiglitazone
CCN4	8840	19.65	21	Copper|Folic Acid|Homocysteine|Indomethacin|Nanotubes, Carbon|Plant Extracts|Resveratrol
COL5A3	50509	19.65	11	Copper Sulfate|Mifepristone|Nanotubes, Carbon|Nitric Oxide|Particulate Matter|Plant Extracts|Rosiglitazone
CUX1	1523	19.65	23	4-hydroxy-2-nonenal|Copper|Folic Acid|Glucose|Hydrogen Peroxide|Resveratrol|Zinc
DNPH1	10591	19.65	20	4-hydroxy-2-nonenal|Copper|Copper Sulfate|Haloperidol|Hydrogen Peroxide|Nanotubes, Carbon|Particulate Matter
FBLIM1	54751	19.65	9	Cadmium|Copper Sulfate|Glucose|Nanotubes, Carbon|Particulate Matter|Plant Extracts|Sodium Fluoride
HTT	3064	19.65	25	Cadmium|Copper|Indomethacin|Iron|Minocycline|Nanotubes, Carbon|Ozone
MIR155	406947	19.65	25	Folic Acid|Hydrogen Peroxide|Particulate Matter|Resveratrol|Sodium Fluoride|Streptozocin|Zinc
PIDD1	55367	19.65	24	Colchicine|Copper|Copper Sulfate|Nanotubes, Carbon|Nicotine|Particulate Matter|Resveratrol
RCN1	5954	19.65	9	Copper Sulfate|Hydrogen Peroxide|Indomethacin|Nanotubes, Carbon|Nitric Oxide|Plant Extracts|Sodium Fluoride
SDS	10993	19.65	28	Copper|Glucocorticoids|Ozone|Plant Extracts|Resveratrol|Streptozocin|Zinc
SESN3	143686	19.65	19	Aluminum|Cadmium|Folic Acid|Hydrogen Peroxide|Iron|Mifepristone|Nanotubes, Carbon
TIPIN	54962	19.65	28	Aluminum|Colchicine|Copper|Folic Acid|Nanotubes, Carbon|Raloxifene Hydrochloride|Resveratrol
ADRB3	155	19.64	17	Folic Acid|Glucose|Nanotubes, Carbon|Ozone|Pindolol|Plant Extracts|Rosiglitazone|Streptozocin
DSPP	1834	19.63	18	Aluminum|Aluminum Chloride|cupric chloride|Nanotubes, Carbon|Sodium Fluoride|Zinc
SLC2A14	144195	19.63	20	Aluminum|Cadmium|Indomethacin|Iron|Rosiglitazone|Vitamin D
YWHAZ	7534	19.63	26	Aluminum|Cadmium|Copper|Copper Sulfate|Nanotubes, Carbon|Ozone|Resveratrol|Sodium Fluoride
GXYLT1	283464	19.62	9	2-butenal|Cadmium|Folic Acid|Indomethacin|Nanotubes, Carbon|Plant Extracts
HBS1L	10767	19.62	13	Curcumin|Hydrogen Peroxide|Nitric Oxide|Plant Extracts|Sodium Fluoride|Zinc
MIR27B	407019	19.62	15	cupric chloride|Curcumin|Hydrogen Peroxide|Nanotubes, Carbon|Resveratrol|Zinc
CGGBP1	8545	19.61	8	Copper Sulfate|Folic Acid|Glucose|Nanotubes, Carbon|Particulate Matter|Plant Extracts
NUDT19	390916	19.61	19	Copper|Copper Sulfate|Folic Acid|Hydrogen Peroxide|Indomethacin|Sodium Fluoride
SSBP4	170463	19.61	18	Cadmium|Copper|Copper Sulfate|Folic Acid|Nanotubes, Carbon|Plant Extracts
IL13RA1	3597	19.57	11	4-hydroxy-2-nonenal|Cadmium|Celecoxib|Copper Sulfate|Folic Acid|Indomethacin|Nanotubes, Carbon|sulindac sulfide
PPP3CA	5530	19.57	12	4-hydroxy-2-nonenal|Haloperidol|Indomethacin|Nanotubes, Carbon|Nitric Oxide|Particulate Matter|Plant Extracts|Sodium Fluoride
TTK	7272	19.57	18	Aluminum|Copper Sulfate|Folic Acid|Homocysteine|Lithium|Nanotubes, Carbon|Ozone|Resveratrol
GNAI3	2773	19.56	14	Copper Sulfate|Glucose|Haloperidol|Nanotubes, Carbon|Plant Extracts|Reserpine|Streptozocin
GCAT	23464	19.55	21	Cadmium|Copper|Copper Sulfate|Nanotubes, Carbon|Plant Extracts|Resveratrol|Sodium Fluoride
HNRNPC	3183	19.55	18	Copper|Glucose|Hydrogen Peroxide|Nanotubes, Carbon|Nicotine|Ozone|Plant Extracts
IL13RA2	3598	19.55	24	Aluminum|Copper|Fluorides|Folic Acid|Indomethacin|Mifepristone|Nanotubes, Carbon
MIR34A	407040	19.55	18	Folic Acid|Hydrogen Peroxide|Particulate Matter|Plant Extracts|Resveratrol|Sodium Fluoride|Zinc
SHISA2	387914	19.55	25	Aluminum|Copper|Copper Sulfate|Folic Acid|Nanotubes, Carbon|Particulate Matter|Raloxifene Hydrochloride
TNNI2	7136	19.55	14	Copper Sulfate|Folic Acid|Hydrogen Peroxide|Nanotubes, Carbon|Ozone|Particulate Matter|Zinc
UBE2B	7320	19.55	14	Berberine|Copper Sulfate|Folic Acid|Nanotubes, Carbon|Ozone|Plant Extracts|Zinc
CES2	8824	19.54	22	4-hydroxy-2-nonenal|Copper Sulfate|Galantamine|Haloperidol|Physostigmine|Plant Preparations|Rivastigmine|Rosiglitazone|Tacrine
SULT2A1	6822	19.54	15	Celecoxib|Copper Sulfate|entacapone|Folic Acid|Hydrogen Peroxide|Nanotubes, Carbon|Plant Extracts|Streptozocin|Tolcapone
DOK1B	406361	19.51	11	Celecoxib|Ibuprofen|Indomethacin|Zinc
NQO2	4835	19.5	18	Copper Sulfate|Hydrogen Peroxide|Melatonin|Nanotubes, Carbon|Resveratrol|Sodium Fluoride|Tacrine|Zinc
VLDLR	7436	19.49	25	Copper|Copper Sulfate|Folic Acid|Haloperidol|Hydrogen Peroxide|Indomethacin|Mifepristone|Nanotubes, Carbon|Rosiglitazone
NCSTN	23385	19.47	19	Celecoxib|Copper|Copper Sulfate|Indomethacin|Ozone|Particulate Matter
CLTA	1211	19.47	23	Copper|Glucose|Haloperidol|Indomethacin|Particulate Matter|Resveratrol
METTL5	29081	19.47	9	Folic Acid|Hydrogen Peroxide|Indomethacin|Nanotubes, Carbon|Particulate Matter|Tolcapone
MRPL14	64928	19.47	15	Copper Sulfate|Hydrogen Peroxide|Nanotubes, Carbon|Rosiglitazone|Streptozocin|Tolcapone
PNLIPRP2	5408	19.47	28	Aluminum|Copper|Copper Sulfate|Iron|Nanotubes, Carbon|Zinc
ARPC5L	81873	19.46	18	Copper Sulfate|Folic Acid|Indomethacin|Particulate Matter|Resveratrol|Zinc
CDC34	997	19.46	16	Acrolein|cupric chloride|Folic Acid|Indomethacin|Nanotubes, Carbon|Particulate Matter|Resveratrol
CREBRF	153222	19.46	20	2-butenal|Copper|Copper Sulfate|Hydrogen Peroxide|Indomethacin|Nanotubes, Carbon|Zinc
CYYR1	116159	19.46	29	Cadmium|Copper|Indomethacin|Nanotubes, Carbon|Resveratrol|Streptozocin
FETUB	26998	19.46	19	Aluminum|Copper Sulfate|cupric chloride|Haloperidol|Nanotubes, Carbon|Plant Preparations|Zinc
HSPB6	126393	19.46	20	Cadmium|Copper|cupric chloride|Indomethacin|Nanotubes, Carbon|Plant Extracts|Zinc
MRPS6	64968	19.46	20	Copper Sulfate|Folic Acid|Glucose|Indomethacin|Resveratrol|Rosiglitazone|Zinc
MYBPH	4608	19.46	13	Cadmium|Copper Sulfate|Hydrogen Peroxide|Nanotubes, Carbon|Plant Extracts|Zinc
MYL1	4632	19.46	20	Aluminum|Cadmium|Nanotubes, Carbon|Ozone|Resveratrol|Sodium Fluoride|Zinc
PFDN4	5203	19.46	8	Copper Sulfate|Folic Acid|Hydrogen Peroxide|Indomethacin|Nanotubes, Carbon|Plant Extracts
RHOF	54509	19.46	17	Copper|Copper Sulfate|Nanotubes, Carbon|Plant Extracts|Raloxifene Hydrochloride|Zinc
RPS15A	6210	19.46	19	Copper|Glucose|Hydrogen Peroxide|Nanotubes, Carbon|Particulate Matter|Sodium Fluoride|Tolcapone
RUNDC3A	10900	19.46	27	Aluminum|Copper|Folic Acid|Indomethacin|Nanotubes, Carbon|Resveratrol
SNRPD2	6633	19.46	23	Copper|Copper Sulfate|Haloperidol|Indomethacin|Particulate Matter|Resveratrol
TBC1D4	9882	19.46	21	Colchicine|Copper|Copper Sulfate|Glucose|Hydrogen Peroxide|Nanotubes, Carbon|Rosiglitazone
TNFSF4	7292	19.46	16	Copper Sulfate|Diglycerides|Hydrogen Peroxide|Nanotubes, Carbon|Particulate Matter|Tacrine|Zinc
TUT7	79670	19.46	22	Aluminum|Copper|Copper Sulfate|Glucose|Plant Extracts|Zinc
ITIH1	3697	19.45	21	Cadmium|Copper|Copper Sulfate|Indomethacin|Nanotubes, Carbon|Sodium Fluoride|Zinc
APOC3	345	19.43	25	Aluminum|Cholesterol, Dietary|Copper|Copper Sulfate|Hydrogen Peroxide|Nanotubes, Carbon|Rosiglitazone|Sodium Fluoride
ATRX	546	19.43	12	Copper Sulfate|Glucose|Homocysteine|Hydrogen Peroxide|Nanotubes, Carbon|Nicotine|Plant Extracts|Resveratrol
FBLN1	2192	19.43	21	Celecoxib|Copper|Copper Sulfate|Hydrogen Peroxide|Indomethacin|Mifepristone|Nanotubes, Carbon|Particulate Matter
IRAK1	3654	19.43	13	Copper Sulfate|Curcumin|Hydrogen Peroxide|Nanotubes, Carbon|Nicotine|Particulate Matter|Plant Extracts|Resveratrol
LUM	4060	19.43	24	Copper|Folic Acid|Indomethacin|Mifepristone|Nanotubes, Carbon|Raloxifene Hydrochloride|Resveratrol|Sodium Fluoride
[truncated: 20,644 more rows]

## Sheet: Table S5-2
Table S5-2. 164 AD-associated target proteins of Homo sapiens from CTD with an Inference Score of ≥50 were regarded as the more substantially contributing proteins.
Gene Symbol	Gene ID	Inference Score	Reference Count	Unitprot ID	Status	Protein names	Gene names	Organism	Length	Notes
APP	351	201.99	147	P05067	reviewed	Amyloid-beta precursor protein (APP) (ABPP) (APPI) (Alzheimer disease amyloid protein) (Amyloid precursor protein) (Amyloid-beta A4 protein) (Cerebral vascular amyloid peptide) (CVAP) (PreA4) (Protease nexin-II) (PN-II) [Cleaved into: N-APP; Soluble APP-alpha (S-APP-alpha); Soluble APP-beta (S-APP-beta); C99 (Beta-secretase C-terminal fragment) (Beta-CTF); Amyloid-beta protein 42 (Abeta42) (Beta-…	APP A4 AD1	Homo sapiens (Human)	770
NOS2	4843	115.14	101	P35228	reviewed	Nitric oxide synthase, inducible (EC 1.14.13.39) (Hepatocyte NOS) (HEP-NOS) (Inducible NO synthase) (Inducible NOS) (iNOS) (NOS type II) (Peptidyl-cysteine S-nitrosylase NOS2)	NOS2 NOS2A	Homo sapiens (Human)	1153
CASP3	836	112.34	123	P42574	reviewed	Caspase-3 (CASP-3) (EC 3.4.22.56) (Apopain) (Cysteine protease CPP32) (CPP-32) (Protein Yama) (SREBP cleavage activity 1) (SCA-1) [Cleaved into: Caspase-3 subunit p17; Caspase-3 subunit p12]	CASP3 CPP32	Homo sapiens (Human)	277
JUN	3725	111.61	103	P05412	reviewed	Transcription factor AP-1 (Activator protein 1) (AP1) (Proto-oncogene c-Jun) (V-jun avian sarcoma virus 17 oncogene homolog) (p39)	JUN	Homo sapiens (Human)	331
PTGS2	5743	110.98	108	P35354	reviewed	Prostaglandin G/H synthase 2 (EC 1.14.99.1) (Cyclooxygenase-2) (COX-2) (PHS II) (Prostaglandin H2 synthase 2) (PGH synthase 2) (PGHS-2) (Prostaglandin-endoperoxide synthase 2)	PTGS2 COX2	Homo sapiens (Human)	604
TP53	7157	104.74	103	P04637	reviewed	Cellular tumor antigen p53 (Antigen NY-CO-13) (Phosphoprotein p53) (Tumor suppressor p53)	TP53 P53	Homo sapiens (Human)	393
CAT	847	103.7	101	P04040	reviewed	Catalase (EC 1.11.1.6)	CAT	Homo sapiens (Human)	527
TNF	7124	103.63	119	P01375	reviewed	Tumor necrosis factor (Cachectin) (TNF-alpha) (Tumor necrosis factor ligand superfamily member 2) (TNF-a) [Cleaved into: Tumor necrosis factor, membrane form (N-terminal fragment) (NTF); Intracellular domain 1 (ICD1); Intracellular domain 2 (ICD2); C-domain 1; C-domain 2; Tumor necrosis factor, soluble form]	TNF TNFA TNFSF2	Homo sapiens (Human)	233
MAPK3	5595	98.65	110	P27361	reviewed	Mitogen-activated protein kinase 3 (MAP kinase 3) (MAPK 3) (EC 2.7.11.24) (ERT2) (Extracellular signal-regulated kinase 1) (ERK-1) (Insulin-stimulated MAP2 kinase) (MAP kinase isoform p44) (p44-MAPK) (Microtubule-associated protein 2 kinase) (p44-ERK1)	MAPK3 ERK1 PRKM3	Homo sapiens (Human)	379
BCL2	596	98.45	103	P10415	reviewed	Apoptosis regulator Bcl-2	BCL2	Homo sapiens (Human)	239
IL1B	3553	94.51	102	P01584	reviewed	Interleukin-1 beta (IL-1 beta) (Catabolin)	IL1B IL1F2	Homo sapiens (Human)	269
FOS	2353	92.78	93	P01100	reviewed	Proto-oncogene c-Fos (Cellular oncogene fos) (G0/G1 switch regulatory protein 7)	FOS G0S7	Homo sapiens (Human)	380
MAPK1	5594	92.53	106	P28482	reviewed	Mitogen-activated protein kinase 1 (MAP kinase 1) (MAPK 1) (EC 2.7.11.24) (ERT1) (Extracellular signal-regulated kinase 2) (ERK-2) (MAP kinase isoform p42) (p42-MAPK) (Mitogen-activated protein kinase 2) (MAP kinase 2) (MAPK 2)	MAPK1 ERK2 PRKM1 PRKM2	Homo sapiens (Human)	360
BAX	581	92.25	92	Q07812	reviewed	Apoptosis regulator BAX (Bcl-2-like protein 4) (Bcl2-L-4)	BAX BCL2L4	Homo sapiens (Human)	192
SOD2	6648	91.59	82	P04179	reviewed	Superoxide dismutase [Mn], mitochondrial (EC 1.15.1.1)	SOD2	Homo sapiens (Human)	222
TGFB1	7040	90.58	76	P01137	reviewed	Transforming growth factor beta-1 proprotein [Cleaved into: Latency-associated peptide (LAP); Transforming growth factor beta-1 (TGF-beta-1)]	TGFB1 TGFB	Homo sapiens (Human)	390
NFKBIA	4792	89.85	75	P25963	reviewed	NF-kappa-B inhibitor alpha (I-kappa-B-alpha) (IkB-alpha) (IkappaBalpha) (Major histocompatibility complex enhancer-binding protein MAD3)	NFKBIA IKBA MAD3 NFKBI	Homo sapiens (Human)	317
CXCL8	3576	89.42	78	P10145	reviewed	Interleukin-8 (IL-8) (C-X-C motif chemokine 8) (Chemokine (C-X-C motif) ligand 8) (Emoctakin) (Granulocyte chemotactic protein 1) (GCP-1) (Monocyte-derived neutrophil chemotactic factor) (MDNCF) (Monocyte-derived neutrophil-activating peptide) (MONAP) (Neutrophil-activating protein 1) (NAP-1) (Protein 3-10C) (T-cell chemotactic factor) [Cleaved into: MDNCF-a (GCP/IL-8 protein IV) (IL8/NAP1 form I…	CXCL8 IL8	Homo sapiens (Human)	99
IL6	3569	88.32	103	P05231	reviewed	Interleukin-6 (IL-6) (B-cell stimulatory factor 2) (BSF-2) (CTL differentiation factor) (CDF) (Hybridoma growth factor) (Interferon beta-2) (IFN-beta-2)	IL6 IFNB2	Homo sapiens (Human)	212
APOE	348	87.79	72	P02649	reviewed	Apolipoprotein E (Apo-E)	APOE	Homo sapiens (Human)	317
RELA	5970	87.37	91	Q04206	reviewed	Transcription factor p65 (Nuclear factor NF-kappa-B p65 subunit) (Nuclear factor of kappa light polypeptide gene enhancer in B-cells 3)	RELA NFKB3	Homo sapiens (Human)	551
MAPK8	5599	87.32	79	P45983	reviewed	Mitogen-activated protein kinase 8 (MAP kinase 8) (MAPK 8) (EC 2.7.11.24) (JNK-46) (Stress-activated protein kinase 1c) (SAPK1c) (Stress-activated protein kinase JNK1) (c-Jun N-terminal kinase 1)	MAPK8 JNK1 PRKM8 SAPK1 SAPK1C	Homo sapiens (Human)	427
ALB	213	86.52	91	P02768	reviewed	Serum albumin	ALB GIG20 GIG42 PRO0903 PRO1708 PRO2044 PRO2619 PRO2675 UNQ696/PRO1341	Homo sapiens (Human)	609
BDNF	627	86.25	60	P23560	reviewed	Brain-derived neurotrophic factor (BDNF) (Abrineurin) [Cleaved into: BDNF precursor form (ProBDNF)]	BDNF	Homo sapiens (Human)	247
SOD1	6647	86.19	79	P00441	reviewed	Superoxide dismutase [Cu-Zn] (EC 1.15.1.1) (Superoxide dismutase 1) (hSod1)	SOD1	Homo sapiens (Human)	154
GPX1	2876	83.59	63	P07203	reviewed	Glutathione peroxidase 1 (GPx-1) (GSHPx-1) (EC 1.11.1.9) (Cellular glutathione peroxidase)	GPX1	Homo sapiens (Human)	203
ACHE	43	83.08	91	P22303	reviewed	Acetylcholinesterase (AChE) (EC 3.1.1.7)	ACHE	Homo sapiens (Human)	614
IL2	3558	82.76	66	P60568	reviewed	Interleukin-2 (IL-2) (T-cell growth factor) (TCGF) (Aldesleukin)	IL2	Homo sapiens (Human)	153
HMOX1	3162	82.09	83	P09601	reviewed	Heme oxygenase 1 (HO-1) (EC 1.14.14.18)	HMOX1 HO HO1	Homo sapiens (Human)	288
GSK3B	2932	81.13	68	P49841	reviewed	Glycogen synthase kinase-3 beta (GSK-3 beta) (EC 2.7.11.26) (Serine/threonine-protein kinase GSK3B) (EC 2.7.11.1)	GSK3B	Homo sapiens (Human)	420
GSR	2936	78.96	76	P00390	reviewed	Glutathione reductase, mitochondrial (GR) (GRase) (EC 1.8.1.7)	GSR GLUR GRD1	Homo sapiens (Human)	522
CASP7	840	78.45	70	P55210	reviewed	Caspase-7 (CASP-7) (EC 3.4.22.60) (Apoptotic protease Mch-3) (CMH-1) (ICE-like apoptotic protease 3) (ICE-LAP3) [Cleaved into: Caspase-7 subunit p20; Caspase-7 subunit p11]	CASP7 MCH3	Homo sapiens (Human)	303
CCL2	6347	77.72	70	P13500	reviewed	C-C motif chemokine 2 (HC11) (Monocyte chemoattractant protein 1) (Monocyte chemotactic and activating factor) (MCAF) (Monocyte chemotactic protein 1) (MCP-1) (Monocyte secretory protein JE) (Small-inducible cytokine A2)	CCL2 MCP1 SCYA2	Homo sapiens (Human)	99
IFNG	3458	77.68	73	P01579	reviewed	Interferon gamma (IFN-gamma) (Immune interferon)	IFNG	Homo sapiens (Human)	166
VEGFA	7422	77.62	71	P15692	reviewed	Vascular endothelial growth factor A (VEGF-A) (Vascular permeability factor) (VPF)	VEGFA VEGF	Homo sapiens (Human)	232
CDKN1A	1026	77.52	74	P38936	reviewed	Cyclin-dependent kinase inhibitor 1 (CDK-interacting protein 1) (Melanoma differentiation-associated protein 6) (MDA-6) (p21)	CDKN1A CAP20 CDKN1 CIP1 MDA6 PIC1 SDI1 WAF1	Homo sapiens (Human)	164
NOS3	4846	76.67	56	P29474	reviewed	Nitric oxide synthase, endothelial (EC 1.14.13.39) (Constitutive NOS) (cNOS) (EC-NOS) (Endothelial NOS) (eNOS) (NOS type III) (NOSIII)	NOS3	Homo sapiens (Human)	1203
FASN	2194	76.55	59	P49327	reviewed	Fatty acid synthase (EC 2.3.1.85) [Includes: [Acyl-carrier-protein] S-acetyltransferase (EC 2.3.1.38); [Acyl-carrier-protein] S-malonyltransferase (EC 2.3.1.39); 3-oxoacyl-[acyl-carrier-protein] synthase (EC 2.3.1.41); 3-oxoacyl-[acyl-carrier-protein] reductase (EC 1.1.1.100); 3-hydroxyacyl-[acyl-carrier-protein] dehydratase (EC 4.2.1.59); Enoyl-[acyl-carrier-protein] reductase (EC 1.3.1.39); Ole…	FASN FAS	Homo sapiens (Human)	2511
CASP8	841	76.22	80	Q14790	reviewed	Caspase-8 (CASP-8) (EC 3.4.22.61) (Apoptotic cysteine protease) (Apoptotic protease Mch-5) (CAP4) (FADD-homologous ICE/ced-3-like protease) (FADD-like ICE) (FLICE) (ICE-like apoptotic protease 5) (MORT1-associated ced-3 homolog) (MACH) [Cleaved into: Caspase-8 subunit p18; Caspase-8 subunit p10]	CASP8 MCH5	Homo sapiens (Human)	479
IGF1	3479	75.86	71	P05019	reviewed	Insulin-like growth factor I (IGF-I) (Mechano growth factor) (MGF) (Somatomedin-C)	IGF1 IBP1	Homo sapiens (Human)	195
MMP9	4318	74.69	76	P14780	reviewed	Matrix metalloproteinase-9 (MMP-9) (EC 3.4.24.35) (92 kDa gelatinase) (92 kDa type IV collagenase) (Gelatinase B) (GELB) [Cleaved into: 67 kDa matrix metalloproteinase-9; 82 kDa matrix metalloproteinase-9]	MMP9 CLG4B	Homo sapiens (Human)	707
NFE2L2	4780	74.64	72	Q16236	reviewed	Nuclear factor erythroid 2-related factor 2 (NF-E2-related factor 2) (NFE2-related factor 2) (Nrf-2) (HEBP1) (Nuclear factor, erythroid derived 2, like 2)	NFE2L2 NRF2	Homo sapiens (Human)	605
ICAM1	3383	74.33	68	P05362	reviewed	Intercellular adhesion molecule 1 (ICAM-1) (Major group rhinovirus receptor) (CD antigen CD54)	ICAM1	Homo sapiens (Human)	532
MMP2	4313	74.21	70	P08253	reviewed	72 kDa type IV collagenase (EC 3.4.24.24) (72 kDa gelatinase) (Gelatinase A) (Matrix metalloproteinase-2) (MMP-2) (TBE-1) [Cleaved into: PEX]	MMP2 CLG4A	Homo sapiens (Human)	660
CD36	948	73.94	52	P16671	reviewed	Platelet glycoprotein 4 (Fatty acid translocase) (FAT) (Glycoprotein IIIb) (GPIIIB) (Leukocyte differentiation antigen CD36) (PAS IV) (PAS-4) (Platelet collagen receptor) (Platelet glycoprotein IV) (GPIV) (Thrombospondin receptor) (CD antigen CD36)	CD36 GP3B GP4	Homo sapiens (Human)	472
PPARA	5465	73.93	61	Q07869	reviewed	Peroxisome proliferator-activated receptor alpha (PPAR-alpha) (Nuclear receptor subfamily 1 group C member 1)	PPARA NR1C1 PPAR	Homo sapiens (Human)	468
PPARG	5468	73.1	67	P37231	reviewed	Peroxisome proliferator-activated receptor gamma (PPAR-gamma) (Nuclear receptor subfamily 1 group C member 3)	PPARG NR1C3	Homo sapiens (Human)	505
CCND1	595	72.7	64	P24385	reviewed	G1/S-specific cyclin-D1 (B-cell lymphoma 1 protein) (BCL-1) (BCL-1 oncogene) (PRAD1 oncogene)	CCND1 BCL1 PRAD1	Homo sapiens (Human)	295
MAPK9	5601	72.66	66	P45984	reviewed	Mitogen-activated protein kinase 9 (MAP kinase 9) (MAPK 9) (EC 2.7.11.24) (JNK-55) (Stress-activated protein kinase 1a) (SAPK1a) (Stress-activated protein kinase JNK2) (c-Jun N-terminal kinase 2)	MAPK9 JNK2 PRKM9 SAPK1A	Homo sapiens (Human)	424
GCLC	2729	72.36	67	P48506	reviewed	Glutamate--cysteine ligase catalytic subunit (EC 6.3.2.2) (GCS heavy chain) (Gamma-ECS) (Gamma-glutamylcysteine synthetase)	GCLC GLCL GLCLC	Homo sapiens (Human)	637
CASP9	842	72.28	79	P55211	reviewed	Caspase-9 (CASP-9) (EC 3.4.22.62) (Apoptotic protease Mch-6) (Apoptotic protease-activating factor 3) (APAF-3) (ICE-like apoptotic protease 6) (ICE-LAP6) [Cleaved into: Caspase-9 subunit p35; Caspase-9 subunit p10]	CASP9 MCH6	Homo sapiens (Human)	416
EPO	2056	70.7	46	P01588	reviewed	Erythropoietin (Epoetin)	EPO	Homo sapiens (Human)	193
AKT1	207	70.32	74	P31749	reviewed	RAC-alpha serine/threonine-protein kinase (EC 2.7.11.1) (Protein kinase B) (PKB) (Protein kinase B alpha) (PKB alpha) (Proto-oncogene c-Akt) (RAC-PK-alpha)	AKT1 PKB RAC	Homo sapiens (Human)	480
IL10	3586	70.28	71	P22301	reviewed	Interleukin-10 (IL-10) (Cytokine synthesis inhibitory factor) (CSIF)	IL10	Homo sapiens (Human)	178
VCAM1	7412	70.2	62	P19320	reviewed	Vascular cell adhesion protein 1 (V-CAM 1) (VCAM-1) (INCAM-100) (CD antigen CD106)	VCAM1	Homo sapiens (Human)	739
DDIT3	1649	70.18	68	P35638	reviewed	DNA damage-inducible transcript 3 protein (DDIT-3) (C/EBP zeta) (C/EBP-homologous protein) (CHOP) (C/EBP-homologous protein 10) (CHOP-10) (CCAAT/enhancer-binding protein homologous protein) (Growth arrest and DNA damage-inducible protein GADD153)	DDIT3 CHOP CHOP10 GADD153	Homo sapiens (Human)	169
NFKB1	4790	70.07	61	P19838	reviewed	Nuclear factor NF-kappa-B p105 subunit (DNA-binding factor KBF1) (EBP-1) (Nuclear factor of kappa light polypeptide gene enhancer in B-cells 1) [Cleaved into: Nuclear factor NF-kappa-B p50 subunit]	NFKB1	Homo sapiens (Human)	968
FASLG	356	69.92	53	P48023	reviewed	Tumor necrosis factor ligand superfamily member 6 (Apoptosis antigen ligand) (APTL) (CD95 ligand) (CD95-L) (Fas antigen ligand) (Fas ligand) (FasL) (CD antigen CD178) [Cleaved into: Tumor necrosis factor ligand superfamily member 6, membrane form; Tumor necrosis factor ligand superfamily member 6, soluble form (Receptor-binding FasL ectodomain) (Soluble Fas ligand) (sFasL); ADAM10-processed FasL …	FASLG APT1LG1 CD95L FASL TNFSF6	Homo sapiens (Human)	281
SNCA	6622	69.39	59	P37840	reviewed	Alpha-synuclein (Non-A beta component of AD amyloid) (Non-A4 component of amyloid precursor) (NACP)	SNCA NACP PARK1	Homo sapiens (Human)	140
HSPA5	3309	68.2	60	P11021	reviewed	Endoplasmic reticulum chaperone BiP (EC 3.6.4.10) (78 kDa glucose-regulated protein) (GRP-78) (Binding-immunoglobulin protein) (BiP) (Heat shock protein 70 family protein 5) (HSP70 family protein 5) (Heat shock protein family A member 5) (Immunoglobulin heavy chain-binding protein)	HSPA5 GRP78	Homo sapiens (Human)	654
SIRT1	23411	67.96	51	Q96EB6	reviewed	NAD-dependent protein deacetylase sirtuin-1 (hSIRT1) (EC 2.3.1.286) (Regulatory protein SIR2 homolog 1) (SIR2-like protein 1) (hSIR2) [Cleaved into: SirtT1 75 kDa fragment (75SirT1)]	SIRT1 SIR2L1	Homo sapiens (Human)	747
LDLR	3949	67.67	47	P01130	reviewed	Low-density lipoprotein receptor (LDL receptor)	LDLR	Homo sapiens (Human)	860
FAS	355	67.56	59	P25445	reviewed	Tumor necrosis factor receptor superfamily member 6 (Apo-1 antigen) (Apoptosis-mediating surface antigen FAS) (FASLG receptor) (CD antigen CD95)	FAS APT1 FAS1 TNFRSF6	Homo sapiens (Human)	335
NOS1	4842	66.05	56	P29475	reviewed	Nitric oxide synthase, brain (EC 1.14.13.39) (Constitutive NOS) (NC-NOS) (NOS type I) (Neuronal NOS) (N-NOS) (nNOS) (Peptidyl-cysteine S-nitrosylase NOS1) (bNOS)	NOS1	Homo sapiens (Human)	1434
RUNX2	860	65.43	48	Q13950	reviewed	Runt-related transcription factor 2 (Acute myeloid leukemia 3 protein) (Core-binding factor subunit alpha-1) (CBF-alpha-1) (Oncogene AML-3) (Osteoblast-specific transcription factor 2) (OSF-2) (Polyomavirus enhancer-binding protein 2 alpha A subunit) (PEA2-alpha A) (PEBP2-alpha A) (SL3-3 enhancer factor 1 alpha A subunit) (SL3/AKV core-binding factor alpha A subunit)	RUNX2 AML3 CBFA1 OSF2 PEBP2A	Homo sapiens (Human)	521
IL4	3565	65.2	69	P05112	reviewed	Interleukin-4 (IL-4) (B-cell stimulatory factor 1) (BSF-1) (Binetrakin) (Lymphocyte stimulatory factor 1) (Pitrakinra)	IL4	Homo sapiens (Human)	153
SREBF1	6720	65.01	56	P36956	reviewed	Sterol regulatory element-binding protein 1 (SREBP-1) (Class D basic helix-loop-helix protein 1) (bHLHd1) (Sterol regulatory element-binding transcription factor 1) [Cleaved into: Processed sterol regulatory element-binding protein 1]	SREBF1 BHLHD1 SREBP1	Homo sapiens (Human)	1147
BCL2L1	598	64.19	64	Q07817	reviewed	Bcl-2-like protein 1 (Bcl2-L-1) (Apoptosis regulator Bcl-X)	BCL2L1 BCL2L BCLX	Homo sapiens (Human)	233
BACE1	23621	63.8	59	P56817	reviewed	Beta-secretase 1 (EC 3.4.23.46) (Aspartyl protease 2) (ASP2) (Asp 2) (Beta-site amyloid precursor protein cleaving enzyme 1) (Beta-site APP cleaving enzyme 1) (Memapsin-2) (Membrane-associated aspartic protease 2)	BACE1 BACE KIAA1149	Homo sapiens (Human)	501
SERPINE1	5054	62.45	58	P05121	reviewed	Plasminogen activator inhibitor 1 (PAI) (PAI-1) (Endothelial plasminogen activator inhibitor) (Serpin E1)	SERPINE1 PAI1 PLANH1	Homo sapiens (Human)	402
CREB1	1385	62.37	65	P16220	reviewed	Cyclic AMP-responsive element-binding protein 1 (CREB-1) (cAMP-responsive element-binding protein 1)	CREB1	Homo sapiens (Human)	341
BAD	572	62.35	56	Q92934	reviewed	Bcl2-associated agonist of cell death (BAD) (Bcl-2-binding component 6) (Bcl-2-like protein 8) (Bcl2-L-8) (Bcl-xL/Bcl-2-associated death promoter) (Bcl2 antagonist of cell death)	BAD BBC6 BCL2L8	Homo sapiens (Human)	168
STAT3	6774	62.03	57	P40763	reviewed	Signal transducer and activator of transcription 3 (Acute-phase response factor)	STAT3 APRF	Homo sapiens (Human)	770
DUSP1	1843	61.64	48	P28562	reviewed	Dual specificity protein phosphatase 1 (EC 3.1.3.16) (EC 3.1.3.48) (Dual specificity protein phosphatase hVH1) (Mitogen-activated protein kinase phosphatase 1) (MAP kinase phosphatase 1) (MKP-1) (Protein-tyrosine phosphatase CL100)	DUSP1 CL100 MKP1 PTPN10 VH1	Homo sapiens (Human)	367
SPP1	6696	61.59	51	P10451	reviewed	Osteopontin (Bone sialoprotein 1) (Nephropontin) (Secreted phosphoprotein 1) (SPP-1) (Urinary stone protein) (Uropontin)	SPP1 BNSP OPN PSEC0156	Homo sapiens (Human)	314
LEP	3952	61.47	50	P41159	reviewed	Leptin (Obese protein) (Obesity factor)	LEP OB OBS	Homo sapiens (Human)	167
TLR4	7099	61.36	51	O00206	reviewed	Toll-like receptor 4 (hToll) (CD antigen CD284)	TLR4	Homo sapiens (Human)	839
COL1A1	1277	61.04	59	P02452	reviewed	Collagen alpha-1(I) chain (Alpha-1 type I collagen)	COL1A1	Homo sapiens (Human)	1464
TH	7054	60.95	40	P07101	reviewed	Tyrosine 3-monooxygenase (EC 1.14.16.2) (Tyrosine 3-hydroxylase) (TH)	TH TYH	Homo sapiens (Human)	528
GSTA4	2941	60.68	56	O15217	reviewed	Glutathione S-transferase A4 (EC 2.5.1.18) (GST class-alpha member 4) (Glutathione S-transferase A4-4)	GSTA4	Homo sapiens (Human)	222
GAPDH	2597	60.48	49	P04406	reviewed	Glyceraldehyde-3-phosphate dehydrogenase (GAPDH) (EC 1.2.1.12) (Peptidyl-cysteine S-nitrosylase GAPDH) (EC 2.6.99.-)	GAPDH GAPD CDABP0047 OK/SW-cl.12	Homo sapiens (Human)	335
PLAT	5327	60.48	46	P00750	reviewed	Tissue-type plasminogen activator (t-PA) (t-plasminogen activator) (tPA) (EC 3.4.21.68) (Alteplase) (Reteplase) [Cleaved into: Tissue-type plasminogen activator chain A; Tissue-type plasminogen activator chain B]	PLAT	Homo sapiens (Human)	562
AGT	183	60.47	54	P01019	reviewed	Angiotensinogen (Serpin A8) [Cleaved into: Angiotensin-1 (Angiotensin 1-10) (Angiotensin I) (Ang I); Angiotensin-2 (Angiotensin 1-8) (Angiotensin II) (Ang II); Angiotensin-3 (Angiotensin 2-8) (Angiotensin III) (Ang III) (Des-Asp[1]-angiotensin II); Angiotensin-4 (Angiotensin 3-8) (Angiotensin IV) (Ang IV); Angiotensin 1-9; Angiotensin 1-7; Angiotensin 1-5; Angiotensin 1-4]	AGT SERPINA8	Homo sapiens (Human)	485
CEBPB	1051	60.35	44	P17676	reviewed	CCAAT/enhancer-binding protein beta (C/EBP beta) (Liver activator protein) (LAP) (Liver-enriched inhibitory protein) (LIP) (Nuclear factor NF-IL6) (Transcription factor 5) (TCF-5)	CEBPB TCF5 PP9092	Homo sapiens (Human)	345
MMP1	4312	60.23	54	P03956	reviewed	Interstitial collagenase (EC 3.4.24.7) (Fibroblast collagenase) (Matrix metalloproteinase-1) (MMP-1) [Cleaved into: 22 kDa interstitial collagenase; 27 kDa interstitial collagenase]	MMP1 CLG	Homo sapiens (Human)	469
PTGS1	5742	60.2	57	P23219	reviewed	Prostaglandin G/H synthase 1 (EC 1.14.99.1) (Cyclooxygenase-1) (COX-1) (Prostaglandin H2 synthase 1) (PGH synthase 1) (PGHS-1) (PHS 1) (Prostaglandin-endoperoxide synthase 1)	PTGS1 COX1	Homo sapiens (Human)	599
CYP1A2	1544	59.94	60	P05177	reviewed	Cytochrome P450 1A2 (EC 1.14.14.1) (CYPIA2) (Cholesterol 25-hydroxylase) (Cytochrome P(3)450) (Cytochrome P450 4) (Cytochrome P450-P3) (Hydroperoxy icosatetraenoate dehydratase) (EC 4.2.1.152)	CYP1A2	Homo sapiens (Human)	516
BGLAP	632	59.73	44	P02818	reviewed	Osteocalcin (Bone Gla protein) (BGP) (Gamma-carboxyglutamic acid-containing protein)	BGLAP	Homo sapiens (Human)	100
BID	637	59.63	44	P55957	reviewed	BH3-interacting domain death agonist (p22 BID) (BID) [Cleaved into: BH3-interacting domain death agonist p15 (p15 BID); BH3-interacting domain death agonist p13 (p13 BID); BH3-interacting domain death agonist p11 (p11 BID)]	BID	Homo sapiens (Human)	195
EGR1	1958	59.39	70	P18146	reviewed	Early growth response protein 1 (EGR-1) (AT225) (Nerve growth factor-induced protein A) (NGFI-A) (Transcription factor ETR103) (Transcription factor Zif268) (Zinc finger protein 225) (Zinc finger protein Krox-24)	EGR1 KROX24 ZNF225	Homo sapiens (Human)	543
SQSTM1	8878	59.36	57	Q13501	reviewed	Sequestosome-1 (EBI3-associated protein of 60 kDa) (EBIAP) (p60) (Phosphotyrosine-independent ligand for the Lck SH2 domain of 62 kDa) (Ubiquitin-binding protein p62)	SQSTM1 ORCA OSIL	Homo sapiens (Human)	440
ACTA2	59	59.28	49	P62736	reviewed	Actin, aortic smooth muscle (Alpha-actin-2) (Cell growth-inhibiting gene 46 protein) [Cleaved into: Actin, aortic smooth muscle, intermediate form]	ACTA2 ACTSA ACTVS GIG46	Homo sapiens (Human)	377
NR3C1	2908	59.11	44	P04150	reviewed	Glucocorticoid receptor (GR) (Nuclear receptor subfamily 3 group C member 1)	NR3C1 GRL	Homo sapiens (Human)	777
CASP12	100506742	59.05	46	Q6UXS9	reviewed	Inactive caspase-12 (CASP-12)	CASP12 UNQ9415/PRO34398	Homo sapiens (Human)	341
PDGFRB	5159	58.94	45	P09619	reviewed	Platelet-derived growth factor receptor beta (PDGF-R-beta) (PDGFR-beta) (EC 2.7.10.1) (Beta platelet-derived growth factor receptor) (Beta-type platelet-derived growth factor receptor) (CD140 antigen-like family member B) (Platelet-derived growth factor receptor 1) (PDGFR-1) (CD antigen CD140b)	PDGFRB PDGFR PDGFR1	Homo sapiens (Human)	1106
GPT	2875	58.93	59	P24298	reviewed	Alanine aminotransferase 1 (ALT1) (EC 2.6.1.2) (Glutamate pyruvate transaminase 1) (GPT 1) (Glutamic--alanine transaminase 1) (Glutamic--pyruvic transaminase 1)	GPT AAT1 GPT1	Homo sapiens (Human)	496
ENO1	2023	58.84	49	P06733	reviewed	Alpha-enolase (EC 4.2.1.11) (2-phospho-D-glycerate hydro-lyase) (C-myc promoter-binding protein) (Enolase 1) (MBP-1) (MPB-1) (Non-neural enolase) (NNE) (Phosphopyruvate hydratase) (Plasminogen-binding protein)	ENO1 ENO1L1 MBPB1 MPB1	Homo sapiens (Human)	434
PCNA	5111	58.76	62	P12004	reviewed	Proliferating cell nuclear antigen (PCNA) (Cyclin)	PCNA	Homo sapiens (Human)	261
MT2A	4502	58.47	49	P02795	reviewed	Metallothionein-2 (MT-2) (Metallothionein-2A) (Metallothionein-II) (MT-II)	MT2A CES1 MT2	Homo sapiens (Human)	61
PARP1	142	58.26	68	P09874	reviewed	Poly [ADP-ribose] polymerase 1 (PARP-1) (EC 2.4.2.30) (ADP-ribosyltransferase diphtheria toxin-like 1) (ARTD1) (DNA ADP-ribosyltransferase PARP1) (EC 2.4.2.-) (NAD(+) ADP-ribosyltransferase 1) (ADPRT 1) (Poly[ADP-ribose] synthase 1) (Protein poly-ADP-ribosyltransferase PARP1) (EC 2.4.2.-)	PARP1 ADPRT PPOL	Homo sapiens (Human)	1014
XBP1	7494	57.89	43	P17861	reviewed	X-box-binding protein 1 (XBP-1) (Tax-responsive element-binding protein 5) (TREB-5) [Cleaved into: X-box-binding protein 1, cytoplasmic form; X-box-binding protein 1, luminal form]	XBP1 TREB5 XBP2	Homo sapiens (Human)	261
MMP3	4314	57.8	52	P08254	reviewed	Stromelysin-1 (SL-1) (EC 3.4.24.17) (Matrix metalloproteinase-3) (MMP-3) (Transin-1)	MMP3 STMY1	Homo sapiens (Human)	477
MT2	17750	57.76	46	P02795	reviewed	Metallothionein-2 (MT-2) (Metallothionein-2A) (Metallothionein-II) (MT-II)	MT2A CES1 MT2	Homo sapiens (Human)	61
CTNNB1	1499	57.49	47	P35222	reviewed	Catenin beta-1 (Beta-catenin)	CTNNB1 CTNNB OK/SW-cl.35 PRO2286	Homo sapiens (Human)	781
THBS1	7057	57.34	46	P07996	reviewed	Thrombospondin-1 (Glycoprotein G)	THBS1 TSP TSP1	Homo sapiens (Human)	1170
MYC	4609	57.27	59	P01106	reviewed	Myc proto-oncogene protein (Class E basic helix-loop-helix protein 39) (bHLHe39) (Proto-oncogene c-Myc) (Transcription factor p64)	MYC BHLHE39	Homo sapiens (Human)	439
PPARGC1A	10891	57.13	49	Q9UBK2	reviewed	Peroxisome proliferator-activated receptor gamma coactivator 1-alpha (PGC-1-alpha) (PPAR-gamma coactivator 1-alpha) (PPARGC-1-alpha) (Ligand effect modulator 6)	PPARGC1A LEM6 PGC1 PGC1A PPARGC1	Homo sapiens (Human)	798
EDN1	1906	57.06	61	P05305	reviewed	Endothelin-1 (Preproendothelin-1) (PPET1) [Cleaved into: Endothelin-1 (ET-1); Big endothelin-1]	EDN1	Homo sapiens (Human)	212
CASP1	834	56.91	47	P29466	reviewed	Caspase-1 (CASP-1) (EC 3.4.22.36) (Interleukin-1 beta convertase) (IL-1BC) (Interleukin-1 beta-converting enzyme) (ICE) (IL-1 beta-converting enzyme) (p45) [Cleaved into: Caspase-1 subunit p20; Caspase-1 subunit p10]	CASP1 IL1BC IL1BCE	Homo sapiens (Human)	404
CYCS	54205	56.76	53	P99999	reviewed	Cytochrome c	CYCS CYC	Homo sapiens (Human)	105
ITGB1	3688	56.74	50	P05556	reviewed	Integrin beta-1 (Fibronectin receptor subunit beta) (Glycoprotein IIa) (GPIIA) (VLA-4 subunit beta) (CD antigen CD29)	ITGB1 FNRB MDF2 MSK12	Homo sapiens (Human)	798
TFRC	7037	56.61	59	P02786	reviewed	Transferrin receptor protein 1 (TR) (TfR) (TfR1) (Trfr) (T9) (p90) (CD antigen CD71) [Cleaved into: Transferrin receptor protein 1, serum form (sTfR)]	TFRC	Homo sapiens (Human)	760
TRP53	22059	56.5	46	P02340	reviewed	Cellular tumor antigen p53 (Tumor suppressor p53)	Tp53 P53 Trp53	Mus musculus (Mouse)	390	delected
ABCB1	5243	56.39	48	P08183	reviewed	ATP-dependent translocase ABCB1 (ATP-binding cassette sub-family B member 1) (Multidrug resistance protein 1) (EC 7.6.2.2) (P-glycoprotein 1) (Phospholipid transporter ABCB1) (EC 7.6.2.1) (CD antigen CD243)	ABCB1 MDR1 PGY1	Homo sapiens (Human)	1280
SLC2A1	6513	56.23	50	P11166	reviewed	Solute carrier family 2, facilitated glucose transporter member 1 (Glucose transporter type 1, erythrocyte/brain) (GLUT-1) (HepG2 glucose transporter)	SLC2A1 GLUT1	Homo sapiens (Human)	492
FABP4	2167	56.01	35	P15090	reviewed	Fatty acid-binding protein, adipocyte (Adipocyte lipid-binding protein) (ALBP) (Adipocyte-type fatty acid-binding protein) (A-FABP) (AFABP) (Fatty acid-binding protein 4)	FABP4	Homo sapiens (Human)	132
NTRK2	4915	55.93	45	Q16620	reviewed	BDNF/NT-3 growth factors receptor (EC 2.7.10.1) (GP145-TrkB) (Trk-B) (Neurotrophic tyrosine kinase receptor type 2) (TrkB tyrosine kinase) (Tropomyosin-related kinase B)	NTRK2 TRKB	Homo sapiens (Human)	822
MPO	4353	55.85	73	P05164	reviewed	Myeloperoxidase (MPO) (EC 1.11.2.2) [Cleaved into: Myeloperoxidase; 89 kDa myeloperoxidase; 84 kDa myeloperoxidase; Myeloperoxidase light chain; Myeloperoxidase heavy chain]	MPO	Homo sapiens (Human)	745
CP	1356	55.22	52	P00450	reviewed	Ceruloplasmin (EC 1.16.3.1) (Ferroxidase)	CP	Homo sapiens (Human)	1065
MTOR	2475	55.16	47	P42345	reviewed	Serine/threonine-protein kinase mTOR (EC 2.7.11.1) (FK506-binding protein 12-rapamycin complex-associated protein 1) (FKBP12-rapamycin complex-associated protein) (Mammalian target of rapamycin) (mTOR) (Mechanistic target of rapamycin) (Rapamycin and FKBP12 target 1) (Rapamycin target protein 1)	MTOR FRAP FRAP1 FRAP2 RAFT1 RAPT1	Homo sapiens (Human)	2549
HIF1A	3091	54.87	66	Q16665	reviewed	Hypoxia-inducible factor 1-alpha (HIF-1-alpha) (HIF1-alpha) (ARNT-interacting protein) (Basic-helix-loop-helix-PAS protein MOP1) (Class E basic helix-loop-helix protein 78) (bHLHe78) (Member of PAS protein 1) (PAS domain-containing protein 8)	HIF1A BHLHE78 MOP1 PASD8	Homo sapiens (Human)	826
CD14	929	54.58	45	P08571	reviewed	Monocyte differentiation antigen CD14 (Myeloid cell-specific leucine-rich glycoprotein) (CD antigen CD14) [Cleaved into: Monocyte differentiation antigen CD14, urinary form; Monocyte differentiation antigen CD14, membrane-bound form]	CD14	Homo sapiens (Human)	375
GCLM	2730	54.53	52	P48507	reviewed	Glutamate--cysteine ligase regulatory subunit (GCS light chain) (Gamma-ECS regulatory subunit) (Gamma-glutamylcysteine synthetase regulatory subunit) (Glutamate--cysteine ligase modifier subunit)	GCLM GLCLR	Homo sapiens (Human)	274
HSPA1A	3303	54.49	44	P0DMV8	reviewed	Heat shock 70 kDa protein 1A (Heat shock 70 kDa protein 1) (HSP70-1) (HSP70.1)	HSPA1A HSP72 HSPA1 HSX70	Homo sapiens (Human)	641
SELE	6401	54.49	45	P16581	reviewed	E-selectin (CD62 antigen-like family member E) (Endothelial leukocyte adhesion molecule 1) (ELAM-1) (Leukocyte-endothelial cell adhesion molecule 2) (LECAM2) (CD antigen CD62E)	SELE ELAM1	Homo sapiens (Human)	610
ITGAM	3684	54.23	59	P11215	reviewed	Integrin alpha-M (CD11 antigen-like family member B) (CR-3 alpha chain) (Cell surface glycoprotein MAC-1 subunit alpha) (Leukocyte adhesion receptor MO1) (Neutrophil adherence receptor) (CD antigen CD11b)	ITGAM CD11B CR3A	Homo sapiens (Human)	1152
SRC	6714	54.11	51	P12931	reviewed	Proto-oncogene tyrosine-protein kinase Src (EC 2.7.10.2) (Proto-oncogene c-Src) (pp60c-src) (p60-Src)	SRC SRC1	Homo sapiens (Human)	536
INS	3630	53.97	60	P01308	reviewed	Insulin [Cleaved into: Insulin B chain; Insulin A chain]	INS	Homo sapiens (Human)	110
ACE	1636	53.96	54	P12821	reviewed	Angiotensin-converting enzyme (ACE) (EC 3.2.1.-) (EC 3.4.15.1) (Dipeptidyl carboxypeptidase I) (Kininase II) (CD antigen CD143) [Cleaved into: Angiotensin-converting enzyme, soluble form]	ACE DCP DCP1	Homo sapiens (Human)	1306
TIMP2	7077	53.71	45	P16035	reviewed	Metalloproteinase inhibitor 2 (CSC-21K) (Tissue inhibitor of metalloproteinases 2) (TIMP-2)	TIMP2	Homo sapiens (Human)	220
SELENOP	6414	53.58	49	P49908	reviewed	Selenoprotein P (SeP)	SELENOP SELP SEPP1	Homo sapiens (Human)	381
BCHE	590	53.26	65	P06276	reviewed	Cholinesterase (EC 3.1.1.8) (Acylcholine acylhydrolase) (Butyrylcholine esterase) (Choline esterase II) (Pseudocholinesterase)	BCHE CHE1	Homo sapiens (Human)	602
HAVCR1	26762	53.05	45	Q96D42	reviewed	Hepatitis A virus cellular receptor 1 (HAVcr-1) (Kidney injury molecule 1) (KIM-1) (T-cell immunoglobulin and mucin domain-containing protein 1) (TIMD-1) (T-cell immunoglobulin mucin receptor 1) (TIM) (TIM-1) (T-cell membrane protein 1) (CD antigen CD365)	HAVCR1 KIM1 TIM1 TIMD1	Homo sapiens (Human)	364
ADIPOQ	9370	53	49	Q15848	reviewed	Adiponectin (30 kDa adipocyte complement-related protein) (Adipocyte complement-related 30 kDa protein) (ACRP30) (Adipocyte, C1q and collagen domain-containing protein) (Adipose most abundant gene transcript 1 protein) (apM-1) (Gelatin-binding protein)	ADIPOQ ACDC ACRP30 APM1 GBP28	Homo sapiens (Human)	244
GOT1	2805	52.92	52	P17174	reviewed	Aspartate aminotransferase, cytoplasmic (cAspAT) (EC 2.6.1.1) (EC 2.6.1.3) (Cysteine aminotransferase, cytoplasmic) (Cysteine transaminase, cytoplasmic) (cCAT) (Glutamate oxaloacetate transaminase 1) (Transaminase A)	GOT1	Homo sapiens (Human)	413
CREBBP	1387	52.81	47	Q92793	reviewed	CREB-binding protein (EC 2.3.1.48)	CREBBP CBP	Homo sapiens (Human)	2442
CCL5	6352	52.65	57	P13501	reviewed	C-C motif chemokine 5 (EoCP) (Eosinophil chemotactic cytokine) (SIS-delta) (Small-inducible cytokine A5) (T cell-specific protein P228) (TCP228) (T-cell-specific protein RANTES) [Cleaved into: RANTES(3-68); RANTES(4-68)]	CCL5 D17S136E SCYA5	Homo sapiens (Human)	91
EGFR	1956	52.47	51	P00533	reviewed	Epidermal growth factor receptor (EC 2.7.10.1) (Proto-oncogene c-ErbB-1) (Receptor tyrosine-protein kinase erbB-1)	EGFR ERBB ERBB1 HER1	Homo sapiens (Human)	1210
NR4A1	3164	52.39	46	P22736	reviewed	Nuclear receptor subfamily 4 group A member 1 (Early response protein NAK1) (Nuclear hormone receptor NUR/77) (Nur77) (Orphan nuclear receptor HMR) (Orphan nuclear receptor TR3) (ST-59) (Testicular receptor 3)	NR4A1 GFRP1 HMR NAK1	Homo sapiens (Human)	598
CYP3A4	1576	52.33	43	P08684	reviewed	Cytochrome P450 3A4 (EC 1.14.14.1) (1,4-cineole 2-exo-monooxygenase) (1,8-cineole 2-exo-monooxygenase) (EC 1.14.14.56) (Albendazole monooxygenase (sulfoxide-forming)) (EC 1.14.14.73) (Albendazole sulfoxidase) (CYPIIIA3) (CYPIIIA4) (Cholesterol 25-hydroxylase) (Cytochrome P450 3A3) (Cytochrome P450 HLp) (Cytochrome P450 NF-25) (Cytochrome P450-PCN1) (Nifedipine oxidase) (Quinine 3-monooxygenase) (…	CYP3A4 CYP3A3	Homo sapiens (Human)	503
CXCL2	2920	52.25	51	P19875	reviewed	C-X-C motif chemokine 2 (Growth-regulated protein beta) (Gro-beta) (Macrophage inflammatory protein 2-alpha) (MIP2-alpha) [Cleaved into: GRO-beta(5-73) (GRO-beta-T) (Hematopoietic synergistic factor) (HSF) (SB-251353)]	CXCL2 GRO2 GROB MIP2A SCYB2	Homo sapiens (Human)	107
CD44	960	52.23	44	P16070	reviewed	CD44 antigen (CDw44) (Epican) (Extracellular matrix receptor III) (ECMR-III) (GP90 lymphocyte homing/adhesion receptor) (HUTCH-I) (Heparan sulfate proteoglycan) (Hermes antigen) (Hyaluronate receptor) (Phagocytic glycoprotein 1) (PGP-1) (Phagocytic glycoprotein I) (PGP-I) (CD antigen CD44)	CD44 LHR MDU2 MDU3 MIC4	Homo sapiens (Human)	742
PRKCA	5578	52.23	46	P17252	reviewed	Protein kinase C alpha type (PKC-A) (PKC-alpha) (EC 2.7.11.13)	PRKCA PKCA PRKACA	Homo sapiens (Human)	672
DNMT1	1786	52.17	39	P26358	reviewed	DNA (cytosine-5)-methyltransferase 1 (Dnmt1) (EC 2.1.1.37) (CXXC-type zinc finger protein 9) (DNA methyltransferase HsaI) (DNA MTase HsaI) (M.HsaI) (MCMT)	DNMT1 AIM CXXC9 DNMT	Homo sapiens (Human)	1616
NCF1	653361	52.17	42	P14598	reviewed	Neutrophil cytosol factor 1 (NCF-1) (47 kDa autosomal chronic granulomatous disease protein) (47 kDa neutrophil oxidase factor) (NCF-47K) (Neutrophil NADPH oxidase factor 1) (Nox organizer 2) (Nox-organizing protein 2) (SH3 and PX domain-containing protein 1A) (p47-phox)	NCF1 NOXO2 SH3PXD1A	Homo sapiens (Human)	390
ACACA	31	52	50	Q13085	reviewed	Acetyl-CoA carboxylase 1 (ACC1) (EC 6.4.1.2) (Acetyl-Coenzyme A carboxylase alpha) (ACC-alpha)	ACACA ACAC ACC1 ACCA	Homo sapiens (Human)	2346
JUNB	3726	51.92	42	P17275	reviewed	Transcription factor jun-B	JUNB	Homo sapiens (Human)	347
CYP1A1	1543	51.86	59	P04798	reviewed	Cytochrome P450 1A1 (CYPIA1) (EC 1.14.14.1) (Cytochrome P450 form 6) (Cytochrome P450-C) (Cytochrome P450-P1) (Hydroperoxy icosatetraenoate dehydratase) (EC 4.2.1.152)	CYP1A1	Homo sapiens (Human)	512
IKBKB	3551	51.81	48	O14920	reviewed	Inhibitor of nuclear factor kappa-B kinase subunit beta (I-kappa-B-kinase beta) (IKK-B) (IKK-beta) (IkBKB) (EC 2.7.11.10) (I-kappa-B kinase 2) (IKK2) (Nuclear factor NF-kappa-B inhibitor kinase beta) (NFKBIKB)	IKBKB IKKB	Homo sapiens (Human)	756
MMP13	4322	51.81	48	P45452	reviewed	Collagenase 3 (EC 3.4.24.-) (Matrix metalloproteinase-13) (MMP-13)	MMP13	Homo sapiens (Human)	471
APOA1	335	51.53	46	P02647	reviewed	Apolipoprotein A-I (Apo-AI) (ApoA-I) (Apolipoprotein A1) [Cleaved into: Proapolipoprotein A-I (ProapoA-I); Truncated apolipoprotein A-I (Apolipoprotein A-I(1-242))]	APOA1	Homo sapiens (Human)	267
CEBPA	1050	51.46	35	P49715	reviewed	CCAAT/enhancer-binding protein alpha (C/EBP alpha)	CEBPA CEBP	Homo sapiens (Human)	358
CDH1	999	51.41	46	P12830	reviewed	Cadherin-1 (CAM 120/80) (Epithelial cadherin) (E-cadherin) (Uvomorulin) (CD antigen CD324) [Cleaved into: E-Cad/CTF1; E-Cad/CTF2; E-Cad/CTF3]	CDH1 CDHE UVO	Homo sapiens (Human)	882
HSPD1	3329	51.38	45	P10809	reviewed	60 kDa heat shock protein, mitochondrial (EC 5.6.1.7) (60 kDa chaperonin) (Chaperonin 60) (CPN60) (Heat shock protein 60) (HSP-60) (Hsp60) (HuCHA60) (Mitochondrial matrix protein P1) (P60 lymphocyte protein)	HSPD1 HSP60	Homo sapiens (Human)	573
SCD1	20249	51.38	46	P10809	reviewed	60 kDa heat shock protein, mitochondrial (EC 5.6.1.7) (60 kDa chaperonin) (Chaperonin 60) (CPN60) (Heat shock protein 60) (HSP-60) (Hsp60) (HuCHA60) (Mitochondrial matrix protein P1) (P60 lymphocyte protein)	HSPD1 HSP60	Homo sapiens (Human)	573
ABCC2	1244	51.19	51	Q92887	reviewed	Canalicular multispecific organic anion transporter 1 (ATP-binding cassette sub-family C member 2) (Canalicular multidrug resistance protein) (Multidrug resistance-associated protein 2) (EC 7.6.2.2)	ABCC2 CMOAT CMOAT1 CMRP MRP2	Homo sapiens (Human)	1545
INS1	16333	51.14	48	Q92887	reviewed	Canalicular multispecific organic anion transporter 1 (ATP-binding cassette sub-family C member 2) (Canalicular multidrug resistance protein) (Multidrug resistance-associated protein 2) (EC 7.6.2.2)	ABCC2 CMOAT CMOAT1 CMRP MRP2	Homo sapiens (Human)	1545
MKI67	4288	51.11	44	P46013	reviewed	Proliferation marker protein Ki-67 (Antigen identified by monoclonal antibody Ki-67) (Antigen KI-67) (Antigen Ki67)	MKI67	Homo sapiens (Human)	3256
TJP1	7082	51.08	44	Q07157	reviewed	Tight junction protein ZO-1 (Tight junction protein 1) (Zona occludens protein 1) (Zonula occludens protein 1)	TJP1 ZO1	Homo sapiens (Human)	1748
ABCC1	4363	50.84	43	P33527	reviewed	Multidrug resistance-associated protein 1 (EC 7.6.2.2) (ATP-binding cassette sub-family C member 1) (Glutathione-S-conjugate-translocating ATPase ABCC1) (EC 7.6.2.3) (Leukotriene C(4) transporter) (LTC4 transporter)	ABCC1 MRP MRP1	Homo sapiens (Human)	1531
GPAM	57678	50.79	43	Q9HCL2	reviewed	Glycerol-3-phosphate acyltransferase 1, mitochondrial (GPAT-1) (EC 2.3.1.15)	GPAM GPAT1 KIAA1560	Homo sapiens (Human)	828
NQO1	1728	50.77	63	P15559	reviewed	NAD(P)H dehydrogenase [quinone] 1 (EC 1.6.5.2) (Azoreductase) (DT-diaphorase) (DTD) (Menadione reductase) (NAD(P)H:quinone oxidoreductase 1) (Phylloquinone reductase) (Quinone reductase 1) (QR1)	NQO1 DIA4 NMOR1	Homo sapiens (Human)	274
FOXO1	2308	50.6	47	Q12778	reviewed	Forkhead box protein O1 (Forkhead box protein O1A) (Forkhead in rhabdomyosarcoma)	FOXO1 FKHR FOXO1A	Homo sapiens (Human)	655
IL12B	3593	50.4	61	P29460	reviewed	Interleukin-12 subunit beta (IL-12B) (Cytotoxic lymphocyte maturation factor 40 kDa subunit) (CLMF p40) (IL-12 subunit p40) (NK cell stimulatory factor chain 2) (NKSF2)	IL12B NKSF2	Homo sapiens (Human)	328
ACO2	50	50.27	46	Q99798	reviewed	Aconitate hydratase, mitochondrial (Aconitase) (EC 4.2.1.3) (Citrate hydro-lyase)	ACO2	Homo sapiens (Human)	780
