# Supplementary material for: Pharmacological Mechanisms Underlying the Neuroprotective Effects of Alpinia oxyphylla Miq. on Alzheimer’s Disease
Source: Int J Mol Sci. 2020 Mar 18;21(6):2071. doi: 10.3390/ijms21062071 (PMC7139528; doi:10.3390/ijms21062071)
Supplement: Supplementary file 1 [file ijms-21-02071-s001.zip › Supplementary Materials-v6.-revised/Table S6.xlsx]

## Sheet: Table S6-1
Table S6-1. AD-associated target proteins information collected from The Human Gene Database (GeneCards). (Prioritize Inference Score for descending order)
Gene Symbol	Description	Category	Gifts	GC Id	Relevance score	GeneCards Link
APP	Amyloid Beta Precursor Protein	Protein Coding	57	GC21M025880	146.42	https://www.genecards.org/cgi-bin/carddisp.pl?gene=APP
PSEN1	Presenilin 1	Protein Coding	58	GC14P073136	143.32	https://www.genecards.org/cgi-bin/carddisp.pl?gene=PSEN1
APOE	Apolipoprotein E	Protein Coding	57	GC19P044906	126.16	https://www.genecards.org/cgi-bin/carddisp.pl?gene=APOE
PSEN2	Presenilin 2	Protein Coding	56	GC01P226870	108.59	https://www.genecards.org/cgi-bin/carddisp.pl?gene=PSEN2
MAPT	Microtubule Associated Protein Tau	Protein Coding	57	GC17P045894	96.6	https://www.genecards.org/cgi-bin/carddisp.pl?gene=MAPT
TNF	Tumor Necrosis Factor	Protein Coding	59	GC06P032499	87.69	https://www.genecards.org/cgi-bin/carddisp.pl?gene=TNF
SNCA	Synuclein Alpha	Protein Coding	56	GC04M089724	86.24	https://www.genecards.org/cgi-bin/carddisp.pl?gene=SNCA
PRNP	Prion Protein	Protein Coding	53	GC20P004615	69.8	https://www.genecards.org/cgi-bin/carddisp.pl?gene=PRNP
IL1B	Interleukin 1 Beta	Protein Coding	54	GC02M112829	67.29	https://www.genecards.org/cgi-bin/carddisp.pl?gene=IL1B
NOS3	Nitric Oxide Synthase 3	Protein Coding	57	GC07P150990	60.7	https://www.genecards.org/cgi-bin/carddisp.pl?gene=NOS3
BDNF	Brain Derived Neurotrophic Factor	Protein Coding	53	GC11M027654	57.79	https://www.genecards.org/cgi-bin/carddisp.pl?gene=BDNF
SORL1	Sortilin Related Receptor 1	Protein Coding	49	GC11P121452	54.38	https://www.genecards.org/cgi-bin/carddisp.pl?gene=SORL1
CTSD	Cathepsin D	Protein Coding	59	GC11M001752	53.67	https://www.genecards.org/cgi-bin/carddisp.pl?gene=CTSD
ABCA1	ATP Binding Cassette Subfamily A Member 1	Protein Coding	55	GC09M104781	53.59	https://www.genecards.org/cgi-bin/carddisp.pl?gene=ABCA1
GFAP	Glial Fibrillary Acidic Protein	Protein Coding	54	GC17M044905	52.85	https://www.genecards.org/cgi-bin/carddisp.pl?gene=GFAP
SQSTM1	Sequestosome 1	Protein Coding	55	GC05P179806	52.09	https://www.genecards.org/cgi-bin/carddisp.pl?gene=SQSTM1
BCHE	Butyrylcholinesterase	Protein Coding	55	GC03M165772	51.04	https://www.genecards.org/cgi-bin/carddisp.pl?gene=BCHE
SOD1	Superoxide Dismutase 1	Protein Coding	59	GC21P031659	50.41	https://www.genecards.org/cgi-bin/carddisp.pl?gene=SOD1
ADAM10	ADAM Metallopeptidase Domain 10	Protein Coding	59	GC15M058588	49.92	https://www.genecards.org/cgi-bin/carddisp.pl?gene=ADAM10
CHAT	Choline O-Acetyltransferase	Protein Coding	54	GC10P049609	49.21	https://www.genecards.org/cgi-bin/carddisp.pl?gene=CHAT
MPO	Myeloperoxidase	Protein Coding	57	GC17M058269	48.64	https://www.genecards.org/cgi-bin/carddisp.pl?gene=MPO
FAS	Fas Cell Surface Death Receptor	Protein Coding	56	GC10P088969	48.62	https://www.genecards.org/cgi-bin/carddisp.pl?gene=FAS
NEFL	Neurofilament Light	Protein Coding	52	GC08M024950	48.18	https://www.genecards.org/cgi-bin/carddisp.pl?gene=NEFL
LRRK2	Leucine Rich Repeat Kinase 2	Protein Coding	56	GC12P040196	48.06	https://www.genecards.org/cgi-bin/carddisp.pl?gene=LRRK2
HFE	Homeostatic Iron Regulator	Protein Coding	50	GC06P026087	47.99	https://www.genecards.org/cgi-bin/carddisp.pl?gene=HFE
PPARG	Peroxisome Proliferator Activated Receptor Gamma	Protein Coding	59	GC03P012328	47.81	https://www.genecards.org/cgi-bin/carddisp.pl?gene=PPARG
GBA	Glucosylceramidase Beta	Protein Coding	54	GC01M155234	47.56	https://www.genecards.org/cgi-bin/carddisp.pl?gene=GBA
GDNF	Glial Cell Derived Neurotrophic Factor	Protein Coding	54	GC05M037812	47.52	https://www.genecards.org/cgi-bin/carddisp.pl?gene=GDNF
ABCA7	ATP Binding Cassette Subfamily A Member 7	Protein Coding	50	GC19P001040	47.48	https://www.genecards.org/cgi-bin/carddisp.pl?gene=ABCA7
LRP1	LDL Receptor Related Protein 1	Protein Coding	53	GC12P057128	47.32	https://www.genecards.org/cgi-bin/carddisp.pl?gene=LRP1
MME	Membrane Metalloendopeptidase	Protein Coding	57	GC03P155024	47.22	https://www.genecards.org/cgi-bin/carddisp.pl?gene=MME
TTR	Transthyretin	Protein Coding	56	GC18P031591	47.15	https://www.genecards.org/cgi-bin/carddisp.pl?gene=TTR
PRKN	Parkin RBR E3 Ubiquitin Protein Ligase	Protein Coding	44	GC06M161348	46.75	https://www.genecards.org/cgi-bin/carddisp.pl?gene=PRKN
A2M	Alpha-2-Macroglobulin	Protein Coding	51	GC12M009067	46.73	https://www.genecards.org/cgi-bin/carddisp.pl?gene=A2M
PLAU	Plasminogen Activator, Urokinase	Protein Coding	58	GC10P073909	46.68	https://www.genecards.org/cgi-bin/carddisp.pl?gene=PLAU
CST3	Cystatin C	Protein Coding	51	GC20M023608	46.65	https://www.genecards.org/cgi-bin/carddisp.pl?gene=CST3
MTHFR	Methylenetetrahydrofolate Reductase	Protein Coding	54	GC01M011845	46.47	https://www.genecards.org/cgi-bin/carddisp.pl?gene=MTHFR
UCHL1	Ubiquitin C-Terminal Hydrolase L1	Protein Coding	58	GC04P041174	46.32	https://www.genecards.org/cgi-bin/carddisp.pl?gene=UCHL1
MT-ND1	Mitochondrially Encoded NADH:Ubiquinone Oxidoreductase Core Subunit 1	Protein Coding	36	GCMTP003309	45.8	https://www.genecards.org/cgi-bin/carddisp.pl?gene=MT-ND1
CAT	Catalase	Protein Coding	56	GC11P034460	45.78	https://www.genecards.org/cgi-bin/carddisp.pl?gene=CAT
SLC6A4	Solute Carrier Family 6 Member 4	Protein Coding	54	GC17M030194	45.55	https://www.genecards.org/cgi-bin/carddisp.pl?gene=SLC6A4
IL6	Interleukin 6	Protein Coding	55	GC07P022765	44.76	https://www.genecards.org/cgi-bin/carddisp.pl?gene=IL6
LPL	Lipoprotein Lipase	Protein Coding	57	GC08P019841	44.73	https://www.genecards.org/cgi-bin/carddisp.pl?gene=LPL
HSD17B10	Hydroxysteroid 17-Beta Dehydrogenase 10	Protein Coding	52	GC0XM053431	44.04	https://www.genecards.org/cgi-bin/carddisp.pl?gene=HSD17B10
TNFRSF1A	TNF Receptor Superfamily Member 1A	Protein Coding	56	GC12M006308	43.9	https://www.genecards.org/cgi-bin/carddisp.pl?gene=TNFRSF1A
LDLR	Low Density Lipoprotein Receptor	Protein Coding	56	GC19P011061	43.8	https://www.genecards.org/cgi-bin/carddisp.pl?gene=LDLR
MAPK1	Mitogen-Activated Protein Kinase 1	Protein Coding	58	GC22M021754	43.66	https://www.genecards.org/cgi-bin/carddisp.pl?gene=MAPK1
TARDBP	TAR DNA Binding Protein	Protein Coding	52	GC01P011013	43.46	https://www.genecards.org/cgi-bin/carddisp.pl?gene=TARDBP
NGF	Nerve Growth Factor	Protein Coding	57	GC01M115285	43.18	https://www.genecards.org/cgi-bin/carddisp.pl?gene=NGF
GRN	Granulin Precursor	Protein Coding	53	GC17P044345	42.17	https://www.genecards.org/cgi-bin/carddisp.pl?gene=GRN
ADAM17	ADAM Metallopeptidase Domain 17	Protein Coding	57	GC02M009580	41.93	https://www.genecards.org/cgi-bin/carddisp.pl?gene=ADAM17
BACE1	Beta-Secretase 1	Protein Coding	52	GC11M117285	41.9	https://www.genecards.org/cgi-bin/carddisp.pl?gene=BACE1
CD40	CD40 Molecule	Protein Coding	54	GC20P046118	41.45	https://www.genecards.org/cgi-bin/carddisp.pl?gene=CD40
HMOX1	Heme Oxygenase 1	Protein Coding	59	GC22P035380	41.31	https://www.genecards.org/cgi-bin/carddisp.pl?gene=HMOX1
SNCB	Synuclein Beta	Protein Coding	50	GC05M176620	41.03	https://www.genecards.org/cgi-bin/carddisp.pl?gene=SNCB
MT-ND2	Mitochondrially Encoded NADH:Ubiquinone Oxidoreductase Core Subunit 2	Protein Coding	35	GCMTP004472	40.71	https://www.genecards.org/cgi-bin/carddisp.pl?gene=MT-ND2
SERPINA3	Serpin Family A Member 3	Protein Coding	50	GC14P094612	40.69	https://www.genecards.org/cgi-bin/carddisp.pl?gene=SERPINA3
CASP8	Caspase 8	Protein Coding	59	GC02P201233	40.54	https://www.genecards.org/cgi-bin/carddisp.pl?gene=CASP8
NCSTN	Nicastrin	Protein Coding	53	GC01P160343	40	https://www.genecards.org/cgi-bin/carddisp.pl?gene=NCSTN
GSK3B	Glycogen Synthase Kinase 3 Beta	Protein Coding	57	GC03M119821	39.94	https://www.genecards.org/cgi-bin/carddisp.pl?gene=GSK3B
CRH	Corticotropin Releasing Hormone	Protein Coding	49	GC08M066208	39.78	https://www.genecards.org/cgi-bin/carddisp.pl?gene=CRH
GRIN2B	Glutamate Ionotropic Receptor NMDA Type Subunit 2B	Protein Coding	56	GC12M013437	39.67	https://www.genecards.org/cgi-bin/carddisp.pl?gene=GRIN2B
ACHE	Acetylcholinesterase (Cartwright Blood Group)	Protein Coding	52	GC07M100889	39.59	https://www.genecards.org/cgi-bin/carddisp.pl?gene=ACHE
PLD3	Phospholipase D Family Member 3	Protein Coding	47	GC19P040348	39.18	https://www.genecards.org/cgi-bin/carddisp.pl?gene=PLD3
PSENEN	Presenilin Enhancer, Gamma-Secretase Subunit	Protein Coding	51	GC19P037195	38.5	https://www.genecards.org/cgi-bin/carddisp.pl?gene=PSENEN
MT-CO1	Mitochondrially Encoded Cytochrome C Oxidase I	Protein Coding	37	GCMTP005906	38.37	https://www.genecards.org/cgi-bin/carddisp.pl?gene=MT-CO1
NTRK1	Neurotrophic Receptor Tyrosine Kinase 1	Protein Coding	56	GC01P156786	38.36	https://www.genecards.org/cgi-bin/carddisp.pl?gene=NTRK1
NTRK2	Neurotrophic Receptor Tyrosine Kinase 2	Protein Coding	60	GC09P084668	37.74	https://www.genecards.org/cgi-bin/carddisp.pl?gene=NTRK2
NPC1	NPC Intracellular Cholesterol Transporter 1	Protein Coding	54	GC18M023506	37.68	https://www.genecards.org/cgi-bin/carddisp.pl?gene=NPC1
RELN	Reelin	Protein Coding	50	GC07M103471	37.64	https://www.genecards.org/cgi-bin/carddisp.pl?gene=RELN
SLC6A3	Solute Carrier Family 6 Member 3	Protein Coding	56	GC05M001392	37.52	https://www.genecards.org/cgi-bin/carddisp.pl?gene=SLC6A3
CLU	Clusterin	Protein Coding	53	GC08M027596	37.49	https://www.genecards.org/cgi-bin/carddisp.pl?gene=CLU
IL10	Interleukin 10	Protein Coding	53	GC01M206767	37.26	https://www.genecards.org/cgi-bin/carddisp.pl?gene=IL10
PARK7	Parkinsonism Associated Deglycase	Protein Coding	52	GC01P007957	37.2	https://www.genecards.org/cgi-bin/carddisp.pl?gene=PARK7
CTSB	Cathepsin B	Protein Coding	57	GC08M011842	36.94	https://www.genecards.org/cgi-bin/carddisp.pl?gene=CTSB
DKK1	Dickkopf WNT Signaling Pathway Inhibitor 1	Protein Coding	51	GC10P052314	36.73	https://www.genecards.org/cgi-bin/carddisp.pl?gene=DKK1
ACE	Angiotensin I Converting Enzyme	Protein Coding	56	GC17P063477	36.66	https://www.genecards.org/cgi-bin/carddisp.pl?gene=ACE
PICALM	Phosphatidylinositol Binding Clathrin Assembly Protein	Protein Coding	50	GC11M085957	36.65	https://www.genecards.org/cgi-bin/carddisp.pl?gene=PICALM
OLR1	Oxidized Low Density Lipoprotein Receptor 1	Protein Coding	50	GC12M012631	36.55	https://www.genecards.org/cgi-bin/carddisp.pl?gene=OLR1
VLDLR	Very Low Density Lipoprotein Receptor	Protein Coding	54	GC09P002611	36.17	https://www.genecards.org/cgi-bin/carddisp.pl?gene=VLDLR
CHRNA7	Cholinergic Receptor Nicotinic Alpha 7 Subunit	Protein Coding	52	GC15P031923	36.01	https://www.genecards.org/cgi-bin/carddisp.pl?gene=CHRNA7
GRIN2A	Glutamate Ionotropic Receptor NMDA Type Subunit 2A	Protein Coding	57	GC16M009753	35.82	https://www.genecards.org/cgi-bin/carddisp.pl?gene=GRIN2A
COL25A1	Collagen Type XXV Alpha 1 Chain	Protein Coding	46	GC04M108810	35.8	https://www.genecards.org/cgi-bin/carddisp.pl?gene=COL25A1
DNM1L	Dynamin 1 Like	Protein Coding	54	GC12P032679	35.76	https://www.genecards.org/cgi-bin/carddisp.pl?gene=DNM1L
GRIN1	Glutamate Ionotropic Receptor NMDA Type Subunit 1	Protein Coding	56	GC09P137138	35.74	https://www.genecards.org/cgi-bin/carddisp.pl?gene=GRIN1
CASP3	Caspase 3	Protein Coding	57	GC04M184627	34.91	https://www.genecards.org/cgi-bin/carddisp.pl?gene=CASP3
TH	Tyrosine Hydroxylase	Protein Coding	58	GC11M002163	34.77	https://www.genecards.org/cgi-bin/carddisp.pl?gene=TH
IL1A	Interleukin 1 Alpha	Protein Coding	50	GC02M112773	34.76	https://www.genecards.org/cgi-bin/carddisp.pl?gene=IL1A
CAPN1	Calpain 1	Protein Coding	56	GC11P065198	34.66	https://www.genecards.org/cgi-bin/carddisp.pl?gene=CAPN1
DYRK1A	Dual Specificity Tyrosine Phosphorylation Regulated Kinase 1A	Protein Coding	57	GC21P037365	34.57	https://www.genecards.org/cgi-bin/carddisp.pl?gene=DYRK1A
CACNA1C	Calcium Voltage-Gated Channel Subunit Alpha1 C	Protein Coding	56	GC12P001970	34.53	https://www.genecards.org/cgi-bin/carddisp.pl?gene=CACNA1C
MT-CO2	Mitochondrially Encoded Cytochrome C Oxidase II	Protein Coding	37	GCMTP007587	34.43	https://www.genecards.org/cgi-bin/carddisp.pl?gene=MT-CO2
COX5A	Cytochrome C Oxidase Subunit 5A	Protein Coding	50	GC15M074919	34.33	https://www.genecards.org/cgi-bin/carddisp.pl?gene=COX5A
SEMA3A	Semaphorin 3A	Protein Coding	51	GC07M083955	34.28	https://www.genecards.org/cgi-bin/carddisp.pl?gene=SEMA3A
UBB	Ubiquitin B	Protein Coding	50	GC17P016301	34.17	https://www.genecards.org/cgi-bin/carddisp.pl?gene=UBB
MIR146A	MicroRNA 146a	RNA Gene	23	GC05P160485	34.01	https://www.genecards.org/cgi-bin/carddisp.pl?gene=MIR146A
ITPR1	Inositol 1,4,5-Trisphosphate Receptor Type 1	Protein Coding	56	GC03P004486	34	https://www.genecards.org/cgi-bin/carddisp.pl?gene=ITPR1
DHCR24	24-Dehydrocholesterol Reductase	Protein Coding	51	GC01M054849	33.98	https://www.genecards.org/cgi-bin/carddisp.pl?gene=DHCR24
CDK5	Cyclin Dependent Kinase 5	Protein Coding	59	GC07M151053	33.91	https://www.genecards.org/cgi-bin/carddisp.pl?gene=CDK5
COMT	Catechol-O-Methyltransferase	Protein Coding	58	GC22P019941	33.87	https://www.genecards.org/cgi-bin/carddisp.pl?gene=COMT
SLC1A2	Solute Carrier Family 1 Member 2	Protein Coding	56	GC11M035272	33.71	https://www.genecards.org/cgi-bin/carddisp.pl?gene=SLC1A2
GAL	Galanin And GMAP Prepropeptide	Protein Coding	50	GC11P068701	33.64	https://www.genecards.org/cgi-bin/carddisp.pl?gene=GAL
BPTF	Bromodomain PHD Finger Transcription Factor	Protein Coding	46	GC17P067825	33.18	https://www.genecards.org/cgi-bin/carddisp.pl?gene=BPTF
ITM2B	Integral Membrane Protein 2B	Protein Coding	50	GC13P048233	33.09	https://www.genecards.org/cgi-bin/carddisp.pl?gene=ITM2B
AKT1	AKT Serine/Threonine Kinase 1	Protein Coding	62	GC14M104769	33.03	https://www.genecards.org/cgi-bin/carddisp.pl?gene=AKT1
TGFB1	Transforming Growth Factor Beta 1	Protein Coding	59	GC19M041301	33.02	https://www.genecards.org/cgi-bin/carddisp.pl?gene=TGFB1
PTGS2	Prostaglandin-Endoperoxide Synthase 2	Protein Coding	56	GC01M186640	32.5	https://www.genecards.org/cgi-bin/carddisp.pl?gene=PTGS2
UNC5C	Unc-5 Netrin Receptor C	Protein Coding	46	GC04M095162	32.47	https://www.genecards.org/cgi-bin/carddisp.pl?gene=UNC5C
TREM2	Triggering Receptor Expressed On Myeloid Cells 2	Protein Coding	49	GC06M041126	32.39	https://www.genecards.org/cgi-bin/carddisp.pl?gene=TREM2
MSR1	Macrophage Scavenger Receptor 1	Protein Coding	53	GC08M016009	32.27	https://www.genecards.org/cgi-bin/carddisp.pl?gene=MSR1
NOD2	Nucleotide Binding Oligomerization Domain Containing 2	Protein Coding	54	GC16P050693	31.82	https://www.genecards.org/cgi-bin/carddisp.pl?gene=NOD2
TP53	Tumor Protein P53	Protein Coding	60	GC17M007661	31.8	https://www.genecards.org/cgi-bin/carddisp.pl?gene=TP53
OGT	O-Linked N-Acetylglucosamine (GlcNAc) Transferase	Protein Coding	51	GC0XP071534	31.55	https://www.genecards.org/cgi-bin/carddisp.pl?gene=OGT
DOCK3	Dedicator Of Cytokinesis 3	Protein Coding	46	GC03P050712	31.41	https://www.genecards.org/cgi-bin/carddisp.pl?gene=DOCK3
IFNG	Interferon Gamma	Protein Coding	54	GC12M068064	31.34	https://www.genecards.org/cgi-bin/carddisp.pl?gene=IFNG
CAST	Calpastatin	Protein Coding	51	GC05P096525	30.98	https://www.genecards.org/cgi-bin/carddisp.pl?gene=CAST
MIR34A	MicroRNA 34a	RNA Gene	23	GC01M009151	30.93	https://www.genecards.org/cgi-bin/carddisp.pl?gene=MIR34A
SLC1A3	Solute Carrier Family 1 Member 3	Protein Coding	56	GC05P036606	30.9	https://www.genecards.org/cgi-bin/carddisp.pl?gene=SLC1A3
AD5	Alzheimer Disease 5	Genetic Locus	7	GC12U990107	30.75	https://www.genecards.org/cgi-bin/carddisp.pl?gene=AD5
ATP7B	ATPase Copper Transporting Beta	Protein Coding	54	GC13M051905	30.7	https://www.genecards.org/cgi-bin/carddisp.pl?gene=ATP7B
MIR29A	MicroRNA 29a	RNA Gene	22	GC07M130876	30.64	https://www.genecards.org/cgi-bin/carddisp.pl?gene=MIR29A
HTR2A	5-Hydroxytryptamine Receptor 2A	Protein Coding	53	GC13M046831	30.18	https://www.genecards.org/cgi-bin/carddisp.pl?gene=HTR2A
IDE	Insulin Degrading Enzyme	Protein Coding	54	GC10M092451	30.15	https://www.genecards.org/cgi-bin/carddisp.pl?gene=IDE
AD6	Alzheimer Disease 6	Genetic Locus	4	GC10U990101	30.12	https://www.genecards.org/cgi-bin/carddisp.pl?gene=AD6
SLC18A3	Solute Carrier Family 18 Member A3	Protein Coding	50	GC10P049610	29.97	https://www.genecards.org/cgi-bin/carddisp.pl?gene=SLC18A3
PPP3CA	Protein Phosphatase 3 Catalytic Subunit Alpha	Protein Coding	59	GC04M101024	29.9	https://www.genecards.org/cgi-bin/carddisp.pl?gene=PPP3CA
GAA	Glucosidase Alpha, Acid	Protein Coding	54	GC17P080101	29.9	https://www.genecards.org/cgi-bin/carddisp.pl?gene=GAA
PLCB1	Phospholipase C Beta 1	Protein Coding	54	GC20P008061	29.9	https://www.genecards.org/cgi-bin/carddisp.pl?gene=PLCB1
VCP	Valosin Containing Protein	Protein Coding	55	GC09M035056	29.78	https://www.genecards.org/cgi-bin/carddisp.pl?gene=VCP
LRP8	LDL Receptor Related Protein 8	Protein Coding	49	GC01M053243	29.35	https://www.genecards.org/cgi-bin/carddisp.pl?gene=LRP8
HLA-DRB1	Major Histocompatibility Complex, Class II, DR Beta 1	Protein Coding	52	GC06M032578	29.34	https://www.genecards.org/cgi-bin/carddisp.pl?gene=HLA-DRB1
CTNNA3	Catenin Alpha 3	Protein Coding	46	GC10M065912	29.32	https://www.genecards.org/cgi-bin/carddisp.pl?gene=CTNNA3
CSNK1D	Casein Kinase 1 Delta	Protein Coding	57	GC17M082239	29.23	https://www.genecards.org/cgi-bin/carddisp.pl?gene=CSNK1D
INS	Insulin	Protein Coding	54	GC11M002159	29.13	https://www.genecards.org/cgi-bin/carddisp.pl?gene=INS
MAP1B	Microtubule Associated Protein 1B	Protein Coding	48	GC05P072107	29.02	https://www.genecards.org/cgi-bin/carddisp.pl?gene=MAP1B
MIR107	MicroRNA 107	RNA Gene	20	GC10M089604	28.8	https://www.genecards.org/cgi-bin/carddisp.pl?gene=MIR107
F2	Coagulation Factor II, Thrombin	Protein Coding	55	GC11P046740	28.73	https://www.genecards.org/cgi-bin/carddisp.pl?gene=F2
AGER	Advanced Glycosylation End-Product Specific Receptor	Protein Coding	50	GC06M032180	28.64	https://www.genecards.org/cgi-bin/carddisp.pl?gene=AGER
PINK1	PTEN Induced Kinase 1	Protein Coding	54	GC01P020634	28.64	https://www.genecards.org/cgi-bin/carddisp.pl?gene=PINK1
PKD1	Polycystin 1, Transient Receptor Potential Channel Interacting	Protein Coding	51	GC16M002117	28.6	https://www.genecards.org/cgi-bin/carddisp.pl?gene=PKD1
RET	Ret Proto-Oncogene	Protein Coding	60	GC10P043040	28.5	https://www.genecards.org/cgi-bin/carddisp.pl?gene=RET
DNMBP	Dynamin Binding Protein	Protein Coding	45	GC10M099875	28.46	https://www.genecards.org/cgi-bin/carddisp.pl?gene=DNMBP
VEGFA	Vascular Endothelial Growth Factor A	Protein Coding	56	GC06P043770	28.41	https://www.genecards.org/cgi-bin/carddisp.pl?gene=VEGFA
AD7	Alzheimer Disease 7	Genetic Locus	4	GC10U900571	28.4	https://www.genecards.org/cgi-bin/carddisp.pl?gene=AD7
ITPR3	Inositol 1,4,5-Trisphosphate Receptor Type 3	Protein Coding	53	GC06P033588	28.38	https://www.genecards.org/cgi-bin/carddisp.pl?gene=ITPR3
VWF	Von Willebrand Factor	Protein Coding	55	GC12M005917	28.18	https://www.genecards.org/cgi-bin/carddisp.pl?gene=VWF
MAOB	Monoamine Oxidase B	Protein Coding	49	GC0XM043766	28.1	https://www.genecards.org/cgi-bin/carddisp.pl?gene=MAOB
S100B	S100 Calcium Binding Protein B	Protein Coding	52	GC21M046922	28.07	https://www.genecards.org/cgi-bin/carddisp.pl?gene=S100B
LMNA	Lamin A/C	Protein Coding	53	GC01P156082	27.99	https://www.genecards.org/cgi-bin/carddisp.pl?gene=LMNA
CIB1	Calcium And Integrin Binding 1	Protein Coding	48	GC15M090229	27.97	https://www.genecards.org/cgi-bin/carddisp.pl?gene=CIB1
AD10	Alzheimer Disease-10	Genetic Locus	4	GC07U901794	27.87	https://www.genecards.org/cgi-bin/carddisp.pl?gene=AD10
MIR15A	MicroRNA 15a	RNA Gene	16	GC13M050049	27.72	https://www.genecards.org/cgi-bin/carddisp.pl?gene=MIR15A
CDK5R1	Cyclin Dependent Kinase 5 Regulatory Subunit 1	Protein Coding	51	GC17P032486	27.56	https://www.genecards.org/cgi-bin/carddisp.pl?gene=CDK5R1
CRP	C-Reactive Protein	Protein Coding	53	GC01M159682	27.49	https://www.genecards.org/cgi-bin/carddisp.pl?gene=CRP
NOTCH1	Notch Receptor 1	Protein Coding	59	GC09M136558	27.23	https://www.genecards.org/cgi-bin/carddisp.pl?gene=NOTCH1
MIR106B	MicroRNA 106b	RNA Gene	22	GC07M100199	27.19	https://www.genecards.org/cgi-bin/carddisp.pl?gene=MIR106B
MIR210	MicroRNA 210	RNA Gene	21	GC11M000610	27.17	https://www.genecards.org/cgi-bin/carddisp.pl?gene=MIR210
AD11	Alzheimer Disease-11	Genetic Locus	3	GC09U901247	26.98	https://www.genecards.org/cgi-bin/carddisp.pl?gene=AD11
AD12	Alzheimer Disease 12	Genetic Locus	3	GC08U901173	26.98	https://www.genecards.org/cgi-bin/carddisp.pl?gene=AD12
AD8	Alzheimer Disease 8	Genetic Locus	3	GC20U900057	26.98	https://www.genecards.org/cgi-bin/carddisp.pl?gene=AD8
AD17	Alzheimer Disease 17	Genetic Locus	3	GC06U902426	26.94	https://www.genecards.org/cgi-bin/carddisp.pl?gene=AD17
MIR22	MicroRNA 22	RNA Gene	20	GC17M001713	26.94	https://www.genecards.org/cgi-bin/carddisp.pl?gene=MIR22
SYP	Synaptophysin	Protein Coding	50	GC0XM049187	26.9	https://www.genecards.org/cgi-bin/carddisp.pl?gene=SYP
AD13	Alzheimer Disease-13	Genetic Locus	3	GC01U902342	26.75	https://www.genecards.org/cgi-bin/carddisp.pl?gene=AD13
AD14	Alzheimer Disease 14	Genetic Locus	3	GC01U902204	26.75	https://www.genecards.org/cgi-bin/carddisp.pl?gene=AD14
AD15	Alzheimer Disease-15	Genetic Locus	3	GC03U901230	26.75	https://www.genecards.org/cgi-bin/carddisp.pl?gene=AD15
ATXN3	Ataxin 3	Protein Coding	51	GC14M092430	26.73	https://www.genecards.org/cgi-bin/carddisp.pl?gene=ATXN3
SNCAIP	Synuclein Alpha Interacting Protein	Protein Coding	49	GC05P122311	26.61	https://www.genecards.org/cgi-bin/carddisp.pl?gene=SNCAIP
AD16	Alzheimer Disease 16	Genetic Locus	3	GC0XU901247	26.47	https://www.genecards.org/cgi-bin/carddisp.pl?gene=AD16
MIAT	Myocardial Infarction Associated Transcript	RNA Gene	25	GC22P026646	26.37	https://www.genecards.org/cgi-bin/carddisp.pl?gene=MIAT
RYR1	Ryanodine Receptor 1	Protein Coding	55	GC19P038434	26.34	https://www.genecards.org/cgi-bin/carddisp.pl?gene=RYR1
TLR4	Toll Like Receptor 4	Protein Coding	57	GC09P117704	25.89	https://www.genecards.org/cgi-bin/carddisp.pl?gene=TLR4
BACE2	Beta-Secretase 2	Protein Coding	46	GC21P041168	25.89	https://www.genecards.org/cgi-bin/carddisp.pl?gene=BACE2
PIN1	Peptidylprolyl Cis/Trans Isomerase, NIMA-Interacting 1	Protein Coding	52	GC19P009835	25.84	https://www.genecards.org/cgi-bin/carddisp.pl?gene=PIN1
MIR29B1	MicroRNA 29b-1	RNA Gene	20	GC07M130877	25.7	https://www.genecards.org/cgi-bin/carddisp.pl?gene=MIR29B1
PLP1	Proteolipid Protein 1	Protein Coding	49	GC0XP103773	25.63	https://www.genecards.org/cgi-bin/carddisp.pl?gene=PLP1
C9orf72	C9orf72-SMCR8 Complex Subunit	Protein Coding	46	GC09M027539	25.59	https://www.genecards.org/cgi-bin/carddisp.pl?gene=C9orf72
MPZ	Myelin Protein Zero	Protein Coding	50	GC01M161304	25.47	https://www.genecards.org/cgi-bin/carddisp.pl?gene=MPZ
CCL2	C-C Motif Chemokine Ligand 2	Protein Coding	55	GC17P034255	25.45	https://www.genecards.org/cgi-bin/carddisp.pl?gene=CCL2
CYP2D6	Cytochrome P450 Family 2 Subfamily D Member 6	Protein Coding	55	GC22M042916	25.44	https://www.genecards.org/cgi-bin/carddisp.pl?gene=CYP2D6
MIR320A	MicroRNA 320a	RNA Gene	21	GC08M022245	25.42	https://www.genecards.org/cgi-bin/carddisp.pl?gene=MIR320A
MIR128-1	MicroRNA 128-1	RNA Gene	20	GC02P135665	25.39	https://www.genecards.org/cgi-bin/carddisp.pl?gene=MIR128-1
APBB1	Amyloid Beta Precursor Protein Binding Family B Member 1	Protein Coding	49	GC11M006414	25.32	https://www.genecards.org/cgi-bin/carddisp.pl?gene=APBB1
MIR181C	MicroRNA 181c	RNA Gene	21	GC19P013858	25.3	https://www.genecards.org/cgi-bin/carddisp.pl?gene=MIR181C
EGF	Epidermal Growth Factor	Protein Coding	57	GC04P109912	25.3	https://www.genecards.org/cgi-bin/carddisp.pl?gene=EGF
SLC18A2	Solute Carrier Family 18 Member A2	Protein Coding	51	GC10P117241	25.27	https://www.genecards.org/cgi-bin/carddisp.pl?gene=SLC18A2
NDUFS4	NADH:Ubiquinone Oxidoreductase Subunit S4	Protein Coding	49	GC05P053560	25.2	https://www.genecards.org/cgi-bin/carddisp.pl?gene=NDUFS4
MIR197	MicroRNA 197	RNA Gene	19	GC01P109549	25.08	https://www.genecards.org/cgi-bin/carddisp.pl?gene=MIR197
MIR93	MicroRNA 93	RNA Gene	21	GC07M100198	25.02	https://www.genecards.org/cgi-bin/carddisp.pl?gene=MIR93
ABCA4	ATP Binding Cassette Subfamily A Member 4	Protein Coding	51	GC01M093992	24.94	https://www.genecards.org/cgi-bin/carddisp.pl?gene=ABCA4
NOS1	Nitric Oxide Synthase 1	Protein Coding	56	GC12M117169	24.9	https://www.genecards.org/cgi-bin/carddisp.pl?gene=NOS1
CYCS	Cytochrome C, Somatic	Protein Coding	55	GC07M025158	24.69	https://www.genecards.org/cgi-bin/carddisp.pl?gene=CYCS
NPC2	NPC Intracellular Cholesterol Transporter 2	Protein Coding	48	GC14M074476	24.56	https://www.genecards.org/cgi-bin/carddisp.pl?gene=NPC2
RPS27A	Ribosomal Protein S27a	Protein Coding	50	GC02P055231	24.36	https://www.genecards.org/cgi-bin/carddisp.pl?gene=RPS27A
PON1	Paraoxonase 1	Protein Coding	53	GC07M095297	24.33	https://www.genecards.org/cgi-bin/carddisp.pl?gene=PON1
GAPDH	Glyceraldehyde-3-Phosphate Dehydrogenase	Protein Coding	54	GC12P006533	24.31	https://www.genecards.org/cgi-bin/carddisp.pl?gene=GAPDH
APOA1	Apolipoprotein A1	Protein Coding	56	GC11M116835	24.22	https://www.genecards.org/cgi-bin/carddisp.pl?gene=APOA1
MIR328	MicroRNA 328	RNA Gene	19	GC16M067203	23.92	https://www.genecards.org/cgi-bin/carddisp.pl?gene=MIR328
ATP2A2	ATPase Sarcoplasmic/Endoplasmic Reticulum Ca2+ Transporting 2	Protein Coding	57	GC12P110280	23.92	https://www.genecards.org/cgi-bin/carddisp.pl?gene=ATP2A2
GJB1	Gap Junction Protein Beta 1	Protein Coding	54	GC0XP071215	23.72	https://www.genecards.org/cgi-bin/carddisp.pl?gene=GJB1
MAOA	Monoamine Oxidase A	Protein Coding	55	GC0XP043654	23.7	https://www.genecards.org/cgi-bin/carddisp.pl?gene=MAOA
HTT	Huntingtin	Protein Coding	50	GC04P003041	23.7	https://www.genecards.org/cgi-bin/carddisp.pl?gene=HTT
DRD3	Dopamine Receptor D3	Protein Coding	49	GC03M114128	23.65	https://www.genecards.org/cgi-bin/carddisp.pl?gene=DRD3
CETP	Cholesteryl Ester Transfer Protein	Protein Coding	53	GC16P056996	23.62	https://www.genecards.org/cgi-bin/carddisp.pl?gene=CETP
GATA1	GATA Binding Protein 1	Protein Coding	52	GC0XP048786	23.54	https://www.genecards.org/cgi-bin/carddisp.pl?gene=GATA1
APOB	Apolipoprotein B	Protein Coding	51	GC02M020956	23.53	https://www.genecards.org/cgi-bin/carddisp.pl?gene=APOB
HMGB1	High Mobility Group Box 1	Protein Coding	50	GC13M030456	23.27	https://www.genecards.org/cgi-bin/carddisp.pl?gene=HMGB1
COL4A1	Collagen Type IV Alpha 1 Chain	Protein Coding	54	GC13M110148	23.14	https://www.genecards.org/cgi-bin/carddisp.pl?gene=COL4A1
ALB	Albumin	Protein Coding	57	GC04P073397	23.1	https://www.genecards.org/cgi-bin/carddisp.pl?gene=ALB
C4A	Complement C4A (Rodgers Blood Group)	Protein Coding	48	GC06P032524	23.09	https://www.genecards.org/cgi-bin/carddisp.pl?gene=C4A
MIRLET7I	MicroRNA Let-7i	RNA Gene	20	GC12P062606	23.08	https://www.genecards.org/cgi-bin/carddisp.pl?gene=MIRLET7I
EGFR	Epidermal Growth Factor Receptor	Protein Coding	62	GC07P055019	22.96	https://www.genecards.org/cgi-bin/carddisp.pl?gene=EGFR
PTGS1	Prostaglandin-Endoperoxide Synthase 1	Protein Coding	53	GC09P122370	22.91	https://www.genecards.org/cgi-bin/carddisp.pl?gene=PTGS1
TF	Transferrin	Protein Coding	56	GC03P133663	22.83	https://www.genecards.org/cgi-bin/carddisp.pl?gene=TF
CALHM1	Calcium Homeostasis Modulator 1	Protein Coding	39	GC10M103454	22.73	https://www.genecards.org/cgi-bin/carddisp.pl?gene=CALHM1
SLC17A5	Solute Carrier Family 17 Member 5	Protein Coding	50	GC06M073593	22.72	https://www.genecards.org/cgi-bin/carddisp.pl?gene=SLC17A5
CDKN2B-AS1	CDKN2B Antisense RNA 1	RNA Gene	21	GC09P021994	22.56	https://www.genecards.org/cgi-bin/carddisp.pl?gene=CDKN2B-AS1
GSK3A	Glycogen Synthase Kinase 3 Alpha	Protein Coding	55	GC19M042230	22.44	https://www.genecards.org/cgi-bin/carddisp.pl?gene=GSK3A
SMPD1	Sphingomyelin Phosphodiesterase 1	Protein Coding	53	GC11P006390	22.41	https://www.genecards.org/cgi-bin/carddisp.pl?gene=SMPD1
MAPK3	Mitogen-Activated Protein Kinase 3	Protein Coding	56	GC16M030125	22.38	https://www.genecards.org/cgi-bin/carddisp.pl?gene=MAPK3
HLA-B	Major Histocompatibility Complex, Class I, B	Protein Coding	51	GC06M031277	22.3	https://www.genecards.org/cgi-bin/carddisp.pl?gene=HLA-B
ATXN2	Ataxin 2	Protein Coding	49	GC12M111443	22.26	https://www.genecards.org/cgi-bin/carddisp.pl?gene=ATXN2
MIR298	MicroRNA 298	RNA Gene	17	GC20M058818	22.22	https://www.genecards.org/cgi-bin/carddisp.pl?gene=MIR298
IGF1	Insulin Like Growth Factor 1	Protein Coding	55	GC12M102395	22.1	https://www.genecards.org/cgi-bin/carddisp.pl?gene=IGF1
CDKN2A	Cyclin Dependent Kinase Inhibitor 2A	Protein Coding	57	GC09M021957	22.08	https://www.genecards.org/cgi-bin/carddisp.pl?gene=CDKN2A
HLA-DQB1	Major Histocompatibility Complex, Class II, DQ Beta 1	Protein Coding	50	GC06M032629	22.06	https://www.genecards.org/cgi-bin/carddisp.pl?gene=HLA-DQB1
MAPK8	Mitogen-Activated Protein Kinase 8	Protein Coding	56	GC10P048306	22.02	https://www.genecards.org/cgi-bin/carddisp.pl?gene=MAPK8
DPYSL2	Dihydropyrimidinase Like 2	Protein Coding	51	GC08P026514	21.98	https://www.genecards.org/cgi-bin/carddisp.pl?gene=DPYSL2
ERBB2	Erb-B2 Receptor Tyrosine Kinase 2	Protein Coding	62	GC17P039687	21.93	https://www.genecards.org/cgi-bin/carddisp.pl?gene=ERBB2
PLA2G6	Phospholipase A2 Group VI	Protein Coding	54	GC22M044196	21.9	https://www.genecards.org/cgi-bin/carddisp.pl?gene=PLA2G6
CREB1	CAMP Responsive Element Binding Protein 1	Protein Coding	54	GC02P207529	21.89	https://www.genecards.org/cgi-bin/carddisp.pl?gene=CREB1
TOMM40	Translocase Of Outer Mitochondrial Membrane 40	Protein Coding	46	GC19P044890	21.89	https://www.genecards.org/cgi-bin/carddisp.pl?gene=TOMM40
CXCL8	C-X-C Motif Chemokine Ligand 8	Protein Coding	46	GC04P073740	21.83	https://www.genecards.org/cgi-bin/carddisp.pl?gene=CXCL8
TFAM	Transcription Factor A, Mitochondrial	Protein Coding	50	GC10P058385	21.82	https://www.genecards.org/cgi-bin/carddisp.pl?gene=TFAM
STAT3	Signal Transducer And Activator Of Transcription 3	Protein Coding	59	GC17M042313	21.81	https://www.genecards.org/cgi-bin/carddisp.pl?gene=STAT3
CASP9	Caspase 9	Protein Coding	54	GC01M015565	21.72	https://www.genecards.org/cgi-bin/carddisp.pl?gene=CASP9
ESR1	Estrogen Receptor 1	Protein Coding	60	GC06P151656	21.69	https://www.genecards.org/cgi-bin/carddisp.pl?gene=ESR1
EIF2AK2	Eukaryotic Translation Initiation Factor 2 Alpha Kinase 2	Protein Coding	51	GC02M037073	21.68	https://www.genecards.org/cgi-bin/carddisp.pl?gene=EIF2AK2
MMP9	Matrix Metallopeptidase 9	Protein Coding	60	GC20P046008	21.67	https://www.genecards.org/cgi-bin/carddisp.pl?gene=MMP9
IL1RN	Interleukin 1 Receptor Antagonist	Protein Coding	54	GC02P114223	21.66	https://www.genecards.org/cgi-bin/carddisp.pl?gene=IL1RN
ATP13A2	ATPase Cation Transporting 13A2	Protein Coding	48	GC01M016985	21.5	https://www.genecards.org/cgi-bin/carddisp.pl?gene=ATP13A2
TLR2	Toll Like Receptor 2	Protein Coding	56	GC04P153684	21.48	https://www.genecards.org/cgi-bin/carddisp.pl?gene=TLR2
KRAS	KRAS Proto-Oncogene, GTPase	Protein Coding	57	GC12M025204	21.35	https://www.genecards.org/cgi-bin/carddisp.pl?gene=KRAS
NOTCH3	Notch Receptor 3	Protein Coding	56	GC19M015131	21.32	https://www.genecards.org/cgi-bin/carddisp.pl?gene=NOTCH3
JAG1	Jagged Canonical Notch Ligand 1	Protein Coding	56	GC20M010637	21.31	https://www.genecards.org/cgi-bin/carddisp.pl?gene=JAG1
SLC2A1	Solute Carrier Family 2 Member 1	Protein Coding	58	GC01M042925	21.3	https://www.genecards.org/cgi-bin/carddisp.pl?gene=SLC2A1
NQO1	NAD(P)H Quinone Dehydrogenase 1	Protein Coding	56	GC16M069706	21.29	https://www.genecards.org/cgi-bin/carddisp.pl?gene=NQO1
CTNNB1	Catenin Beta 1	Protein Coding	60	GC03P041236	21.26	https://www.genecards.org/cgi-bin/carddisp.pl?gene=CTNNB1
DRD2	Dopamine Receptor D2	Protein Coding	56	GC11M113314	21.24	https://www.genecards.org/cgi-bin/carddisp.pl?gene=DRD2
AFP	Alpha Fetoprotein	Protein Coding	52	GC04P073431	21.18	https://www.genecards.org/cgi-bin/carddisp.pl?gene=AFP
TNFRSF11B	TNF Receptor Superfamily Member 11b	Protein Coding	54	GC08M118923	21.14	https://www.genecards.org/cgi-bin/carddisp.pl?gene=TNFRSF11B
ICAM1	Intercellular Adhesion Molecule 1	Protein Coding	57	GC19P010270	21.04	https://www.genecards.org/cgi-bin/carddisp.pl?gene=ICAM1
NGFR	Nerve Growth Factor Receptor	Protein Coding	51	GC17P049495	21.02	https://www.genecards.org/cgi-bin/carddisp.pl?gene=NGFR
HSPB8	Heat Shock Protein Family B (Small) Member 8	Protein Coding	51	GC12P119178	20.93	https://www.genecards.org/cgi-bin/carddisp.pl?gene=HSPB8
VDR	Vitamin D Receptor	Protein Coding	57	GC12M047841	20.87	https://www.genecards.org/cgi-bin/carddisp.pl?gene=VDR
ERBB4	Erb-B2 Receptor Tyrosine Kinase 4	Protein Coding	62	GC02M211375	20.86	https://www.genecards.org/cgi-bin/carddisp.pl?gene=ERBB4
APOC1	Apolipoprotein C1	Protein Coding	46	GC19P044914	20.84	https://www.genecards.org/cgi-bin/carddisp.pl?gene=APOC1
MECP2	Methyl-CpG Binding Protein 2	Protein Coding	52	GC0XM154021	20.77	https://www.genecards.org/cgi-bin/carddisp.pl?gene=MECP2
CHI3L1	Chitinase 3 Like 1	Protein Coding	49	GC01M203148	20.75	https://www.genecards.org/cgi-bin/carddisp.pl?gene=CHI3L1
MFN2	Mitofusin 2	Protein Coding	54	GC01P011980	20.7	https://www.genecards.org/cgi-bin/carddisp.pl?gene=MFN2
CYBB	Cytochrome B-245 Beta Chain	Protein Coding	53	GC0XP037780	20.59	https://www.genecards.org/cgi-bin/carddisp.pl?gene=CYBB
MAP2	Microtubule Associated Protein 2	Protein Coding	49	GC02P209424	20.52	https://www.genecards.org/cgi-bin/carddisp.pl?gene=MAP2
G6PC	Glucose-6-Phosphatase Catalytic Subunit	Protein Coding	51	GC17P042900	20.51	https://www.genecards.org/cgi-bin/carddisp.pl?gene=G6PC
IL2RA	Interleukin 2 Receptor Subunit Alpha	Protein Coding	57	GC10M006010	20.35	https://www.genecards.org/cgi-bin/carddisp.pl?gene=IL2RA
SST	Somatostatin	Protein Coding	48	GC03M187668	20.32	https://www.genecards.org/cgi-bin/carddisp.pl?gene=SST
SNCG	Synuclein Gamma	Protein Coding	48	GC10P086957	20.31	https://www.genecards.org/cgi-bin/carddisp.pl?gene=SNCG
VHL	Von Hippel-Lindau Tumor Suppressor	Protein Coding	52	GC03P010189	20.28	https://www.genecards.org/cgi-bin/carddisp.pl?gene=VHL
MT3	Metallothionein 3	Protein Coding	45	GC16P056589	20.28	https://www.genecards.org/cgi-bin/carddisp.pl?gene=MT3
APLP2	Amyloid Beta Precursor Like Protein 2	Protein Coding	48	GC11P130069	20.17	https://www.genecards.org/cgi-bin/carddisp.pl?gene=APLP2
UBQLN1	Ubiquilin 1	Protein Coding	49	GC09M083659	20.12	https://www.genecards.org/cgi-bin/carddisp.pl?gene=UBQLN1
DRD4	Dopamine Receptor D4	Protein Coding	51	GC11P000666	20.1	https://www.genecards.org/cgi-bin/carddisp.pl?gene=DRD4
SERPINE1	Serpin Family E Member 1	Protein Coding	57	GC07P101127	20.09	https://www.genecards.org/cgi-bin/carddisp.pl?gene=SERPINE1
TBK1	TANK Binding Kinase 1	Protein Coding	56	GC12P064451	20.09	https://www.genecards.org/cgi-bin/carddisp.pl?gene=TBK1
LEP	Leptin	Protein Coding	54	GC07P128241	20	https://www.genecards.org/cgi-bin/carddisp.pl?gene=LEP
NTF3	Neurotrophin 3	Protein Coding	50	GC12P005432	19.96	https://www.genecards.org/cgi-bin/carddisp.pl?gene=NTF3
FUS	FUS RNA Binding Protein	Protein Coding	50	GC16P031313	19.94	https://www.genecards.org/cgi-bin/carddisp.pl?gene=FUS
CYP46A1	Cytochrome P450 Family 46 Subfamily A Member 1	Protein Coding	48	GC14P099684	19.92	https://www.genecards.org/cgi-bin/carddisp.pl?gene=CYP46A1
ARSA	Arylsulfatase A	Protein Coding	53	GC22M050622	19.86	https://www.genecards.org/cgi-bin/carddisp.pl?gene=ARSA
EDNRB	Endothelin Receptor Type B	Protein Coding	56	GC13M077895	19.84	https://www.genecards.org/cgi-bin/carddisp.pl?gene=EDNRB
DBN1	Drebrin 1	Protein Coding	45	GC05M177456	19.84	https://www.genecards.org/cgi-bin/carddisp.pl?gene=DBN1
VPS26A	VPS26, Retromer Complex Component A	Protein Coding	46	GC10P069123	19.76	https://www.genecards.org/cgi-bin/carddisp.pl?gene=VPS26A
MMP2	Matrix Metallopeptidase 2	Protein Coding	60	GC16P055424	19.69	https://www.genecards.org/cgi-bin/carddisp.pl?gene=MMP2
APH1A	Aph-1 Homolog A, Gamma-Secretase Subunit	Protein Coding	49	GC01M150265	19.69	https://www.genecards.org/cgi-bin/carddisp.pl?gene=APH1A
MMP3	Matrix Metallopeptidase 3	Protein Coding	57	GC11M102835	19.6	https://www.genecards.org/cgi-bin/carddisp.pl?gene=MMP3
CASP7	Caspase 7	Protein Coding	56	GC10P113679	19.55	https://www.genecards.org/cgi-bin/carddisp.pl?gene=CASP7
ACTC1	Actin Alpha Cardiac Muscle 1	Protein Coding	48	GC15M034788	19.52	https://www.genecards.org/cgi-bin/carddisp.pl?gene=ACTC1
DBH	Dopamine Beta-Hydroxylase	Protein Coding	56	GC09P133636	19.5	https://www.genecards.org/cgi-bin/carddisp.pl?gene=DBH
GCH1	GTP Cyclohydrolase 1	Protein Coding	53	GC14M054842	19.48	https://www.genecards.org/cgi-bin/carddisp.pl?gene=GCH1
EDN1	Endothelin 1	Protein Coding	53	GC06P012290	19.45	https://www.genecards.org/cgi-bin/carddisp.pl?gene=EDN1
H19	H19 Imprinted Maternally Expressed Transcript	RNA Gene	29	GC11M001995	19.43	https://www.genecards.org/cgi-bin/carddisp.pl?gene=H19
HTRA1	HtrA Serine Peptidase 1	Protein Coding	50	GC10P122461	19.37	https://www.genecards.org/cgi-bin/carddisp.pl?gene=HTRA1
NRG1	Neuregulin 1	Protein Coding	52	GC08P031617	19.34	https://www.genecards.org/cgi-bin/carddisp.pl?gene=NRG1
VPS35	VPS35 Retromer Complex Component	Protein Coding	50	GC16M046661	19.28	https://www.genecards.org/cgi-bin/carddisp.pl?gene=VPS35
NHLRC1	NHL Repeat Containing E3 Ubiquitin Protein Ligase 1	Protein Coding	46	GC06M018065	19.27	https://www.genecards.org/cgi-bin/carddisp.pl?gene=NHLRC1
PSAP	Prosaposin	Protein Coding	52	GC10M071816	19.24	https://www.genecards.org/cgi-bin/carddisp.pl?gene=PSAP
CASP2	Caspase 2	Protein Coding	55	GC07P144375	19.2	https://www.genecards.org/cgi-bin/carddisp.pl?gene=CASP2
CCR5	C-C Motif Chemokine Receptor 5 (Gene/Pseudogene)	Protein Coding	53	GC03P046389	19.15	https://www.genecards.org/cgi-bin/carddisp.pl?gene=CCR5
CFTR	CF Transmembrane Conductance Regulator	Protein Coding	58	GC07P117465	19.12	https://www.genecards.org/cgi-bin/carddisp.pl?gene=CFTR
IL4	Interleukin 4	Protein Coding	53	GC05P132673	19.11	https://www.genecards.org/cgi-bin/carddisp.pl?gene=IL4
TBP	TATA-Box Binding Protein	Protein Coding	54	GC06P170554	19.11	https://www.genecards.org/cgi-bin/carddisp.pl?gene=TBP
APOD	Apolipoprotein D	Protein Coding	49	GC03M195568	19.06	https://www.genecards.org/cgi-bin/carddisp.pl?gene=APOD
MTRR	5-Methyltetrahydrofolate-Homocysteine Methyltransferase Reductase	Protein Coding	49	GC05P007851	19.03	https://www.genecards.org/cgi-bin/carddisp.pl?gene=MTRR
CD40LG	CD40 Ligand	Protein Coding	54	GC0XP136649	18.96	https://www.genecards.org/cgi-bin/carddisp.pl?gene=CD40LG
RCAN1	Regulator Of Calcineurin 1	Protein Coding	49	GC21M034513	18.95	https://www.genecards.org/cgi-bin/carddisp.pl?gene=RCAN1
PTEN	Phosphatase And Tensin Homolog	Protein Coding	59	GC10P087863	18.79	https://www.genecards.org/cgi-bin/carddisp.pl?gene=PTEN
MMP1	Matrix Metallopeptidase 1	Protein Coding	58	GC11M102810	18.78	https://www.genecards.org/cgi-bin/carddisp.pl?gene=MMP1
HLA-A	Major Histocompatibility Complex, Class I, A	Protein Coding	53	GC06P032430	18.74	https://www.genecards.org/cgi-bin/carddisp.pl?gene=HLA-A
F5	Coagulation Factor V	Protein Coding	52	GC01M169481	18.73	https://www.genecards.org/cgi-bin/carddisp.pl?gene=F5
STH	Saitohin	Protein Coding	34	GC17P045999	18.72	https://www.genecards.org/cgi-bin/carddisp.pl?gene=STH
SERPINA1	Serpin Family A Member 1	Protein Coding	56	GC14M094376	18.69	https://www.genecards.org/cgi-bin/carddisp.pl?gene=SERPINA1
NR4A2	Nuclear Receptor Subfamily 4 Group A Member 2	Protein Coding	52	GC02M156324	18.65	https://www.genecards.org/cgi-bin/carddisp.pl?gene=NR4A2
MARK1	Microtubule Affinity Regulating Kinase 1	Protein Coding	47	GC01P220528	18.61	https://www.genecards.org/cgi-bin/carddisp.pl?gene=MARK1
APBA1	Amyloid Beta Precursor Protein Binding Family A Member 1	Protein Coding	45	GC09M069427	18.56	https://www.genecards.org/cgi-bin/carddisp.pl?gene=APBA1
IL2	Interleukin 2	Protein Coding	52	GC04M122451	18.52	https://www.genecards.org/cgi-bin/carddisp.pl?gene=IL2
PTPA	Protein Phosphatase 2 Phosphatase Activator	Protein Coding	39	GC09P129111	18.46	https://www.genecards.org/cgi-bin/carddisp.pl?gene=PTPA
FRMD4A	FERM Domain Containing 4A	Protein Coding	43	GC10M013685	18.43	https://www.genecards.org/cgi-bin/carddisp.pl?gene=FRMD4A
NOS2	Nitric Oxide Synthase 2	Protein Coding	56	GC17M027756	18.42	https://www.genecards.org/cgi-bin/carddisp.pl?gene=NOS2
MIR155	MicroRNA 155	RNA Gene	18	GC21P025573	18.34	https://www.genecards.org/cgi-bin/carddisp.pl?gene=MIR155
KIF1B	Kinesin Family Member 1B	Protein Coding	50	GC01P010210	18.34	https://www.genecards.org/cgi-bin/carddisp.pl?gene=KIF1B
CLSTN1	Calsyntenin 1	Protein Coding	45	GC01M009789	18.33	https://www.genecards.org/cgi-bin/carddisp.pl?gene=CLSTN1
APBA2	Amyloid Beta Precursor Protein Binding Family A Member 2	Protein Coding	48	GC15P028888	18.29	https://www.genecards.org/cgi-bin/carddisp.pl?gene=APBA2
APAF1	Apoptotic Peptidase Activating Factor 1	Protein Coding	53	GC12P098645	18.28	https://www.genecards.org/cgi-bin/carddisp.pl?gene=APAF1
DYNC1H1	Dynein Cytoplasmic 1 Heavy Chain 1	Protein Coding	50	GC14P103754	18.26	https://www.genecards.org/cgi-bin/carddisp.pl?gene=DYNC1H1
PCDH11X	Protocadherin 11 X-Linked	Protein Coding	41	GC0XP091779	18.26	https://www.genecards.org/cgi-bin/carddisp.pl?gene=PCDH11X
LTA	Lymphotoxin Alpha	Protein Coding	48	GC06P032497	18.18	https://www.genecards.org/cgi-bin/carddisp.pl?gene=LTA
ABCB1	ATP Binding Cassette Subfamily B Member 1	Protein Coding	57	GC07M087504	18.15	https://www.genecards.org/cgi-bin/carddisp.pl?gene=ABCB1
EPM2A	EPM2A Glucan Phosphatase, Laforin	Protein Coding	48	GC06M145382	18.13	https://www.genecards.org/cgi-bin/carddisp.pl?gene=EPM2A
CAPN2	Calpain 2	Protein Coding	54	GC01P223701	18.09	https://www.genecards.org/cgi-bin/carddisp.pl?gene=CAPN2
TFCP2	Transcription Factor CP2	Protein Coding	46	GC12M051093	18.09	https://www.genecards.org/cgi-bin/carddisp.pl?gene=TFCP2
VSNL1	Visinin Like 1	Protein Coding	47	GC02P017539	18.09	https://www.genecards.org/cgi-bin/carddisp.pl?gene=VSNL1
POMC	Proopiomelanocortin	Protein Coding	54	GC02M025160	18.01	https://www.genecards.org/cgi-bin/carddisp.pl?gene=POMC
SOD2	Superoxide Dismutase 2	Protein Coding	57	GC06M159669	17.99	https://www.genecards.org/cgi-bin/carddisp.pl?gene=SOD2
MTOR	Mechanistic Target Of Rapamycin Kinase	Protein Coding	61	GC01M011166	17.97	https://www.genecards.org/cgi-bin/carddisp.pl?gene=MTOR
NRGN	Neurogranin	Protein Coding	44	GC11P124739	17.96	https://www.genecards.org/cgi-bin/carddisp.pl?gene=NRGN
GSAP	Gamma-Secretase Activating Protein	Protein Coding	37	GC07M077310	17.94	https://www.genecards.org/cgi-bin/carddisp.pl?gene=GSAP
GPC1	Glypican 1	Protein Coding	50	GC02P240435	17.85	https://www.genecards.org/cgi-bin/carddisp.pl?gene=GPC1
FASLG	Fas Ligand	Protein Coding	54	GC01P172628	17.84	https://www.genecards.org/cgi-bin/carddisp.pl?gene=FASLG
DDC	Dopa Decarboxylase	Protein Coding	59	GC07M050458	17.83	https://www.genecards.org/cgi-bin/carddisp.pl?gene=DDC
B2M	Beta-2-Microglobulin	Protein Coding	56	GC15P044711	17.8	https://www.genecards.org/cgi-bin/carddisp.pl?gene=B2M
LRP5	LDL Receptor Related Protein 5	Protein Coding	55	GC11P068330	17.66	https://www.genecards.org/cgi-bin/carddisp.pl?gene=LRP5
ADIPOQ	Adiponectin, C1Q And Collagen Domain Containing	Protein Coding	51	GC03P186842	17.66	https://www.genecards.org/cgi-bin/carddisp.pl?gene=ADIPOQ
FGFR3	Fibroblast Growth Factor Receptor 3	Protein Coding	62	GC04P001795	17.63	https://www.genecards.org/cgi-bin/carddisp.pl?gene=FGFR3
GRIN2C	Glutamate Ionotropic Receptor NMDA Type Subunit 2C	Protein Coding	51	GC17M074842	17.61	https://www.genecards.org/cgi-bin/carddisp.pl?gene=GRIN2C
CD36	CD36 Molecule	Protein Coding	54	GC07P080369	17.57	https://www.genecards.org/cgi-bin/carddisp.pl?gene=CD36
NDP	Norrin Cystine Knot Growth Factor NDP	Protein Coding	50	GC0XM043948	17.52	https://www.genecards.org/cgi-bin/carddisp.pl?gene=NDP
HCRT	Hypocretin Neuropeptide Precursor	Protein Coding	48	GC17M042185	17.51	https://www.genecards.org/cgi-bin/carddisp.pl?gene=HCRT
ELANE	Elastase, Neutrophil Expressed	Protein Coding	54	GC19P000854	17.47	https://www.genecards.org/cgi-bin/carddisp.pl?gene=ELANE
PRL	Prolactin	Protein Coding	49	GC06M022230	17.46	https://www.genecards.org/cgi-bin/carddisp.pl?gene=PRL
AGTR1	Angiotensin II Receptor Type 1	Protein Coding	56	GC03P148697	17.45	https://www.genecards.org/cgi-bin/carddisp.pl?gene=AGTR1
CDH1	Cadherin 1	Protein Coding	57	GC16P068737	17.44	https://www.genecards.org/cgi-bin/carddisp.pl?gene=CDH1
DISC1	DISC1 Scaffold Protein	Protein Coding	48	GC01P231626	17.4	https://www.genecards.org/cgi-bin/carddisp.pl?gene=DISC1
EPO	Erythropoietin	Protein Coding	48	GC07P100720	17.36	https://www.genecards.org/cgi-bin/carddisp.pl?gene=EPO
APBA3	Amyloid Beta Precursor Protein Binding Family A Member 3	Protein Coding	45	GC19M003750	17.34	https://www.genecards.org/cgi-bin/carddisp.pl?gene=APBA3
RTN4	Reticulon 4	Protein Coding	51	GC02M054934	17.33	https://www.genecards.org/cgi-bin/carddisp.pl?gene=RTN4
NRXN1	Neurexin 1	Protein Coding	53	GC02M049918	17.31	https://www.genecards.org/cgi-bin/carddisp.pl?gene=NRXN1
PAX6	Paired Box 6	Protein Coding	54	GC11M031806	17.29	https://www.genecards.org/cgi-bin/carddisp.pl?gene=PAX6
APLP1	Amyloid Beta Precursor Like Protein 1	Protein Coding	46	GC19P037200	17.27	https://www.genecards.org/cgi-bin/carddisp.pl?gene=APLP1
CAV3	Caveolin 3	Protein Coding	50	GC03P008775	17.25	https://www.genecards.org/cgi-bin/carddisp.pl?gene=CAV3
GRIA1	Glutamate Ionotropic Receptor AMPA Type Subunit 1	Protein Coding	54	GC05P153467	17.24	https://www.genecards.org/cgi-bin/carddisp.pl?gene=GRIA1
MAG	Myelin Associated Glycoprotein	Protein Coding	52	GC19P035292	17.24	https://www.genecards.org/cgi-bin/carddisp.pl?gene=MAG
CACNA1G	Calcium Voltage-Gated Channel Subunit Alpha1 G	Protein Coding	56	GC17P050561	17.19	https://www.genecards.org/cgi-bin/carddisp.pl?gene=CACNA1G
TREX1	Three Prime Repair Exonuclease 1	Protein Coding	48	GC03P048506	17.17	https://www.genecards.org/cgi-bin/carddisp.pl?gene=TREX1
IGF1R	Insulin Like Growth Factor 1 Receptor	Protein Coding	62	GC15P098648	17.16	https://www.genecards.org/cgi-bin/carddisp.pl?gene=IGF1R
GAP43	Growth Associated Protein 43	Protein Coding	48	GC03P115623	17.14	https://www.genecards.org/cgi-bin/carddisp.pl?gene=GAP43
AR	Androgen Receptor	Protein Coding	59	GC0XP067544	17.11	https://www.genecards.org/cgi-bin/carddisp.pl?gene=AR
POLG	DNA Polymerase Gamma, Catalytic Subunit	Protein Coding	52	GC15M089316	17.11	https://www.genecards.org/cgi-bin/carddisp.pl?gene=POLG
FGFR2	Fibroblast Growth Factor Receptor 2	Protein Coding	61	GC10M121401	17.1	https://www.genecards.org/cgi-bin/carddisp.pl?gene=FGFR2
EXOC3L2	Exocyst Complex Component 3 Like 2	Protein Coding	39	GC19M045212	17.08	https://www.genecards.org/cgi-bin/carddisp.pl?gene=EXOC3L2
PCSK1N	Proprotein Convertase Subtilisin/Kexin Type 1 Inhibitor	Protein Coding	40	GC0XM048831	17.04	https://www.genecards.org/cgi-bin/carddisp.pl?gene=PCSK1N
ELN	Elastin	Protein Coding	50	GC07P074027	17	https://www.genecards.org/cgi-bin/carddisp.pl?gene=ELN
IL18	Interleukin 18	Protein Coding	50	GC11M112143	16.98	https://www.genecards.org/cgi-bin/carddisp.pl?gene=IL18
CP	Ceruloplasmin	Protein Coding	54	GC03M149162	16.98	https://www.genecards.org/cgi-bin/carddisp.pl?gene=CP
GRK2	G Protein-Coupled Receptor Kinase 2	Protein Coding	42	GC11P067266	16.96	https://www.genecards.org/cgi-bin/carddisp.pl?gene=GRK2
TMEM106B	Transmembrane Protein 106B	Protein Coding	43	GC07P012217	16.93	https://www.genecards.org/cgi-bin/carddisp.pl?gene=TMEM106B
NAE1	NEDD8 Activating Enzyme E1 Subunit 1	Protein Coding	48	GC16M066836	16.86	https://www.genecards.org/cgi-bin/carddisp.pl?gene=NAE1
DNMT1	DNA Methyltransferase 1	Protein Coding	57	GC19M010133	16.83	https://www.genecards.org/cgi-bin/carddisp.pl?gene=DNMT1
REG1A	Regenerating Family Member 1 Alpha	Protein Coding	47	GC02P079120	16.83	https://www.genecards.org/cgi-bin/carddisp.pl?gene=REG1A
PIK3CA	Phosphatidylinositol-4,5-Bisphosphate 3-Kinase Catalytic Subunit Alpha	Protein Coding	59	GC03P179148	16.81	https://www.genecards.org/cgi-bin/carddisp.pl?gene=PIK3CA
BLMH	Bleomycin Hydrolase	Protein Coding	50	GC17M030248	16.79	https://www.genecards.org/cgi-bin/carddisp.pl?gene=BLMH
BCL2	BCL2 Apoptosis Regulator	Protein Coding	59	GC18M063123	16.79	https://www.genecards.org/cgi-bin/carddisp.pl?gene=BCL2
DLST	Dihydrolipoamide S-Succinyltransferase	Protein Coding	50	GC14P074881	16.77	https://www.genecards.org/cgi-bin/carddisp.pl?gene=DLST
MARK4	Microtubule Affinity Regulating Kinase 4	Protein Coding	49	GC19P045079	16.76	https://www.genecards.org/cgi-bin/carddisp.pl?gene=MARK4
AATF	Apoptosis Antagonizing Transcription Factor	Protein Coding	46	GC17P036948	16.71	https://www.genecards.org/cgi-bin/carddisp.pl?gene=AATF
EGR2	Early Growth Response 2	Protein Coding	49	GC10M062811	16.67	https://www.genecards.org/cgi-bin/carddisp.pl?gene=EGR2
APBB2	Amyloid Beta Precursor Protein Binding Family B Member 2	Protein Coding	45	GC04M040812	16.6	https://www.genecards.org/cgi-bin/carddisp.pl?gene=APBB2
NEU1	Neuraminidase 1	Protein Coding	50	GC06M031857	16.58	https://www.genecards.org/cgi-bin/carddisp.pl?gene=NEU1
RUNX1	RUNX Family Transcription Factor 1	Protein Coding	55	GC21M034787	16.58	https://www.genecards.org/cgi-bin/carddisp.pl?gene=RUNX1
RYR3	Ryanodine Receptor 3	Protein Coding	48	GC15P033310	16.56	https://www.genecards.org/cgi-bin/carddisp.pl?gene=RYR3
APBB3	Amyloid Beta Precursor Protein Binding Family B Member 3	Protein Coding	43	GC05M140558	16.54	https://www.genecards.org/cgi-bin/carddisp.pl?gene=APBB3
HNRNPA1	Heterogeneous Nuclear Ribonucleoprotein A1	Protein Coding	52	GC12P054280	16.53	https://www.genecards.org/cgi-bin/carddisp.pl?gene=HNRNPA1
REN	Renin	Protein Coding	54	GC01M204123	16.52	https://www.genecards.org/cgi-bin/carddisp.pl?gene=REN
HNRNPA2B1	Heterogeneous Nuclear Ribonucleoprotein A2/B1	Protein Coding	51	GC07M026174	16.51	https://www.genecards.org/cgi-bin/carddisp.pl?gene=HNRNPA2B1
CHGA	Chromogranin A	Protein Coding	48	GC14P092923	16.51	https://www.genecards.org/cgi-bin/carddisp.pl?gene=CHGA
BRCA1	BRCA1 DNA Repair Associated	Protein Coding	57	GC17M043044	16.51	https://www.genecards.org/cgi-bin/carddisp.pl?gene=BRCA1
HRAS	HRas Proto-Oncogene, GTPase	Protein Coding	59	GC11M000522	16.51	https://www.genecards.org/cgi-bin/carddisp.pl?gene=HRAS
NLRP3	NLR Family Pyrin Domain Containing 3	Protein Coding	53	GC01P247415	16.51	https://www.genecards.org/cgi-bin/carddisp.pl?gene=NLRP3
DCHS2	Dachsous Cadherin-Related 2	Protein Coding	39	GC04M154232	16.47	https://www.genecards.org/cgi-bin/carddisp.pl?gene=DCHS2
GARS	Glycyl-TRNA Synthetase	Protein Coding	51	GC07P030594	16.45	https://www.genecards.org/cgi-bin/carddisp.pl?gene=GARS
C4B	Complement C4B (Chido Blood Group)	Protein Coding	48	GC06P032014	16.45	https://www.genecards.org/cgi-bin/carddisp.pl?gene=C4B
GLRX	Glutaredoxin	Protein Coding	51	GC05M095752	16.43	https://www.genecards.org/cgi-bin/carddisp.pl?gene=GLRX
DLG4	Discs Large MAGUK Scaffold Protein 4	Protein Coding	53	GC17M007189	16.41	https://www.genecards.org/cgi-bin/carddisp.pl?gene=DLG4
SERPINC1	Serpin Family C Member 1	Protein Coding	54	GC01M174079	16.4	https://www.genecards.org/cgi-bin/carddisp.pl?gene=SERPINC1
CFH	Complement Factor H	Protein Coding	52	GC01P196621	16.39	https://www.genecards.org/cgi-bin/carddisp.pl?gene=CFH
TYMS	Thymidylate Synthetase	Protein Coding	56	GC18P000657	16.39	https://www.genecards.org/cgi-bin/carddisp.pl?gene=TYMS
IL13	Interleukin 13	Protein Coding	50	GC05P132656	16.33	https://www.genecards.org/cgi-bin/carddisp.pl?gene=IL13
ERN1	Endoplasmic Reticulum To Nucleus Signaling 1	Protein Coding	53	GC17M064039	16.3	https://www.genecards.org/cgi-bin/carddisp.pl?gene=ERN1
IL23R	Interleukin 23 Receptor	Protein Coding	51	GC01P067138	16.29	https://www.genecards.org/cgi-bin/carddisp.pl?gene=IL23R
SLC1A1	Solute Carrier Family 1 Member 1	Protein Coding	54	GC09P004490	16.28	https://www.genecards.org/cgi-bin/carddisp.pl?gene=SLC1A1
GSN	Gelsolin	Protein Coding	55	GC09P121207	16.26	https://www.genecards.org/cgi-bin/carddisp.pl?gene=GSN
MEOX2	Mesenchyme Homeobox 2	Protein Coding	45	GC07M015617	16.2	https://www.genecards.org/cgi-bin/carddisp.pl?gene=MEOX2
PADI2	Peptidyl Arginine Deiminase 2	Protein Coding	48	GC01M017066	16.18	https://www.genecards.org/cgi-bin/carddisp.pl?gene=PADI2
AGT	Angiotensinogen	Protein Coding	56	GC01M230702	16.18	https://www.genecards.org/cgi-bin/carddisp.pl?gene=AGT
GPR3	G Protein-Coupled Receptor 3	Protein Coding	43	GC01P027403	16.15	https://www.genecards.org/cgi-bin/carddisp.pl?gene=GPR3
TTBK1	Tau Tubulin Kinase 1	Protein Coding	41	GC06P043243	16.13	https://www.genecards.org/cgi-bin/carddisp.pl?gene=TTBK1
IL12B	Interleukin 12B	Protein Coding	50	GC05M159314	16.11	https://www.genecards.org/cgi-bin/carddisp.pl?gene=IL12B
STMN2	Stathmin 2	Protein Coding	45	GC08P079610	16.1	https://www.genecards.org/cgi-bin/carddisp.pl?gene=STMN2
NPY	Neuropeptide Y	Protein Coding	52	GC07P024290	16.1	https://www.genecards.org/cgi-bin/carddisp.pl?gene=NPY
KCNIP3	Potassium Voltage-Gated Channel Interacting Protein 3	Protein Coding	45	GC02P095326	16.1	https://www.genecards.org/cgi-bin/carddisp.pl?gene=KCNIP3
SLC30A6	Solute Carrier Family 30 Member 6	Protein Coding	43	GC02P032166	16.08	https://www.genecards.org/cgi-bin/carddisp.pl?gene=SLC30A6
TNFSF11	TNF Superfamily Member 11	Protein Coding	54	GC13P042562	16.08	https://www.genecards.org/cgi-bin/carddisp.pl?gene=TNFSF11
SORCS3	Sortilin Related VPS10 Domain Containing Receptor 3	Protein Coding	42	GC10P104642	16.07	https://www.genecards.org/cgi-bin/carddisp.pl?gene=SORCS3
APH1B	Aph-1 Homolog B, Gamma-Secretase Subunit	Protein Coding	50	GC15P069615	16.04	https://www.genecards.org/cgi-bin/carddisp.pl?gene=APH1B
SLC39A1	Solute Carrier Family 39 Member 1	Protein Coding	44	GC01M153931	16.04	https://www.genecards.org/cgi-bin/carddisp.pl?gene=SLC39A1
JUP	Junction Plakoglobin	Protein Coding	53	GC17M041754	16.02	https://www.genecards.org/cgi-bin/carddisp.pl?gene=JUP
NR3C1	Nuclear Receptor Subfamily 3 Group C Member 1	Protein Coding	57	GC05M143241	15.97	https://www.genecards.org/cgi-bin/carddisp.pl?gene=NR3C1
PITRM1	Pitrilysin Metallopeptidase 1	Protein Coding	44	GC10M003179	15.96	https://www.genecards.org/cgi-bin/carddisp.pl?gene=PITRM1
SCARB2	Scavenger Receptor Class B Member 2	Protein Coding	50	GC04M076158	15.95	https://www.genecards.org/cgi-bin/carddisp.pl?gene=SCARB2
BRAF	B-Raf Proto-Oncogene, Serine/Threonine Kinase	Protein Coding	61	GC07M140719	15.94	https://www.genecards.org/cgi-bin/carddisp.pl?gene=BRAF
THBD	Thrombomodulin	Protein Coding	50	GC20M023026	15.93	https://www.genecards.org/cgi-bin/carddisp.pl?gene=THBD
FGFR1	Fibroblast Growth Factor Receptor 1	Protein Coding	62	GC08M038400	15.93	https://www.genecards.org/cgi-bin/carddisp.pl?gene=FGFR1
LCAT	Lecithin-Cholesterol Acyltransferase	Protein Coding	53	GC16M067939	15.86	https://www.genecards.org/cgi-bin/carddisp.pl?gene=LCAT
LIPA	Lipase A, Lysosomal Acid Type	Protein Coding	53	GC10M089213	15.86	https://www.genecards.org/cgi-bin/carddisp.pl?gene=LIPA
HSPD1	Heat Shock Protein Family D (Hsp60) Member 1	Protein Coding	54	GC02M197486	15.84	https://www.genecards.org/cgi-bin/carddisp.pl?gene=HSPD1
MBP	Myelin Basic Protein	Protein Coding	51	GC18M076978	15.83	https://www.genecards.org/cgi-bin/carddisp.pl?gene=MBP
TNFRSF1B	TNF Receptor Superfamily Member 1B	Protein Coding	54	GC01P012167	15.79	https://www.genecards.org/cgi-bin/carddisp.pl?gene=TNFRSF1B
RTN3	Reticulon 3	Protein Coding	48	GC11P063700	15.78	https://www.genecards.org/cgi-bin/carddisp.pl?gene=RTN3
KLK8	Kallikrein Related Peptidase 8	Protein Coding	48	GC19M050996	15.78	https://www.genecards.org/cgi-bin/carddisp.pl?gene=KLK8
ATP5PD	ATP Synthase Peripheral Stalk Subunit D	Protein Coding	35	GC17M075039	15.77	https://www.genecards.org/cgi-bin/carddisp.pl?gene=ATP5PD
BACE1-AS	BACE1 Antisense RNA	RNA Gene	13	GC11P117292	15.74	https://www.genecards.org/cgi-bin/carddisp.pl?gene=BACE1-AS
TMED10	Transmembrane P24 Trafficking Protein 10	Protein Coding	50	GC14M075132	15.67	https://www.genecards.org/cgi-bin/carddisp.pl?gene=TMED10
FGF23	Fibroblast Growth Factor 23	Protein Coding	51	GC12M004347	15.66	https://www.genecards.org/cgi-bin/carddisp.pl?gene=FGF23
HSPB1	Heat Shock Protein Family B (Small) Member 1	Protein Coding	57	GC07P076302	15.64	https://www.genecards.org/cgi-bin/carddisp.pl?gene=HSPB1
INSR	Insulin Receptor	Protein Coding	60	GC19M007112	15.61	https://www.genecards.org/cgi-bin/carddisp.pl?gene=INSR
GNB3	G Protein Subunit Beta 3	Protein Coding	54	GC12P006839	15.61	https://www.genecards.org/cgi-bin/carddisp.pl?gene=GNB3
CYBA	Cytochrome B-245 Alpha Chain	Protein Coding	52	GC16M088643	15.59	https://www.genecards.org/cgi-bin/carddisp.pl?gene=CYBA
COX4I1	Cytochrome C Oxidase Subunit 4I1	Protein Coding	50	GC16P085833	15.59	https://www.genecards.org/cgi-bin/carddisp.pl?gene=COX4I1
ANKS1B	Ankyrin Repeat And Sterile Alpha Motif Domain Containing 1B	Protein Coding	45	GC12M098726	15.51	https://www.genecards.org/cgi-bin/carddisp.pl?gene=ANKS1B
TNFRSF11A	TNF Receptor Superfamily Member 11a	Protein Coding	53	GC18P062325	15.51	https://www.genecards.org/cgi-bin/carddisp.pl?gene=TNFRSF11A
PDGFRB	Platelet Derived Growth Factor Receptor Beta	Protein Coding	62	GC05M150113	15.51	https://www.genecards.org/cgi-bin/carddisp.pl?gene=PDGFRB
HEXB	Hexosaminidase Subunit Beta	Protein Coding	53	GC05P074640	15.49	https://www.genecards.org/cgi-bin/carddisp.pl?gene=HEXB
ATM	ATM Serine/Threonine Kinase	Protein Coding	60	GC11P108127	15.43	https://www.genecards.org/cgi-bin/carddisp.pl?gene=ATM
MBL2	Mannose Binding Lectin 2	Protein Coding	53	GC10M052760	15.4	https://www.genecards.org/cgi-bin/carddisp.pl?gene=MBL2
MEFV	MEFV Innate Immuity Regulator, Pyrin	Protein Coding	50	GC16M003243	15.39	https://www.genecards.org/cgi-bin/carddisp.pl?gene=MEFV
CYP19A1	Cytochrome P450 Family 19 Subfamily A Member 1	Protein Coding	56	GC15M051208	15.37	https://www.genecards.org/cgi-bin/carddisp.pl?gene=CYP19A1
CCND1	Cyclin D1	Protein Coding	59	GC11P069641	15.36	https://www.genecards.org/cgi-bin/carddisp.pl?gene=CCND1
SNAP25	Synaptosome Associated Protein 25	Protein Coding	56	GC20P010218	15.34	https://www.genecards.org/cgi-bin/carddisp.pl?gene=SNAP25
TGFB2	Transforming Growth Factor Beta 2	Protein Coding	55	GC01P218345	15.33	https://www.genecards.org/cgi-bin/carddisp.pl?gene=TGFB2
IL17A	Interleukin 17A	Protein Coding	49	GC06P052186	15.3	https://www.genecards.org/cgi-bin/carddisp.pl?gene=IL17A
EDN3	Endothelin 3	Protein Coding	53	GC20P059300	15.3	https://www.genecards.org/cgi-bin/carddisp.pl?gene=EDN3
TNFRSF21	TNF Receptor Superfamily Member 21	Protein Coding	51	GC06M047307	15.27	https://www.genecards.org/cgi-bin/carddisp.pl?gene=TNFRSF21
TERT	Telomerase Reverse Transcriptase	Protein Coding	57	GC05M001253	15.27	https://www.genecards.org/cgi-bin/carddisp.pl?gene=TERT
CHMP2B	Charged Multivesicular Body Protein 2B	Protein Coding	50	GC03P087277	15.24	https://www.genecards.org/cgi-bin/carddisp.pl?gene=CHMP2B
COL6A1	Collagen Type VI Alpha 1 Chain	Protein Coding	49	GC21P045981	15.18	https://www.genecards.org/cgi-bin/carddisp.pl?gene=COL6A1
TBX1	T-Box 1	Protein Coding	48	GC22P019747	15.17	https://www.genecards.org/cgi-bin/carddisp.pl?gene=TBX1
NCF2	Neutrophil Cytosolic Factor 2	Protein Coding	53	GC01M183524	15.17	https://www.genecards.org/cgi-bin/carddisp.pl?gene=NCF2
NFKB1	Nuclear Factor Kappa B Subunit 1	Protein Coding	59	GC04P102501	15.08	https://www.genecards.org/cgi-bin/carddisp.pl?gene=NFKB1
GRM1	Glutamate Metabotropic Receptor 1	Protein Coding	57	GC06P145973	15.06	https://www.genecards.org/cgi-bin/carddisp.pl?gene=GRM1
FPR2	Formyl Peptide Receptor 2	Protein Coding	52	GC19P051752	15.05	https://www.genecards.org/cgi-bin/carddisp.pl?gene=FPR2
ATP7A	ATPase Copper Transporting Alpha	Protein Coding	53	GC0XP077918	15.03	https://www.genecards.org/cgi-bin/carddisp.pl?gene=ATP7A
TTN	Titin	Protein Coding	54	GC02M178525	15.01	https://www.genecards.org/cgi-bin/carddisp.pl?gene=TTN
CASR	Calcium Sensing Receptor	Protein Coding	57	GC03P122183	15	https://www.genecards.org/cgi-bin/carddisp.pl?gene=CASR
PAX2	Paired Box 2	Protein Coding	53	GC10P100735	15	https://www.genecards.org/cgi-bin/carddisp.pl?gene=PAX2
MYC	MYC Proto-Oncogene, BHLH Transcription Factor	Protein Coding	59	GC08P127735	14.99	https://www.genecards.org/cgi-bin/carddisp.pl?gene=MYC
NPPA	Natriuretic Peptide A	Protein Coding	53	GC01M011909	14.97	https://www.genecards.org/cgi-bin/carddisp.pl?gene=NPPA
NAGLU	N-Acetyl-Alpha-Glucosaminidase	Protein Coding	50	GC17P042535	14.97	https://www.genecards.org/cgi-bin/carddisp.pl?gene=NAGLU
SELP	Selectin P	Protein Coding	52	GC01M169558	14.95	https://www.genecards.org/cgi-bin/carddisp.pl?gene=SELP
FN1	Fibronectin 1	Protein Coding	56	GC02M215360	14.95	https://www.genecards.org/cgi-bin/carddisp.pl?gene=FN1
CHRNA4	Cholinergic Receptor Nicotinic Alpha 4 Subunit	Protein Coding	55	GC20M063343	14.88	https://www.genecards.org/cgi-bin/carddisp.pl?gene=CHRNA4
G6PD	Glucose-6-Phosphate Dehydrogenase	Protein Coding	56	GC0XM154531	14.88	https://www.genecards.org/cgi-bin/carddisp.pl?gene=G6PD
TM2D1	TM2 Domain Containing 1	Protein Coding	37	GC01M061681	14.87	https://www.genecards.org/cgi-bin/carddisp.pl?gene=TM2D1
NF1	Neurofibromin 1	Protein Coding	54	GC17P031045	14.87	https://www.genecards.org/cgi-bin/carddisp.pl?gene=NF1
CHCHD10	Coiled-Coil-Helix-Coiled-Coil-Helix Domain Containing 10	Protein Coding	45	GC22M023765	14.84	https://www.genecards.org/cgi-bin/carddisp.pl?gene=CHCHD10
DTNBP1	Dystrobrevin Binding Protein 1	Protein Coding	47	GC06M015470	14.83	https://www.genecards.org/cgi-bin/carddisp.pl?gene=DTNBP1
NAGA	Alpha-N-Acetylgalactosaminidase	Protein Coding	51	GC22M042058	14.82	https://www.genecards.org/cgi-bin/carddisp.pl?gene=NAGA
PITX3	Paired Like Homeodomain 3	Protein Coding	46	GC10M102230	14.82	https://www.genecards.org/cgi-bin/carddisp.pl?gene=PITX3
WT1	WT1 Transcription Factor	Protein Coding	54	GC11M032365	14.79	https://www.genecards.org/cgi-bin/carddisp.pl?gene=WT1
FBN1	Fibrillin 1	Protein Coding	51	GC15M048408	14.78	https://www.genecards.org/cgi-bin/carddisp.pl?gene=FBN1
NPPB	Natriuretic Peptide B	Protein Coding	50	GC01M011918	14.67	https://www.genecards.org/cgi-bin/carddisp.pl?gene=NPPB
NDUFV2	NADH:Ubiquinone Oxidoreductase Core Subunit V2	Protein Coding	50	GC18P009092	14.67	https://www.genecards.org/cgi-bin/carddisp.pl?gene=NDUFV2
GNAS	GNAS Complex Locus	Protein Coding	57	GC20P058839	14.66	https://www.genecards.org/cgi-bin/carddisp.pl?gene=GNAS
NRTN	Neurturin	Protein Coding	46	GC19P005774	14.65	https://www.genecards.org/cgi-bin/carddisp.pl?gene=NRTN
PHYH	Phytanoyl-CoA 2-Hydroxylase	Protein Coding	51	GC10M013277	14.65	https://www.genecards.org/cgi-bin/carddisp.pl?gene=PHYH
COG2	Component Of Oligomeric Golgi Complex 2	Protein Coding	46	GC01P230642	14.62	https://www.genecards.org/cgi-bin/carddisp.pl?gene=COG2
SMARCA2	SWI/SNF Related, Matrix Associated, Actin Dependent Regulator Of Chromatin, Subfamily A, Member 2	Protein Coding	56	GC09P002005	14.62	https://www.genecards.org/cgi-bin/carddisp.pl?gene=SMARCA2
APOC3	Apolipoprotein C3	Protein Coding	49	GC11P116829	14.6	https://www.genecards.org/cgi-bin/carddisp.pl?gene=APOC3
MIR26B	MicroRNA 26b	RNA Gene	22	GC02P218402	14.58	https://www.genecards.org/cgi-bin/carddisp.pl?gene=MIR26B
TPO	Thyroid Peroxidase	Protein Coding	54	GC02P001396	14.57	https://www.genecards.org/cgi-bin/carddisp.pl?gene=TPO
STAT1	Signal Transducer And Activator Of Transcription 1	Protein Coding	59	GC02M190964	14.57	https://www.genecards.org/cgi-bin/carddisp.pl?gene=STAT1
SCO1	SCO Cytochrome C Oxidase Assembly Protein 1	Protein Coding	53	GC17M010672	14.54	https://www.genecards.org/cgi-bin/carddisp.pl?gene=SCO1
DNAJC13	DnaJ Heat Shock Protein Family (Hsp40) Member C13	Protein Coding	44	GC03P132417	14.47	https://www.genecards.org/cgi-bin/carddisp.pl?gene=DNAJC13
DRD5	Dopamine Receptor D5	Protein Coding	50	GC04P009783	14.47	https://www.genecards.org/cgi-bin/carddisp.pl?gene=DRD5
SRC	SRC Proto-Oncogene, Non-Receptor Tyrosine Kinase	Protein Coding	59	GC20P037344	14.47	https://www.genecards.org/cgi-bin/carddisp.pl?gene=SRC
GSTM1	Glutathione S-Transferase Mu 1	Protein Coding	48	GC01P109687	14.47	https://www.genecards.org/cgi-bin/carddisp.pl?gene=GSTM1
C3	Complement C3	Protein Coding	54	GC19M006677	14.46	https://www.genecards.org/cgi-bin/carddisp.pl?gene=C3
DAOA	D-Amino Acid Oxidase Activator	Protein Coding	36	GC13P105465	14.45	https://www.genecards.org/cgi-bin/carddisp.pl?gene=DAOA
CNTNAP2	Contactin Associated Protein Like 2	Protein Coding	50	GC07P146116	14.44	https://www.genecards.org/cgi-bin/carddisp.pl?gene=CNTNAP2
CCL3	C-C Motif Chemokine Ligand 3	Protein Coding	45	GC17M036088	14.43	https://www.genecards.org/cgi-bin/carddisp.pl?gene=CCL3
SLC6A2	Solute Carrier Family 6 Member 2	Protein Coding	55	GC16P055656	14.42	https://www.genecards.org/cgi-bin/carddisp.pl?gene=SLC6A2
PIK3R1	Phosphoinositide-3-Kinase Regulatory Subunit 1	Protein Coding	58	GC05P068215	14.33	https://www.genecards.org/cgi-bin/carddisp.pl?gene=PIK3R1
COL1A1	Collagen Type I Alpha 1 Chain	Protein Coding	56	GC17M050183	14.33	https://www.genecards.org/cgi-bin/carddisp.pl?gene=COL1A1
HSPG2	Heparan Sulfate Proteoglycan 2	Protein Coding	53	GC01M021822	14.32	https://www.genecards.org/cgi-bin/carddisp.pl?gene=HSPG2
CRYAB	Crystallin Alpha B	Protein Coding	51	GC11M111908	14.29	https://www.genecards.org/cgi-bin/carddisp.pl?gene=CRYAB
CALML5	Calmodulin Like 5	Protein Coding	43	GC10M005498	14.28	https://www.genecards.org/cgi-bin/carddisp.pl?gene=CALML5
BCYRN1	Brain Cytoplasmic RNA 1	RNA Gene	18	GC02P047331	14.27	https://www.genecards.org/cgi-bin/carddisp.pl?gene=BCYRN1
LMX1B	LIM Homeobox Transcription Factor 1 Beta	Protein Coding	50	GC09P126614	14.27	https://www.genecards.org/cgi-bin/carddisp.pl?gene=LMX1B
NLRP1	NLR Family Pyrin Domain Containing 1	Protein Coding	50	GC17M005499	14.24	https://www.genecards.org/cgi-bin/carddisp.pl?gene=NLRP1
APC	APC Regulator Of WNT Signaling Pathway	Protein Coding	55	GC05P112707	14.23	https://www.genecards.org/cgi-bin/carddisp.pl?gene=APC
CR1	Complement C3b/C4b Receptor 1 (Knops Blood Group)	Protein Coding	51	GC01P207496	14.22	https://www.genecards.org/cgi-bin/carddisp.pl?gene=CR1
TGFBR2	Transforming Growth Factor Beta Receptor 2	Protein Coding	58	GC03P030623	14.21	https://www.genecards.org/cgi-bin/carddisp.pl?gene=TGFBR2
ERCC2	ERCC Excision Repair 2, TFIIH Core Complex Helicase Subunit	Protein Coding	53	GC19M045349	14.18	https://www.genecards.org/cgi-bin/carddisp.pl?gene=ERCC2
CXCR4	C-X-C Motif Chemokine Receptor 4	Protein Coding	59	GC02M136114	14.17	https://www.genecards.org/cgi-bin/carddisp.pl?gene=CXCR4
PRODH	Proline Dehydrogenase 1	Protein Coding	52	GC22M018900	14.1	https://www.genecards.org/cgi-bin/carddisp.pl?gene=PRODH
IGF2	Insulin Like Growth Factor 2	Protein Coding	54	GC11M002130	14.09	https://www.genecards.org/cgi-bin/carddisp.pl?gene=IGF2
PRKCSH	Protein Kinase C Substrate 80K-H	Protein Coding	50	GC19P011435	14.08	https://www.genecards.org/cgi-bin/carddisp.pl?gene=PRKCSH
RTN4R	Reticulon 4 Receptor	Protein Coding	48	GC22M020234	14.08	https://www.genecards.org/cgi-bin/carddisp.pl?gene=RTN4R
ADA	Adenosine Deaminase	Protein Coding	57	GC20M044620	14.07	https://www.genecards.org/cgi-bin/carddisp.pl?gene=ADA
STUB1	STIP1 Homology And U-Box Containing Protein 1	Protein Coding	52	GC16P001074	14.05	https://www.genecards.org/cgi-bin/carddisp.pl?gene=STUB1
CCR6	C-C Motif Chemokine Receptor 6	Protein Coding	51	GC06P167111	14.04	https://www.genecards.org/cgi-bin/carddisp.pl?gene=CCR6
CNR1	Cannabinoid Receptor 1	Protein Coding	53	GC06M088139	14.04	https://www.genecards.org/cgi-bin/carddisp.pl?gene=CNR1
TPH2	Tryptophan Hydroxylase 2	Protein Coding	54	GC12P071938	14.04	https://www.genecards.org/cgi-bin/carddisp.pl?gene=TPH2
NDRG1	N-Myc Downstream Regulated 1	Protein Coding	51	GC08M133237	14.03	https://www.genecards.org/cgi-bin/carddisp.pl?gene=NDRG1
MTR	5-Methyltetrahydrofolate-Homocysteine Methyltransferase	Protein Coding	53	GC01P236795	14.03	https://www.genecards.org/cgi-bin/carddisp.pl?gene=MTR
GGT1	Gamma-Glutamyltransferase 1	Protein Coding	54	GC22P024583	14.03	https://www.genecards.org/cgi-bin/carddisp.pl?gene=GGT1
TSC2	TSC Complex Subunit 2	Protein Coding	56	GC16P002323	13.99	https://www.genecards.org/cgi-bin/carddisp.pl?gene=TSC2
HLA-DPB1	Major Histocompatibility Complex, Class II, DP Beta 1	Protein Coding	49	GC06P033043	13.95	https://www.genecards.org/cgi-bin/carddisp.pl?gene=HLA-DPB1
SPP1	Secreted Phosphoprotein 1	Protein Coding	52	GC04P087975	13.86	https://www.genecards.org/cgi-bin/carddisp.pl?gene=SPP1
HMGCR	3-Hydroxy-3-Methylglutaryl-CoA Reductase	Protein Coding	52	GC05P075336	13.86	https://www.genecards.org/cgi-bin/carddisp.pl?gene=HMGCR
PDGFRA	Platelet Derived Growth Factor Receptor Alpha	Protein Coding	62	GC04P054229	13.85	https://www.genecards.org/cgi-bin/carddisp.pl?gene=PDGFRA
SMAD4	SMAD Family Member 4	Protein Coding	57	GC18P051028	13.82	https://www.genecards.org/cgi-bin/carddisp.pl?gene=SMAD4
TFRC	Transferrin Receptor	Protein Coding	54	GC03M196027	13.82	https://www.genecards.org/cgi-bin/carddisp.pl?gene=TFRC
SMN1	Survival Of Motor Neuron 1, Telomeric	Protein Coding	47	GC05P070924	13.81	https://www.genecards.org/cgi-bin/carddisp.pl?gene=SMN1
APOL1	Apolipoprotein L1	Protein Coding	48	GC22P036253	13.8	https://www.genecards.org/cgi-bin/carddisp.pl?gene=APOL1
CCL5	C-C Motif Chemokine Ligand 5	Protein Coding	50	GC17M035871	13.77	https://www.genecards.org/cgi-bin/carddisp.pl?gene=CCL5
SYNJ1	Synaptojanin 1	Protein Coding	53	GC21M032628	13.77	https://www.genecards.org/cgi-bin/carddisp.pl?gene=SYNJ1
SERPINI1	Serpin Family I Member 1	Protein Coding	52	GC03P167735	13.74	https://www.genecards.org/cgi-bin/carddisp.pl?gene=SERPINI1
MIF	Macrophage Migration Inhibitory Factor	Protein Coding	55	GC22P023894	13.73	https://www.genecards.org/cgi-bin/carddisp.pl?gene=MIF
DRD1	Dopamine Receptor D1	Protein Coding	49	GC05M175440	13.72	https://www.genecards.org/cgi-bin/carddisp.pl?gene=DRD1
VIM	Vimentin	Protein Coding	56	GC10P017227	13.72	https://www.genecards.org/cgi-bin/carddisp.pl?gene=VIM
SFTPC	Surfactant Protein C	Protein Coding	48	GC08P022156	13.69	https://www.genecards.org/cgi-bin/carddisp.pl?gene=SFTPC
SELE	Selectin E	Protein Coding	50	GC01M169722	13.65	https://www.genecards.org/cgi-bin/carddisp.pl?gene=SELE
MED12	Mediator Complex Subunit 12	Protein Coding	50	GC0XP071118	13.62	https://www.genecards.org/cgi-bin/carddisp.pl?gene=MED12
DAO	D-Amino Acid Oxidase	Protein Coding	51	GC12P108859	13.61	https://www.genecards.org/cgi-bin/carddisp.pl?gene=DAO
HP	Haptoglobin	Protein Coding	50	GC16P072089	13.59	https://www.genecards.org/cgi-bin/carddisp.pl?gene=HP
CCL11	C-C Motif Chemokine Ligand 11	Protein Coding	49	GC17P034285	13.59	https://www.genecards.org/cgi-bin/carddisp.pl?gene=CCL11
CCK	Cholecystokinin	Protein Coding	47	GC03M042274	13.58	https://www.genecards.org/cgi-bin/carddisp.pl?gene=CCK
CAV1	Caveolin 1	Protein Coding	54	GC07P116524	13.57	https://www.genecards.org/cgi-bin/carddisp.pl?gene=CAV1
CACNA1A	Calcium Voltage-Gated Channel Subunit Alpha1 A	Protein Coding	56	GC19M013178	13.56	https://www.genecards.org/cgi-bin/carddisp.pl?gene=CACNA1A
SOX2-OT	SOX2 Overlapping Transcript	RNA Gene	22	GC03P180989	13.47	https://www.genecards.org/cgi-bin/carddisp.pl?gene=SOX2-OT
SMAD3	SMAD Family Member 3	Protein Coding	55	GC15P067063	13.43	https://www.genecards.org/cgi-bin/carddisp.pl?gene=SMAD3
VIP	Vasoactive Intestinal Peptide	Protein Coding	50	GC06P152750	13.39	https://www.genecards.org/cgi-bin/carddisp.pl?gene=VIP
COL17A1	Collagen Type XVII Alpha 1 Chain	Protein Coding	50	GC10M104031	13.38	https://www.genecards.org/cgi-bin/carddisp.pl?gene=COL17A1
LIPC	Lipase C, Hepatic Type	Protein Coding	52	GC15P058410	13.35	https://www.genecards.org/cgi-bin/carddisp.pl?gene=LIPC
ITGB3	Integrin Subunit Beta 3	Protein Coding	56	GC17P047254	13.33	https://www.genecards.org/cgi-bin/carddisp.pl?gene=ITGB3
FGF20	Fibroblast Growth Factor 20	Protein Coding	46	GC08M016992	13.33	https://www.genecards.org/cgi-bin/carddisp.pl?gene=FGF20
BIN1	Bridging Integrator 1	Protein Coding	53	GC02M127048	13.31	https://www.genecards.org/cgi-bin/carddisp.pl?gene=BIN1
BAX	BCL2 Associated X, Apoptosis Regulator	Protein Coding	54	GC19P048954	13.3	https://www.genecards.org/cgi-bin/carddisp.pl?gene=BAX
HTR1A	5-Hydroxytryptamine Receptor 1A	Protein Coding	54	GC05M063960	13.3	https://www.genecards.org/cgi-bin/carddisp.pl?gene=HTR1A
VPS13C	Vacuolar Protein Sorting 13 Homolog C	Protein Coding	43	GC15M061852	13.23	https://www.genecards.org/cgi-bin/carddisp.pl?gene=VPS13C
MT-CYB	Mitochondrially Encoded Cytochrome B	Protein Coding	35	GCMTP014749	13.21	https://www.genecards.org/cgi-bin/carddisp.pl?gene=MT-CYB
ESR2	Estrogen Receptor 2	Protein Coding	56	GC14M064084	13.21	https://www.genecards.org/cgi-bin/carddisp.pl?gene=ESR2
DMD	Dystrophin	Protein Coding	52	GC0XM031047	13.21	https://www.genecards.org/cgi-bin/carddisp.pl?gene=DMD
PVALB	Parvalbumin	Protein Coding	45	GC22M036800	13.2	https://www.genecards.org/cgi-bin/carddisp.pl?gene=PVALB
HLA-DQA1	Major Histocompatibility Complex, Class II, DQ Alpha 1	Protein Coding	48	GC06P032807	13.19	https://www.genecards.org/cgi-bin/carddisp.pl?gene=HLA-DQA1
ACTA2	Actin Alpha 2, Smooth Muscle	Protein Coding	54	GC10M088935	13.16	https://www.genecards.org/cgi-bin/carddisp.pl?gene=ACTA2
GSTP1	Glutathione S-Transferase Pi 1	Protein Coding	57	GC11P067583	13.14	https://www.genecards.org/cgi-bin/carddisp.pl?gene=GSTP1
MEGF10	Multiple EGF Like Domains 10	Protein Coding	46	GC05P127290	13.14	https://www.genecards.org/cgi-bin/carddisp.pl?gene=MEGF10
TYROBP	TYRO Protein Tyrosine Kinase Binding Protein	Protein Coding	50	GC19M035904	13.12	https://www.genecards.org/cgi-bin/carddisp.pl?gene=TYROBP
MIR29C	MicroRNA 29c	RNA Gene	18	GC01M207802	13.12	https://www.genecards.org/cgi-bin/carddisp.pl?gene=MIR29C
MMP13	Matrix Metallopeptidase 13	Protein Coding	57	GC11M102942	13.11	https://www.genecards.org/cgi-bin/carddisp.pl?gene=MMP13
CDKN1A	Cyclin Dependent Kinase Inhibitor 1A	Protein Coding	57	GC06P043169	13.09	https://www.genecards.org/cgi-bin/carddisp.pl?gene=CDKN1A
PAFAH1B1	Platelet Activating Factor Acetylhydrolase 1b Regulatory Subunit 1	Protein Coding	53	GC17P002593	13.05	https://www.genecards.org/cgi-bin/carddisp.pl?gene=PAFAH1B1
IL21	Interleukin 21	Protein Coding	50	GC04M122612	13.05	https://www.genecards.org/cgi-bin/carddisp.pl?gene=IL21
IRS1	Insulin Receptor Substrate 1	Protein Coding	53	GC02M226731	13.04	https://www.genecards.org/cgi-bin/carddisp.pl?gene=IRS1
RBP4	Retinol Binding Protein 4	Protein Coding	51	GC10M093591	13.01	https://www.genecards.org/cgi-bin/carddisp.pl?gene=RBP4
STK11	Serine/Threonine Kinase 11	Protein Coding	55	GC19P001205	13.01	https://www.genecards.org/cgi-bin/carddisp.pl?gene=STK11
LRSAM1	Leucine Rich Repeat And Sterile Alpha Motif Containing 1	Protein Coding	45	GC09P127451	13.01	https://www.genecards.org/cgi-bin/carddisp.pl?gene=LRSAM1
ENPP1	Ectonucleotide Pyrophosphatase/Phosphodiesterase 1	Protein Coding	53	GC06P131808	12.98	https://www.genecards.org/cgi-bin/carddisp.pl?gene=ENPP1
CLN3	CLN3 Lysosomal/Endosomal Transmembrane Protein, Battenin	Protein Coding	49	GC16M028466	12.97	https://www.genecards.org/cgi-bin/carddisp.pl?gene=CLN3
GAD1	Glutamate Decarboxylase 1	Protein Coding	57	GC02P170813	12.96	https://www.genecards.org/cgi-bin/carddisp.pl?gene=GAD1
DLD	Dihydrolipoamide Dehydrogenase	Protein Coding	56	GC07P107890	12.95	https://www.genecards.org/cgi-bin/carddisp.pl?gene=DLD
SLC11A1	Solute Carrier Family 11 Member 1	Protein Coding	53	GC02P218382	12.93	https://www.genecards.org/cgi-bin/carddisp.pl?gene=SLC11A1
ABL1	ABL Proto-Oncogene 1, Non-Receptor Tyrosine Kinase	Protein Coding	59	GC09P130713	12.89	https://www.genecards.org/cgi-bin/carddisp.pl?gene=ABL1
F11	Coagulation Factor XI	Protein Coding	51	GC04P186265	12.89	https://www.genecards.org/cgi-bin/carddisp.pl?gene=F11
GPT	Glutamic--Pyruvic Transaminase	Protein Coding	48	GC08P144502	12.88	https://www.genecards.org/cgi-bin/carddisp.pl?gene=GPT
SDHB	Succinate Dehydrogenase Complex Iron Sulfur Subunit B	Protein Coding	54	GC01M017020	12.82	https://www.genecards.org/cgi-bin/carddisp.pl?gene=SDHB
UBQLN2	Ubiquilin 2	Protein Coding	49	GC0XP056606	12.81	https://www.genecards.org/cgi-bin/carddisp.pl?gene=UBQLN2
CXCL12	C-X-C Motif Chemokine Ligand 12	Protein Coding	51	GC10M044334	12.8	https://www.genecards.org/cgi-bin/carddisp.pl?gene=CXCL12
GH1	Growth Hormone 1	Protein Coding	51	GC17M063917	12.79	https://www.genecards.org/cgi-bin/carddisp.pl?gene=GH1
SAG	S-Antigen Visual Arrestin	Protein Coding	52	GC02P233309	12.76	https://www.genecards.org/cgi-bin/carddisp.pl?gene=SAG
RAB7A	RAB7A, Member RAS Oncogene Family	Protein Coding	54	GC03P128727	12.75	https://www.genecards.org/cgi-bin/carddisp.pl?gene=RAB7A
NFE2L2	Nuclear Factor, Erythroid 2 Like 2	Protein Coding	54	GC02M177227	12.72	https://www.genecards.org/cgi-bin/carddisp.pl?gene=NFE2L2
LPA	Lipoprotein(A)	Protein Coding	47	GC06M160531	12.71	https://www.genecards.org/cgi-bin/carddisp.pl?gene=LPA
CSTB	Cystatin B	Protein Coding	52	GC21M043772	12.69	https://www.genecards.org/cgi-bin/carddisp.pl?gene=CSTB
GNPTAB	N-Acetylglucosamine-1-Phosphate Transferase Subunits Alpha And Beta	Protein Coding	48	GC12M101745	12.66	https://www.genecards.org/cgi-bin/carddisp.pl?gene=GNPTAB
TPH1	Tryptophan Hydroxylase 1	Protein Coding	50	GC11M018040	12.66	https://www.genecards.org/cgi-bin/carddisp.pl?gene=TPH1
LINC01772	Long Intergenic Non-Protein Coding RNA 1772	RNA Gene	12	GC01P016463	12.65	https://www.genecards.org/cgi-bin/carddisp.pl?gene=LINC01772
CBS	Cystathionine-Beta-Synthase	Protein Coding	56	GC21M043053	12.64	https://www.genecards.org/cgi-bin/carddisp.pl?gene=CBS
PLAT	Plasminogen Activator, Tissue Type	Protein Coding	56	GC08M042174	12.64	https://www.genecards.org/cgi-bin/carddisp.pl?gene=PLAT
CYP27A1	Cytochrome P450 Family 27 Subfamily A Member 1	Protein Coding	53	GC02P218781	12.63	https://www.genecards.org/cgi-bin/carddisp.pl?gene=CYP27A1
F13A1	Coagulation Factor XIII A Chain	Protein Coding	51	GC06M006144	12.62	https://www.genecards.org/cgi-bin/carddisp.pl?gene=F13A1
JUN	Jun Proto-Oncogene, AP-1 Transcription Factor Subunit	Protein Coding	56	GC01M058780	12.61	https://www.genecards.org/cgi-bin/carddisp.pl?gene=JUN
NAT2	N-Acetyltransferase 2	Protein Coding	49	GC08P018391	12.57	https://www.genecards.org/cgi-bin/carddisp.pl?gene=NAT2
VCAM1	Vascular Cell Adhesion Molecule 1	Protein Coding	52	GC01P100719	12.57	https://www.genecards.org/cgi-bin/carddisp.pl?gene=VCAM1
CHRNB2	Cholinergic Receptor Nicotinic Beta 2 Subunit	Protein Coding	51	GC01P154540	12.56	https://www.genecards.org/cgi-bin/carddisp.pl?gene=CHRNB2
ECE1	Endothelin Converting Enzyme 1	Protein Coding	53	GC01M021217	12.55	https://www.genecards.org/cgi-bin/carddisp.pl?gene=ECE1
GRIA3	Glutamate Ionotropic Receptor AMPA Type Subunit 3	Protein Coding	56	GC0XP123184	12.55	https://www.genecards.org/cgi-bin/carddisp.pl?gene=GRIA3
CSF3	Colony Stimulating Factor 3	Protein Coding	46	GC17P040015	12.51	https://www.genecards.org/cgi-bin/carddisp.pl?gene=CSF3
LINC01080	Long Intergenic Non-Protein Coding RNA 1080	RNA Gene	15	GC13P080011	12.5	https://www.genecards.org/cgi-bin/carddisp.pl?gene=LINC01080
GP1BA	Glycoprotein Ib Platelet Subunit Alpha	Protein Coding	51	GC17P004932	12.49	https://www.genecards.org/cgi-bin/carddisp.pl?gene=GP1BA
SDHD	Succinate Dehydrogenase Complex Subunit D	Protein Coding	50	GC11P112087	12.47	https://www.genecards.org/cgi-bin/carddisp.pl?gene=SDHD
ADRB2	Adrenoceptor Beta 2	Protein Coding	56	GC05P148825	12.46	https://www.genecards.org/cgi-bin/carddisp.pl?gene=ADRB2
DES	Desmin	Protein Coding	54	GC02P219418	12.46	https://www.genecards.org/cgi-bin/carddisp.pl?gene=DES
HTRA2	HtrA Serine Peptidase 2	Protein Coding	53	GC02P074529	12.44	https://www.genecards.org/cgi-bin/carddisp.pl?gene=HTRA2
PTH	Parathyroid Hormone	Protein Coding	53	GC11M013470	12.43	https://www.genecards.org/cgi-bin/carddisp.pl?gene=PTH
GHRL	Ghrelin And Obestatin Prepropeptide	Protein Coding	48	GC03M010285	12.42	https://www.genecards.org/cgi-bin/carddisp.pl?gene=GHRL
NR3C2	Nuclear Receptor Subfamily 3 Group C Member 2	Protein Coding	54	GC04M148078	12.41	https://www.genecards.org/cgi-bin/carddisp.pl?gene=NR3C2
XRCC1	X-Ray Repair Cross Complementing 1	Protein Coding	49	GC19M043543	12.4	https://www.genecards.org/cgi-bin/carddisp.pl?gene=XRCC1
ASAH1	N-Acylsphingosine Amidohydrolase 1	Protein Coding	53	GC08M017958	12.39	https://www.genecards.org/cgi-bin/carddisp.pl?gene=ASAH1
CHKB	Choline Kinase Beta	Protein Coding	51	GC22M050578	12.37	https://www.genecards.org/cgi-bin/carddisp.pl?gene=CHKB
RETN	Resistin	Protein Coding	49	GC19P007669	12.34	https://www.genecards.org/cgi-bin/carddisp.pl?gene=RETN
MT-ATP6	Mitochondrially Encoded ATP Synthase Membrane Subunit 6	Protein Coding	35	GCMTP008531	12.34	https://www.genecards.org/cgi-bin/carddisp.pl?gene=MT-ATP6
ENO2	Enolase 2	Protein Coding	54	GC12P006913	12.3	https://www.genecards.org/cgi-bin/carddisp.pl?gene=ENO2
GSTT1	Glutathione S-Transferase Theta 1	Protein Coding	39	GC22Mi00270	12.29	https://www.genecards.org/cgi-bin/carddisp.pl?gene=GSTT1
IFNGR1	Interferon Gamma Receptor 1	Protein Coding	56	GC06M137197	12.28	https://www.genecards.org/cgi-bin/carddisp.pl?gene=IFNGR1
MIR195	MicroRNA 195	RNA Gene	20	GC17M007018	12.26	https://www.genecards.org/cgi-bin/carddisp.pl?gene=MIR195
LINC01616	Long Intergenic Non-Protein Coding RNA 1616	RNA Gene	11	GC11M029980	12.26	https://www.genecards.org/cgi-bin/carddisp.pl?gene=LINC01616
CREBBP	CREB Binding Protein	Protein Coding	59	GC16M003726	12.26	https://www.genecards.org/cgi-bin/carddisp.pl?gene=CREBBP
MT-ND4	Mitochondrially Encoded NADH:Ubiquinone Oxidoreductase Core Subunit 4	Protein Coding	36	GCMTP010762	12.23	https://www.genecards.org/cgi-bin/carddisp.pl?gene=MT-ND4
MDM2	MDM2 Proto-Oncogene	Protein Coding	59	GC12P068808	12.23	https://www.genecards.org/cgi-bin/carddisp.pl?gene=MDM2
BMP6	Bone Morphogenetic Protein 6	Protein Coding	50	GC06P007726	12.23	https://www.genecards.org/cgi-bin/carddisp.pl?gene=BMP6
ADAR	Adenosine Deaminase RNA Specific	Protein Coding	51	GC01M154554	12.22	https://www.genecards.org/cgi-bin/carddisp.pl?gene=ADAR
SAA1	Serum Amyloid A1	Protein Coding	48	GC11P018267	12.2	https://www.genecards.org/cgi-bin/carddisp.pl?gene=SAA1
EPOR	Erythropoietin Receptor	Protein Coding	56	GC19M011377	12.2	https://www.genecards.org/cgi-bin/carddisp.pl?gene=EPOR
ENG	Endoglin	Protein Coding	53	GC09M127815	12.2	https://www.genecards.org/cgi-bin/carddisp.pl?gene=ENG
HIF1A	Hypoxia Inducible Factor 1 Subunit Alpha	Protein Coding	54	GC14P061695	12.19	https://www.genecards.org/cgi-bin/carddisp.pl?gene=HIF1A
PON2	Paraoxonase 2	Protein Coding	49	GC07M095404	12.18	https://www.genecards.org/cgi-bin/carddisp.pl?gene=PON2
FGF2	Fibroblast Growth Factor 2	Protein Coding	54	GC04P122826	12.15	https://www.genecards.org/cgi-bin/carddisp.pl?gene=FGF2
GJA1	Gap Junction Protein Alpha 1	Protein Coding	57	GC06P121436	12.15	https://www.genecards.org/cgi-bin/carddisp.pl?gene=GJA1
TIMP1	TIMP Metallopeptidase Inhibitor 1	Protein Coding	51	GC0XP047583	12.15	https://www.genecards.org/cgi-bin/carddisp.pl?gene=TIMP1
CYP17A1	Cytochrome P450 Family 17 Subfamily A Member 1	Protein Coding	56	GC10M102830	12.14	https://www.genecards.org/cgi-bin/carddisp.pl?gene=CYP17A1
ATP2C1	ATPase Secretory Pathway Ca2+ Transporting 1	Protein Coding	51	GC03P130850	12.13	https://www.genecards.org/cgi-bin/carddisp.pl?gene=ATP2C1
PRTN3	Proteinase 3	Protein Coding	51	GC19P000840	12.12	https://www.genecards.org/cgi-bin/carddisp.pl?gene=PRTN3
SYN2	Synapsin II	Protein Coding	46	GC03P012020	12.06	https://www.genecards.org/cgi-bin/carddisp.pl?gene=SYN2
HAR1A	Highly Accelerated Region 1A	RNA Gene	20	GC20P063101	12.05	https://www.genecards.org/cgi-bin/carddisp.pl?gene=HAR1A
PLA2G7	Phospholipase A2 Group VII	Protein Coding	56	GC06M046704	12.05	https://www.genecards.org/cgi-bin/carddisp.pl?gene=PLA2G7
XDH	Xanthine Dehydrogenase	Protein Coding	54	GC02M031294	12.03	https://www.genecards.org/cgi-bin/carddisp.pl?gene=XDH
SHANK3	SH3 And Multiple Ankyrin Repeat Domains 3	Protein Coding	48	GC22P050674	12.03	https://www.genecards.org/cgi-bin/carddisp.pl?gene=SHANK3
F7	Coagulation Factor VII	Protein Coding	53	GC13P113105	12.02	https://www.genecards.org/cgi-bin/carddisp.pl?gene=F7
BGLAP	Bone Gamma-Carboxyglutamate Protein	Protein Coding	46	GC01P156211	12.01	https://www.genecards.org/cgi-bin/carddisp.pl?gene=BGLAP
MSH2	MutS Homolog 2	Protein Coding	54	GC02P047402	12.01	https://www.genecards.org/cgi-bin/carddisp.pl?gene=MSH2
HRH2	Histamine Receptor H2	Protein Coding	50	GC05P175659	11.99	https://www.genecards.org/cgi-bin/carddisp.pl?gene=HRH2
CCR1	C-C Motif Chemokine Receptor 1	Protein Coding	52	GC03M046218	11.96	https://www.genecards.org/cgi-bin/carddisp.pl?gene=CCR1
MAP2K1	Mitogen-Activated Protein Kinase Kinase 1	Protein Coding	61	GC15P066386	11.95	https://www.genecards.org/cgi-bin/carddisp.pl?gene=MAP2K1
ZAP70	Zeta Chain Of T Cell Receptor Associated Protein Kinase 70	Protein Coding	58	GC02P097696	11.94	https://www.genecards.org/cgi-bin/carddisp.pl?gene=ZAP70
ATG16L1	Autophagy Related 16 Like 1	Protein Coding	50	GC02P233215	11.93	https://www.genecards.org/cgi-bin/carddisp.pl?gene=ATG16L1
PTCH1	Patched 1	Protein Coding	57	GC09M095442	11.93	https://www.genecards.org/cgi-bin/carddisp.pl?gene=PTCH1
HAR1B	Highly Accelerated Region 1B	RNA Gene	17	GC20M063095	11.92	https://www.genecards.org/cgi-bin/carddisp.pl?gene=HAR1B
KITLG	KIT Ligand	Protein Coding	51	GC12M088492	11.9	https://www.genecards.org/cgi-bin/carddisp.pl?gene=KITLG
LEPR	Leptin Receptor	Protein Coding	55	GC01P065421	11.88	https://www.genecards.org/cgi-bin/carddisp.pl?gene=LEPR
PDCD1	Programmed Cell Death 1	Protein Coding	53	GC02M241849	11.85	https://www.genecards.org/cgi-bin/carddisp.pl?gene=PDCD1
MIR363	MicroRNA 363	RNA Gene	16	GC0XM134226	11.84	https://www.genecards.org/cgi-bin/carddisp.pl?gene=MIR363
LTF	Lactotransferrin	Protein Coding	50	GC03M046435	11.83	https://www.genecards.org/cgi-bin/carddisp.pl?gene=LTF
KIF5A	Kinesin Family Member 5A	Protein Coding	51	GC12P057549	11.83	https://www.genecards.org/cgi-bin/carddisp.pl?gene=KIF5A
DNM2	Dynamin 2	Protein Coding	56	GC19P010689	11.83	https://www.genecards.org/cgi-bin/carddisp.pl?gene=DNM2
LRP2	LDL Receptor Related Protein 2	Protein Coding	53	GC02M169127	11.82	https://www.genecards.org/cgi-bin/carddisp.pl?gene=LRP2
COL4A4	Collagen Type IV Alpha 4 Chain	Protein Coding	50	GC02M226967	11.8	https://www.genecards.org/cgi-bin/carddisp.pl?gene=COL4A4
F3	Coagulation Factor III, Tissue Factor	Protein Coding	51	GC01M094466	11.78	https://www.genecards.org/cgi-bin/carddisp.pl?gene=F3
LRP1-AS	LRP1 Antisense RNA	RNA Gene	12	GC12M057145	11.78	https://www.genecards.org/cgi-bin/carddisp.pl?gene=LRP1-AS
PNPLA3	Patatin Like Phospholipase Domain Containing 3	Protein Coding	48	GC22P043923	11.78	https://www.genecards.org/cgi-bin/carddisp.pl?gene=PNPLA3
CDKN1B	Cyclin Dependent Kinase Inhibitor 1B	Protein Coding	55	GC12P012716	11.73	https://www.genecards.org/cgi-bin/carddisp.pl?gene=CDKN1B
PCNT	Pericentrin	Protein Coding	48	GC21P046324	11.71	https://www.genecards.org/cgi-bin/carddisp.pl?gene=PCNT
GALC	Galactosylceramidase	Protein Coding	50	GC14M087837	11.69	https://www.genecards.org/cgi-bin/carddisp.pl?gene=GALC
MIR511	MicroRNA 511	RNA Gene	15	GC10P017845	11.69	https://www.genecards.org/cgi-bin/carddisp.pl?gene=MIR511
HINT1	Histidine Triad Nucleotide Binding Protein 1	Protein Coding	51	GC05M131159	11.67	https://www.genecards.org/cgi-bin/carddisp.pl?gene=HINT1
TNNI3	Troponin I3, Cardiac Type	Protein Coding	55	GC19M055151	11.66	https://www.genecards.org/cgi-bin/carddisp.pl?gene=TNNI3
ERBB3	Erb-B2 Receptor Tyrosine Kinase 3	Protein Coding	60	GC12P056079	11.62	https://www.genecards.org/cgi-bin/carddisp.pl?gene=ERBB3
NTRK3	Neurotrophic Receptor Tyrosine Kinase 3	Protein Coding	57	GC15M087859	11.62	https://www.genecards.org/cgi-bin/carddisp.pl?gene=NTRK3
MIR21	MicroRNA 21	RNA Gene	24	GC17P059841	11.61	https://www.genecards.org/cgi-bin/carddisp.pl?gene=MIR21
ARVCF	ARVCF Delta Catenin Family Member	Protein Coding	45	GC22M019966	11.6	https://www.genecards.org/cgi-bin/carddisp.pl?gene=ARVCF
PARK16	Parkinson Disease 16 (Susceptibility)	Genetic Locus	8	GC01U902505	11.6	https://www.genecards.org/cgi-bin/carddisp.pl?gene=PARK16
KCTD7	Potassium Channel Tetramerization Domain Containing 7	Protein Coding	45	GC07P066628	11.55	https://www.genecards.org/cgi-bin/carddisp.pl?gene=KCTD7
CDH23	Cadherin Related 23	Protein Coding	48	GC10P071396	11.55	https://www.genecards.org/cgi-bin/carddisp.pl?gene=CDH23
SNHG3	Small Nucleolar RNA Host Gene 3	RNA Gene	17	GC01P028506	11.55	https://www.genecards.org/cgi-bin/carddisp.pl?gene=SNHG3
ADORA2A	Adenosine A2a Receptor	Protein Coding	51	GC22P024417	11.52	https://www.genecards.org/cgi-bin/carddisp.pl?gene=ADORA2A
PRKCD	Protein Kinase C Delta	Protein Coding	60	GC03P053190	11.5	https://www.genecards.org/cgi-bin/carddisp.pl?gene=PRKCD
ACAN	Aggrecan	Protein Coding	51	GC15P088817	11.49	https://www.genecards.org/cgi-bin/carddisp.pl?gene=ACAN
GATA3	GATA Binding Protein 3	Protein Coding	56	GC10P008045	11.49	https://www.genecards.org/cgi-bin/carddisp.pl?gene=GATA3
FLNA	Filamin A	Protein Coding	54	GC0XM154348	11.47	https://www.genecards.org/cgi-bin/carddisp.pl?gene=FLNA
HGF	Hepatocyte Growth Factor	Protein Coding	58	GC07M081699	11.46	https://www.genecards.org/cgi-bin/carddisp.pl?gene=HGF
UGT1A1	UDP Glucuronosyltransferase Family 1 Member A1	Protein Coding	55	GC02P233760	11.44	https://www.genecards.org/cgi-bin/carddisp.pl?gene=UGT1A1
MET	MET Proto-Oncogene, Receptor Tyrosine Kinase	Protein Coding	62	GC07P116672	11.43	https://www.genecards.org/cgi-bin/carddisp.pl?gene=MET
OPTN	Optineurin	Protein Coding	50	GC10P013141	11.43	https://www.genecards.org/cgi-bin/carddisp.pl?gene=OPTN
SPTLC1	Serine Palmitoyltransferase Long Chain Base Subunit 1	Protein Coding	53	GC09M092031	11.42	https://www.genecards.org/cgi-bin/carddisp.pl?gene=SPTLC1
HAMP	Hepcidin Antimicrobial Peptide	Protein Coding	49	GC19P037177	11.4	https://www.genecards.org/cgi-bin/carddisp.pl?gene=HAMP
FOLH1	Folate Hydrolase 1	Protein Coding	53	GC11M056090	11.4	https://www.genecards.org/cgi-bin/carddisp.pl?gene=FOLH1
F12	Coagulation Factor XII	Protein Coding	54	GC05M177402	11.38	https://www.genecards.org/cgi-bin/carddisp.pl?gene=F12
CD55	CD55 Molecule (Cromer Blood Group)	Protein Coding	53	GC01P207321	11.34	https://www.genecards.org/cgi-bin/carddisp.pl?gene=CD55
MYD88	MYD88 Innate Immune Signal Transduction Adaptor	Protein Coding	56	GC03P038179	11.34	https://www.genecards.org/cgi-bin/carddisp.pl?gene=MYD88
EP300	E1A Binding Protein P300	Protein Coding	57	GC22P041091	11.33	https://www.genecards.org/cgi-bin/carddisp.pl?gene=EP300
TLR3	Toll Like Receptor 3	Protein Coding	58	GC04P186059	11.32	https://www.genecards.org/cgi-bin/carddisp.pl?gene=TLR3
TP63	Tumor Protein P63	Protein Coding	53	GC03P189566	11.31	https://www.genecards.org/cgi-bin/carddisp.pl?gene=TP63
ATXN8OS	ATXN8 Opposite Strand LncRNA	RNA Gene	27	GC13P070107	11.31	https://www.genecards.org/cgi-bin/carddisp.pl?gene=ATXN8OS
APOA5	Apolipoprotein A5	Protein Coding	50	GC11M116789	11.3	https://www.genecards.org/cgi-bin/carddisp.pl?gene=APOA5
LOC110806262	Solute Carrier Family 6 Member 4 Gene Promoter	Biological Region	3	GC17U902739	11.3	https://www.genecards.org/cgi-bin/carddisp.pl?gene=LOC110806262
GYS1	Glycogen Synthase 1	Protein Coding	56	GC19M048970	11.29	https://www.genecards.org/cgi-bin/carddisp.pl?gene=GYS1
IL6R	Interleukin 6 Receptor	Protein Coding	54	GC01P154377	11.28	https://www.genecards.org/cgi-bin/carddisp.pl?gene=IL6R
MIR206	MicroRNA 206	RNA Gene	22	GC06P052144	11.28	https://www.genecards.org/cgi-bin/carddisp.pl?gene=MIR206
CDK4	Cyclin Dependent Kinase 4	Protein Coding	62	GC12M057743	11.26	https://www.genecards.org/cgi-bin/carddisp.pl?gene=CDK4
SEMA3C	Semaphorin 3C	Protein Coding	49	GC07M080742	11.26	https://www.genecards.org/cgi-bin/carddisp.pl?gene=SEMA3C
CD28	CD28 Molecule	Protein Coding	53	GC02P203706	11.24	https://www.genecards.org/cgi-bin/carddisp.pl?gene=CD28
RAF1	Raf-1 Proto-Oncogene, Serine/Threonine Kinase	Protein Coding	62	GC03M012583	11.24	https://www.genecards.org/cgi-bin/carddisp.pl?gene=RAF1
MLC1	Modulator Of VRAC Current 1	Protein Coding	48	GC22M050059	11.22	https://www.genecards.org/cgi-bin/carddisp.pl?gene=MLC1
CALCA	Calcitonin Related Polypeptide Alpha	Protein Coding	49	GC11M014945	11.21	https://www.genecards.org/cgi-bin/carddisp.pl?gene=CALCA
IFNA1	Interferon Alpha 1	Protein Coding	45	GC09P021461	11.21	https://www.genecards.org/cgi-bin/carddisp.pl?gene=IFNA1
RBM12	RNA Binding Motif Protein 12	Protein Coding	41	GC20M035648	11.2	https://www.genecards.org/cgi-bin/carddisp.pl?gene=RBM12
MT-CO3	Mitochondrially Encoded Cytochrome C Oxidase III	Protein Coding	33	GCMTP009209	11.19	https://www.genecards.org/cgi-bin/carddisp.pl?gene=MT-CO3
HLA-DPA1	Major Histocompatibility Complex, Class II, DP Alpha 1	Protein Coding	46	GC06M033032	11.17	https://www.genecards.org/cgi-bin/carddisp.pl?gene=HLA-DPA1
VDAC1	Voltage Dependent Anion Channel 1	Protein Coding	53	GC05M133975	11.17	https://www.genecards.org/cgi-bin/carddisp.pl?gene=VDAC1
ITIH4	Inter-Alpha-Trypsin Inhibitor Heavy Chain 4	Protein Coding	48	GC03M052812	11.16	https://www.genecards.org/cgi-bin/carddisp.pl?gene=ITIH4
TSC1	TSC Complex Subunit 1	Protein Coding	54	GC09M132796	11.15	https://www.genecards.org/cgi-bin/carddisp.pl?gene=TSC1
SLC22A5	Solute Carrier Family 22 Member 5	Protein Coding	53	GC05P132369	11.15	https://www.genecards.org/cgi-bin/carddisp.pl?gene=SLC22A5
NEFH	Neurofilament Heavy	Protein Coding	52	GC22P029480	11.14	https://www.genecards.org/cgi-bin/carddisp.pl?gene=NEFH
IFIH1	Interferon Induced With Helicase C Domain 1	Protein Coding	54	GC02M162267	11.14	https://www.genecards.org/cgi-bin/carddisp.pl?gene=IFIH1
SETX	Senataxin	Protein Coding	46	GC09M132261	11.14	https://www.genecards.org/cgi-bin/carddisp.pl?gene=SETX
TWIST1	Twist Family BHLH Transcription Factor 1	Protein Coding	52	GC07M019020	11.14	https://www.genecards.org/cgi-bin/carddisp.pl?gene=TWIST1
FBXO7	F-Box Protein 7	Protein Coding	47	GC22P032474	11.12	https://www.genecards.org/cgi-bin/carddisp.pl?gene=FBXO7
RBPJ	Recombination Signal Binding Protein For Immunoglobulin Kappa J Region	Protein Coding	53	GC04P026165	11.11	https://www.genecards.org/cgi-bin/carddisp.pl?gene=RBPJ
ALPL	Alkaline Phosphatase, Biomineralization Associated	Protein Coding	57	GC01P021508	11.11	https://www.genecards.org/cgi-bin/carddisp.pl?gene=ALPL
CALR	Calreticulin	Protein Coding	57	GC19P012938	11.09	https://www.genecards.org/cgi-bin/carddisp.pl?gene=CALR
DDIT3	DNA Damage Inducible Transcript 3	Protein Coding	51	GC12M057516	11.09	https://www.genecards.org/cgi-bin/carddisp.pl?gene=DDIT3
CDKN2B	Cyclin Dependent Kinase Inhibitor 2B	Protein Coding	53	GC09M021992	11.08	https://www.genecards.org/cgi-bin/carddisp.pl?gene=CDKN2B
ACTA1	Actin Alpha 1, Skeletal Muscle	Protein Coding	53	GC01M229431	11.08	https://www.genecards.org/cgi-bin/carddisp.pl?gene=ACTA1
TRIM2	Tripartite Motif Containing 2	Protein Coding	46	GC04P153152	11.08	https://www.genecards.org/cgi-bin/carddisp.pl?gene=TRIM2
PTPRC	Protein Tyrosine Phosphatase Receptor Type C	Protein Coding	57	GC01P198607	11.07	https://www.genecards.org/cgi-bin/carddisp.pl?gene=PTPRC
HADHA	Hydroxyacyl-CoA Dehydrogenase Trifunctional Multienzyme Complex Subunit Alpha	Protein Coding	53	GC02M026190	11.07	https://www.genecards.org/cgi-bin/carddisp.pl?gene=HADHA
CALB2	Calbindin 2	Protein Coding	46	GC16P071392	11.06	https://www.genecards.org/cgi-bin/carddisp.pl?gene=CALB2
CXCL10	C-X-C Motif Chemokine Ligand 10	Protein Coding	50	GC04M076021	11.04	https://www.genecards.org/cgi-bin/carddisp.pl?gene=CXCL10
MT-ND5	Mitochondrially Encoded NADH:Ubiquinone Oxidoreductase Core Subunit 5	Protein Coding	35	GCMTP012339	11.03	https://www.genecards.org/cgi-bin/carddisp.pl?gene=MT-ND5
SCN1A	Sodium Voltage-Gated Channel Alpha Subunit 1	Protein Coding	54	GC02M165989	11.01	https://www.genecards.org/cgi-bin/carddisp.pl?gene=SCN1A
HTR3A	5-Hydroxytryptamine Receptor 3A	Protein Coding	53	GC11P113974	11.01	https://www.genecards.org/cgi-bin/carddisp.pl?gene=HTR3A
MYH9	Myosin Heavy Chain 9	Protein Coding	55	GC22M036281	11	https://www.genecards.org/cgi-bin/carddisp.pl?gene=MYH9
ITGAM	Integrin Subunit Alpha M	Protein Coding	53	GC16P031326	10.97	https://www.genecards.org/cgi-bin/carddisp.pl?gene=ITGAM
FMR1	Fragile X Mental Retardation 1	Protein Coding	51	GC0XP147912	10.96	https://www.genecards.org/cgi-bin/carddisp.pl?gene=FMR1
ERCC1	ERCC Excision Repair 1, Endonuclease Non-Catalytic Subunit	Protein Coding	52	GC19M045409	10.95	https://www.genecards.org/cgi-bin/carddisp.pl?gene=ERCC1
ADH1C	Alcohol Dehydrogenase 1C (Class I), Gamma Polypeptide	Protein Coding	47	GC04M099336	10.93	https://www.genecards.org/cgi-bin/carddisp.pl?gene=ADH1C
RB1	RB Transcriptional Corepressor 1	Protein Coding	56	GC13P048303	10.92	https://www.genecards.org/cgi-bin/carddisp.pl?gene=RB1
GAD2	Glutamate Decarboxylase 2	Protein Coding	52	GC10P026240	10.91	https://www.genecards.org/cgi-bin/carddisp.pl?gene=GAD2
PDGFB	Platelet Derived Growth Factor Subunit B	Protein Coding	56	GC22M043950	10.88	https://www.genecards.org/cgi-bin/carddisp.pl?gene=PDGFB
IL12A	Interleukin 12A	Protein Coding	51	GC03P159988	10.87	https://www.genecards.org/cgi-bin/carddisp.pl?gene=IL12A
NCF1	Neutrophil Cytosolic Factor 1	Protein Coding	54	GC07P074773	10.87	https://www.genecards.org/cgi-bin/carddisp.pl?gene=NCF1
MKS1	MKS Transition Zone Complex Subunit 1	Protein Coding	46	GC17M058205	10.87	https://www.genecards.org/cgi-bin/carddisp.pl?gene=MKS1
IL1R1	Interleukin 1 Receptor Type 1	Protein Coding	52	GC02P102136	10.86	https://www.genecards.org/cgi-bin/carddisp.pl?gene=IL1R1
EDNRA	Endothelin Receptor Type A	Protein Coding	56	GC04P147480	10.85	https://www.genecards.org/cgi-bin/carddisp.pl?gene=EDNRA
HTR2C	5-Hydroxytryptamine Receptor 2C	Protein Coding	53	GC0XP114584	10.84	https://www.genecards.org/cgi-bin/carddisp.pl?gene=HTR2C
PPARA	Peroxisome Proliferator Activated Receptor Alpha	Protein Coding	51	GC22P046150	10.83	https://www.genecards.org/cgi-bin/carddisp.pl?gene=PPARA
MIR99A	MicroRNA 99a	RNA Gene	21	GC21P016539	10.81	https://www.genecards.org/cgi-bin/carddisp.pl?gene=MIR99A
PCSK9	Proprotein Convertase Subtilisin/Kexin Type 9	Protein Coding	57	GC01P055039	10.81	https://www.genecards.org/cgi-bin/carddisp.pl?gene=PCSK9
RYR2	Ryanodine Receptor 2	Protein Coding	53	GC01P237042	10.81	https://www.genecards.org/cgi-bin/carddisp.pl?gene=RYR2
GLB1	Galactosidase Beta 1	Protein Coding	54	GC03M033013	10.81	https://www.genecards.org/cgi-bin/carddisp.pl?gene=GLB1
OGG1	8-Oxoguanine DNA Glycosylase	Protein Coding	53	GC03P009751	10.81	https://www.genecards.org/cgi-bin/carddisp.pl?gene=OGG1
NFKBIA	NFKB Inhibitor Alpha	Protein Coding	57	GC14M035401	10.8	https://www.genecards.org/cgi-bin/carddisp.pl?gene=NFKBIA
KCNJ11	Potassium Voltage-Gated Channel Subfamily J Member 11	Protein Coding	54	GC11M017364	10.8	https://www.genecards.org/cgi-bin/carddisp.pl?gene=KCNJ11
MALAT1	Metastasis Associated Lung Adenocarcinoma Transcript 1	RNA Gene	24	GC11P065497	10.8	https://www.genecards.org/cgi-bin/carddisp.pl?gene=MALAT1
TGFBR1	Transforming Growth Factor Beta Receptor 1	Protein Coding	59	GC09P099104	10.77	https://www.genecards.org/cgi-bin/carddisp.pl?gene=TGFBR1
CSF2	Colony Stimulating Factor 2	Protein Coding	50	GC05P132073	10.76	https://www.genecards.org/cgi-bin/carddisp.pl?gene=CSF2
CD14	CD14 Molecule	Protein Coding	51	GC05M140594	10.76	https://www.genecards.org/cgi-bin/carddisp.pl?gene=CD14
MC4R	Melanocortin 4 Receptor	Protein Coding	50	GC18M060371	10.76	https://www.genecards.org/cgi-bin/carddisp.pl?gene=MC4R
COMP	Cartilage Oligomeric Matrix Protein	Protein Coding	54	GC19M018754	10.75	https://www.genecards.org/cgi-bin/carddisp.pl?gene=COMP
S100A9	S100 Calcium Binding Protein A9	Protein Coding	50	GC01P153357	10.66	https://www.genecards.org/cgi-bin/carddisp.pl?gene=S100A9
PRKAR1A	Protein Kinase CAMP-Dependent Type I Regulatory Subunit Alpha	Protein Coding	58	GC17P068414	10.65	https://www.genecards.org/cgi-bin/carddisp.pl?gene=PRKAR1A
BMP4	Bone Morphogenetic Protein 4	Protein Coding	55	GC14M053949	10.64	https://www.genecards.org/cgi-bin/carddisp.pl?gene=BMP4
FGA	Fibrinogen Alpha Chain	Protein Coding	54	GC04M154583	10.64	https://www.genecards.org/cgi-bin/carddisp.pl?gene=FGA
TWNK	Twinkle MtDNA Helicase	Protein Coding	37	GC10P100998	10.62	https://www.genecards.org/cgi-bin/carddisp.pl?gene=TWNK
CDKN3	Cyclin Dependent Kinase Inhibitor 3	Protein Coding	47	GC14P054398	10.62	https://www.genecards.org/cgi-bin/carddisp.pl?gene=CDKN3
PLA2G4A	Phospholipase A2 Group IVA	Protein Coding	54	GC01P186798	10.61	https://www.genecards.org/cgi-bin/carddisp.pl?gene=PLA2G4A
GNRH1	Gonadotropin Releasing Hormone 1	Protein Coding	48	GC08M025419	10.6	https://www.genecards.org/cgi-bin/carddisp.pl?gene=GNRH1
PRF1	Perforin 1	Protein Coding	51	GC10M070597	10.57	https://www.genecards.org/cgi-bin/carddisp.pl?gene=PRF1
FTL	Ferritin Light Chain	Protein Coding	54	GC19P048965	10.55	https://www.genecards.org/cgi-bin/carddisp.pl?gene=FTL
PODXL	Podocalyxin Like	Protein Coding	47	GC07M131500	10.55	https://www.genecards.org/cgi-bin/carddisp.pl?gene=PODXL
CHIT1	Chitinase 1	Protein Coding	50	GC01M203181	10.54	https://www.genecards.org/cgi-bin/carddisp.pl?gene=CHIT1
HNF4A	Hepatocyte Nuclear Factor 4 Alpha	Protein Coding	57	GC20P044355	10.54	https://www.genecards.org/cgi-bin/carddisp.pl?gene=HNF4A
ALOX5	Arachidonate 5-Lipoxygenase	Protein Coding	54	GC10P045338	10.54	https://www.genecards.org/cgi-bin/carddisp.pl?gene=ALOX5
WFS1	Wolframin ER Transmembrane Glycoprotein	Protein Coding	50	GC04P006271	10.51	https://www.genecards.org/cgi-bin/carddisp.pl?gene=WFS1
PLG	Plasminogen	Protein Coding	54	GC06P160702	10.51	https://www.genecards.org/cgi-bin/carddisp.pl?gene=PLG
DYSF	Dysferlin	Protein Coding	50	GC02P071417	10.51	https://www.genecards.org/cgi-bin/carddisp.pl?gene=DYSF
SGCE	Sarcoglycan Epsilon	Protein Coding	47	GC07M094585	10.5	https://www.genecards.org/cgi-bin/carddisp.pl?gene=SGCE
TERC	Telomerase RNA Component	RNA Gene	31	GC03M169765	10.49	https://www.genecards.org/cgi-bin/carddisp.pl?gene=TERC
MAPK14	Mitogen-Activated Protein Kinase 14	Protein Coding	59	GC06P043143	10.49	https://www.genecards.org/cgi-bin/carddisp.pl?gene=MAPK14
BMP2	Bone Morphogenetic Protein 2	Protein Coding	53	GC20P006696	10.48	https://www.genecards.org/cgi-bin/carddisp.pl?gene=BMP2
FAN1	FANCD2 And FANCI Associated Nuclease 1	Protein Coding	43	GC15P031038	10.48	https://www.genecards.org/cgi-bin/carddisp.pl?gene=FAN1
CSF1	Colony Stimulating Factor 1	Protein Coding	50	GC01P109911	10.47	https://www.genecards.org/cgi-bin/carddisp.pl?gene=CSF1
ABCC8	ATP Binding Cassette Subfamily C Member 8	Protein Coding	53	GC11M017392	10.46	https://www.genecards.org/cgi-bin/carddisp.pl?gene=ABCC8
PPARGC1A	PPARG Coactivator 1 Alpha	Protein Coding	53	GC04M023755	10.45	https://www.genecards.org/cgi-bin/carddisp.pl?gene=PPARGC1A
MIR15B	MicroRNA 15b	RNA Gene	19	GC03P160404	10.43	https://www.genecards.org/cgi-bin/carddisp.pl?gene=MIR15B
TNXB	Tenascin XB	Protein Coding	50	GC06M032177	10.42	https://www.genecards.org/cgi-bin/carddisp.pl?gene=TNXB
CCN2	Cellular Communication Network Factor 2	Protein Coding	45	GC06M131948	10.42	https://www.genecards.org/cgi-bin/carddisp.pl?gene=CCN2
OPA1	OPA1 Mitochondrial Dynamin Like GTPase	Protein Coding	50	GC03P193594	10.4	https://www.genecards.org/cgi-bin/carddisp.pl?gene=OPA1
GCK	Glucokinase	Protein Coding	57	GC07M044145	10.36	https://www.genecards.org/cgi-bin/carddisp.pl?gene=GCK
HOTAIR	HOX Transcript Antisense RNA	RNA Gene	26	GC12M053962	10.36	https://www.genecards.org/cgi-bin/carddisp.pl?gene=HOTAIR
ITGA2B	Integrin Subunit Alpha 2b	Protein Coding	57	GC17M044373	10.34	https://www.genecards.org/cgi-bin/carddisp.pl?gene=ITGA2B
TLR9	Toll Like Receptor 9	Protein Coding	52	GC03M052222	10.34	https://www.genecards.org/cgi-bin/carddisp.pl?gene=TLR9
HNF1A	HNF1 Homeobox A	Protein Coding	52	GC12P120978	10.32	https://www.genecards.org/cgi-bin/carddisp.pl?gene=HNF1A
PRKACA	Protein Kinase CAMP-Activated Catalytic Subunit Alpha	Protein Coding	58	GC19M014092	10.3	https://www.genecards.org/cgi-bin/carddisp.pl?gene=PRKACA
OTC	Ornithine Carbamoyltransferase	Protein Coding	53	GC0XP038353	10.29	https://www.genecards.org/cgi-bin/carddisp.pl?gene=OTC
KDR	Kinase Insert Domain Receptor	Protein Coding	60	GC04M055078	10.28	https://www.genecards.org/cgi-bin/carddisp.pl?gene=KDR
RUNX2	RUNX Family Transcription Factor 2	Protein Coding	53	GC06P045327	10.25	https://www.genecards.org/cgi-bin/carddisp.pl?gene=RUNX2
NDUFS2	NADH:Ubiquinone Oxidoreductase Core Subunit S2	Protein Coding	51	GC01P161197	10.25	https://www.genecards.org/cgi-bin/carddisp.pl?gene=NDUFS2
FGB	Fibrinogen Beta Chain	Protein Coding	53	GC04P154564	10.23	https://www.genecards.org/cgi-bin/carddisp.pl?gene=FGB
FLT1	Fms Related Tyrosine Kinase 1	Protein Coding	57	GC13M028300	10.22	https://www.genecards.org/cgi-bin/carddisp.pl?gene=FLT1
ATXN1	Ataxin 1	Protein Coding	49	GC06M016299	10.2	https://www.genecards.org/cgi-bin/carddisp.pl?gene=ATXN1
MGMT	O-6-Methylguanine-DNA Methyltransferase	Protein Coding	55	GC10P129467	10.19	https://www.genecards.org/cgi-bin/carddisp.pl?gene=MGMT
CASP1	Caspase 1	Protein Coding	56	GC11M105025	10.18	https://www.genecards.org/cgi-bin/carddisp.pl?gene=CASP1
IGFBP3	Insulin Like Growth Factor Binding Protein 3	Protein Coding	51	GC07M045912	10.18	https://www.genecards.org/cgi-bin/carddisp.pl?gene=IGFBP3
COL4A5	Collagen Type IV Alpha 5 Chain	Protein Coding	48	GC0XP108439	10.18	https://www.genecards.org/cgi-bin/carddisp.pl?gene=COL4A5
MLYCD	Malonyl-CoA Decarboxylase	Protein Coding	50	GC16P083899	10.17	https://www.genecards.org/cgi-bin/carddisp.pl?gene=MLYCD
AVP	Arginine Vasopressin	Protein Coding	51	GC20M003082	10.17	https://www.genecards.org/cgi-bin/carddisp.pl?gene=AVP
NOTCH2	Notch Receptor 2	Protein Coding	56	GC01M119911	10.15	https://www.genecards.org/cgi-bin/carddisp.pl?gene=NOTCH2
PSAT1	Phosphoserine Aminotransferase 1	Protein Coding	53	GC09P078297	10.15	https://www.genecards.org/cgi-bin/carddisp.pl?gene=PSAT1
RHO	Rhodopsin	Protein Coding	54	GC03P130138	10.15	https://www.genecards.org/cgi-bin/carddisp.pl?gene=RHO
GLUD2	Glutamate Dehydrogenase 2	Protein Coding	46	GC0XP121047	10.14	https://www.genecards.org/cgi-bin/carddisp.pl?gene=GLUD2
COL18A1	Collagen Type XVIII Alpha 1 Chain	Protein Coding	51	GC21P045405	10.12	https://www.genecards.org/cgi-bin/carddisp.pl?gene=COL18A1
PSMB9	Proteasome Subunit Beta 9	Protein Coding	53	GC06P032845	10.11	https://www.genecards.org/cgi-bin/carddisp.pl?gene=PSMB9
TSPO	Translocator Protein	Protein Coding	48	GC22P043151	10.11	https://www.genecards.org/cgi-bin/carddisp.pl?gene=TSPO
KNG1	Kininogen 1	Protein Coding	50	GC03P186717	10.09	https://www.genecards.org/cgi-bin/carddisp.pl?gene=KNG1
SETD2	SET Domain Containing 2, Histone Lysine Methyltransferase	Protein Coding	53	GC03M047033	10.08	https://www.genecards.org/cgi-bin/carddisp.pl?gene=SETD2
HTR6	5-Hydroxytryptamine Receptor 6	Protein Coding	50	GC01P019666	10.07	https://www.genecards.org/cgi-bin/carddisp.pl?gene=HTR6
CALB1	Calbindin 1	Protein Coding	48	GC08M090058	10.07	https://www.genecards.org/cgi-bin/carddisp.pl?gene=CALB1
TNNT2	Troponin T2, Cardiac Type	Protein Coding	54	GC01M201359	10.07	https://www.genecards.org/cgi-bin/carddisp.pl?gene=TNNT2
SLC6A1	Solute Carrier Family 6 Member 1	Protein Coding	53	GC03P011009	10.06	https://www.genecards.org/cgi-bin/carddisp.pl?gene=SLC6A1
PANK2	Pantothenate Kinase 2	Protein Coding	50	GC20P003887	10.06	https://www.genecards.org/cgi-bin/carddisp.pl?gene=PANK2
NTS	Neurotensin	Protein Coding	45	GC12P085876	10.06	https://www.genecards.org/cgi-bin/carddisp.pl?gene=NTS
MIR433	MicroRNA 433	RNA Gene	21	GC14P103658	10.05	https://www.genecards.org/cgi-bin/carddisp.pl?gene=MIR433
TRPM7	Transient Receptor Potential Cation Channel Subfamily M Member 7	Protein Coding	52	GC15M050552	10.04	https://www.genecards.org/cgi-bin/carddisp.pl?gene=TRPM7
MT-ND6	Mitochondrially Encoded NADH:Ubiquinone Oxidoreductase Core Subunit 6	Protein Coding	36	GCMTM014151	10.04	https://www.genecards.org/cgi-bin/carddisp.pl?gene=MT-ND6
TLR5	Toll Like Receptor 5	Protein Coding	54	GC01M223109	10.03	https://www.genecards.org/cgi-bin/carddisp.pl?gene=TLR5
YWHAQ	Tyrosine 3-Monooxygenase/Tryptophan 5-Monooxygenase Activation Protein Theta	Protein Coding	53	GC02M009641	10.03	https://www.genecards.org/cgi-bin/carddisp.pl?gene=YWHAQ
PRKCG	Protein Kinase C Gamma	Protein Coding	59	GC19P053879	10.03	https://www.genecards.org/cgi-bin/carddisp.pl?gene=PRKCG
NDUFV1	NADH:Ubiquinone Oxidoreductase Core Subunit V1	Protein Coding	51	GC11P067624	10.03	https://www.genecards.org/cgi-bin/carddisp.pl?gene=NDUFV1
GIGYF2	GRB10 Interacting GYF Protein 2	Protein Coding	45	GC02P232698	10.03	https://www.genecards.org/cgi-bin/carddisp.pl?gene=GIGYF2
MICB	MHC Class I Polypeptide-Related Sequence B	Protein Coding	48	GC06P032494	10.03	https://www.genecards.org/cgi-bin/carddisp.pl?gene=MICB
TACR3	Tachykinin Receptor 3	Protein Coding	53	GC04M103586	10.03	https://www.genecards.org/cgi-bin/carddisp.pl?gene=TACR3
MIR133B	MicroRNA 133b	RNA Gene	22	GC06P052148	10.01	https://www.genecards.org/cgi-bin/carddisp.pl?gene=MIR133B
RAB27A	RAB27A, Member RAS Oncogene Family	Protein Coding	54	GC15M055202	10	https://www.genecards.org/cgi-bin/carddisp.pl?gene=RAB27A
LOX	Lysyl Oxidase	Protein Coding	51	GC05M122063	10	https://www.genecards.org/cgi-bin/carddisp.pl?gene=LOX
ADAMTS4	ADAM Metallopeptidase With Thrombospondin Type 1 Motif 4	Protein Coding	48	GC01M161184	9.99	https://www.genecards.org/cgi-bin/carddisp.pl?gene=ADAMTS4
NR1H4	Nuclear Receptor Subfamily 1 Group H Member 4	Protein Coding	54	GC12P100473	9.97	https://www.genecards.org/cgi-bin/carddisp.pl?gene=NR1H4
ALDH2	Aldehyde Dehydrogenase 2 Family Member	Protein Coding	56	GC12P111766	9.97	https://www.genecards.org/cgi-bin/carddisp.pl?gene=ALDH2
CCR2	C-C Motif Chemokine Receptor 2	Protein Coding	51	GC03P046356	9.95	https://www.genecards.org/cgi-bin/carddisp.pl?gene=CCR2
TGM2	Transglutaminase 2	Protein Coding	54	GC20M038127	9.93	https://www.genecards.org/cgi-bin/carddisp.pl?gene=TGM2
CXCR3	C-X-C Motif Chemokine Receptor 3	Protein Coding	50	GC0XM071615	9.92	https://www.genecards.org/cgi-bin/carddisp.pl?gene=CXCR3
KLK3	Kallikrein Related Peptidase 3	Protein Coding	53	GC19P050854	9.87	https://www.genecards.org/cgi-bin/carddisp.pl?gene=KLK3
ATP1A3	ATPase Na+/K+ Transporting Subunit Alpha 3	Protein Coding	54	GC19M041966	9.86	https://www.genecards.org/cgi-bin/carddisp.pl?gene=ATP1A3
MBD5	Methyl-CpG Binding Domain Protein 5	Protein Coding	43	GC02P148021	9.86	https://www.genecards.org/cgi-bin/carddisp.pl?gene=MBD5
S100A8	S100 Calcium Binding Protein A8	Protein Coding	48	GC01M153391	9.83	https://www.genecards.org/cgi-bin/carddisp.pl?gene=S100A8
PLCG2	Phospholipase C Gamma 2	Protein Coding	57	GC16P081773	9.83	https://www.genecards.org/cgi-bin/carddisp.pl?gene=PLCG2
MPL	MPL Proto-Oncogene, Thrombopoietin Receptor	Protein Coding	54	GC01P043337	9.83	https://www.genecards.org/cgi-bin/carddisp.pl?gene=MPL
CHEK2	Checkpoint Kinase 2	Protein Coding	60	GC22M028687	9.83	https://www.genecards.org/cgi-bin/carddisp.pl?gene=CHEK2
TYR	Tyrosinase	Protein Coding	53	GC11P089177	9.83	https://www.genecards.org/cgi-bin/carddisp.pl?gene=TYR
IL3	Interleukin 3	Protein Coding	49	GC05P132060	9.83	https://www.genecards.org/cgi-bin/carddisp.pl?gene=IL3
MIRLET7C	MicroRNA Let-7c	RNA Gene	21	GC21P016559	9.83	https://www.genecards.org/cgi-bin/carddisp.pl?gene=MIRLET7C
PMPCA	Peptidase, Mitochondrial Processing Alpha Subunit	Protein Coding	49	GC09P136410	9.8	https://www.genecards.org/cgi-bin/carddisp.pl?gene=PMPCA
RELA	RELA Proto-Oncogene, NF-KB Subunit	Protein Coding	56	GC11M065671	9.73	https://www.genecards.org/cgi-bin/carddisp.pl?gene=RELA
SDHA	Succinate Dehydrogenase Complex Flavoprotein Subunit A	Protein Coding	53	GC05P000208	9.72	https://www.genecards.org/cgi-bin/carddisp.pl?gene=SDHA
HSPA4	Heat Shock Protein Family A (Hsp70) Member 4	Protein Coding	48	GC05P133051	9.71	https://www.genecards.org/cgi-bin/carddisp.pl?gene=HSPA4
CRHR1	Corticotropin Releasing Hormone Receptor 1	Protein Coding	51	GC17P045784	9.71	https://www.genecards.org/cgi-bin/carddisp.pl?gene=CRHR1
PLA2G2A	Phospholipase A2 Group IIA	Protein Coding	52	GC01M019975	9.71	https://www.genecards.org/cgi-bin/carddisp.pl?gene=PLA2G2A
EHMT1	Euchromatic Histone Lysine Methyltransferase 1	Protein Coding	53	GC09P137618	9.7	https://www.genecards.org/cgi-bin/carddisp.pl?gene=EHMT1
FXN	Frataxin	Protein Coding	53	GC09P069035	9.7	https://www.genecards.org/cgi-bin/carddisp.pl?gene=FXN
GLUL	Glutamate-Ammonia Ligase	Protein Coding	56	GC01M182350	9.69	https://www.genecards.org/cgi-bin/carddisp.pl?gene=GLUL
HPRT1	Hypoxanthine Phosphoribosyltransferase 1	Protein Coding	53	GC0XP134460	9.67	https://www.genecards.org/cgi-bin/carddisp.pl?gene=HPRT1
SERPINF1	Serpin Family F Member 1	Protein Coding	51	GC17P001761	9.67	https://www.genecards.org/cgi-bin/carddisp.pl?gene=SERPINF1
SFTPD	Surfactant Protein D	Protein Coding	50	GC10M079937	9.67	https://www.genecards.org/cgi-bin/carddisp.pl?gene=SFTPD
RAD51C	RAD51 Paralog C	Protein Coding	50	GC17P058692	9.66	https://www.genecards.org/cgi-bin/carddisp.pl?gene=RAD51C
CX3CR1	C-X3-C Motif Chemokine Receptor 1	Protein Coding	51	GC03M039279	9.66	https://www.genecards.org/cgi-bin/carddisp.pl?gene=CX3CR1
SLC25A4	Solute Carrier Family 25 Member 4	Protein Coding	53	GC04P185143	9.66	https://www.genecards.org/cgi-bin/carddisp.pl?gene=SLC25A4
CD19	CD19 Molecule	Protein Coding	56	GC16P028943	9.65	https://www.genecards.org/cgi-bin/carddisp.pl?gene=CD19
MGP	Matrix Gla Protein	Protein Coding	48	GC12M014881	9.65	https://www.genecards.org/cgi-bin/carddisp.pl?gene=MGP
MIR137	MicroRNA 137	RNA Gene	19	GC01M098046	9.63	https://www.genecards.org/cgi-bin/carddisp.pl?gene=MIR137
DST	Dystonin	Protein Coding	48	GC06M056457	9.63	https://www.genecards.org/cgi-bin/carddisp.pl?gene=DST
L1CAM	L1 Cell Adhesion Molecule	Protein Coding	53	GC0XM153864	9.63	https://www.genecards.org/cgi-bin/carddisp.pl?gene=L1CAM
PDYN	Prodynorphin	Protein Coding	50	GC20M001907	9.62	https://www.genecards.org/cgi-bin/carddisp.pl?gene=PDYN
TCF4	Transcription Factor 4	Protein Coding	53	GC18M055222	9.61	https://www.genecards.org/cgi-bin/carddisp.pl?gene=TCF4
SOX2	SRY-Box 2	Protein Coding	53	GC03P181711	9.61	https://www.genecards.org/cgi-bin/carddisp.pl?gene=SOX2
KRT8	Keratin 8	Protein Coding	53	GC12M052897	9.6	https://www.genecards.org/cgi-bin/carddisp.pl?gene=KRT8
CYP11A1	Cytochrome P450 Family 11 Subfamily A Member 1	Protein Coding	55	GC15M074337	9.6	https://www.genecards.org/cgi-bin/carddisp.pl?gene=CYP11A1
LDHA	Lactate Dehydrogenase A	Protein Coding	57	GC11P018415	9.6	https://www.genecards.org/cgi-bin/carddisp.pl?gene=LDHA
CYP2E1	Cytochrome P450 Family 2 Subfamily E Member 1	Protein Coding	52	GC10P133520	9.58	https://www.genecards.org/cgi-bin/carddisp.pl?gene=CYP2E1
CTSK	Cathepsin K	Protein Coding	55	GC01M150768	9.57	https://www.genecards.org/cgi-bin/carddisp.pl?gene=CTSK
TCF7L2	Transcription Factor 7 Like 2	Protein Coding	53	GC10P112950	9.57	https://www.genecards.org/cgi-bin/carddisp.pl?gene=TCF7L2
LMNB1	Lamin B1	Protein Coding	53	GC05P126776	9.56	https://www.genecards.org/cgi-bin/carddisp.pl?gene=LMNB1
FOS	Fos Proto-Oncogene, AP-1 Transcription Factor Subunit	Protein Coding	57	GC14P075278	9.56	https://www.genecards.org/cgi-bin/carddisp.pl?gene=FOS
NEAT1	Nuclear Paraspeckle Assembly Transcript 1	RNA Gene	24	GC11P065550	9.56	https://www.genecards.org/cgi-bin/carddisp.pl?gene=NEAT1
TCN2	Transcobalamin 2	Protein Coding	50	GC22P030606	9.54	https://www.genecards.org/cgi-bin/carddisp.pl?gene=TCN2
PARK10	Parkinson Disease 10 (Susceptibility)	Genetic Locus	9	GC01U900034	9.53	https://www.genecards.org/cgi-bin/carddisp.pl?gene=PARK10
TIMP3	TIMP Metallopeptidase Inhibitor 3	Protein Coding	51	GC22P032800	9.53	https://www.genecards.org/cgi-bin/carddisp.pl?gene=TIMP3
TPP1	Tripeptidyl Peptidase 1	Protein Coding	49	GC11M006634	9.53	https://www.genecards.org/cgi-bin/carddisp.pl?gene=TPP1
APOH	Apolipoprotein H	Protein Coding	50	GC17M066212	9.53	https://www.genecards.org/cgi-bin/carddisp.pl?gene=APOH
CYP11B2	Cytochrome P450 Family 11 Subfamily B Member 2	Protein Coding	53	GC08M142910	9.52	https://www.genecards.org/cgi-bin/carddisp.pl?gene=CYP11B2
KCNQ1	Potassium Voltage-Gated Channel Subfamily Q Member 1	Protein Coding	56	GC11P002444	9.52	https://www.genecards.org/cgi-bin/carddisp.pl?gene=KCNQ1
TAP2	Transporter 2, ATP Binding Cassette Subfamily B Member	Protein Coding	51	GC06M032789	9.51	https://www.genecards.org/cgi-bin/carddisp.pl?gene=TAP2
CYP1A1	Cytochrome P450 Family 1 Subfamily A Member 1	Protein Coding	53	GC15M074719	9.51	https://www.genecards.org/cgi-bin/carddisp.pl?gene=CYP1A1
TNFAIP3	TNF Alpha Induced Protein 3	Protein Coding	54	GC06P137866	9.5	https://www.genecards.org/cgi-bin/carddisp.pl?gene=TNFAIP3
WWOX	WW Domain Containing Oxidoreductase	Protein Coding	53	GC16P078099	9.5	https://www.genecards.org/cgi-bin/carddisp.pl?gene=WWOX
AIFM1	Apoptosis Inducing Factor Mitochondria Associated 1	Protein Coding	56	GC0XM130129	9.5	https://www.genecards.org/cgi-bin/carddisp.pl?gene=AIFM1
JPH3	Junctophilin 3	Protein Coding	48	GC16P087636	9.5	https://www.genecards.org/cgi-bin/carddisp.pl?gene=JPH3
IL4R	Interleukin 4 Receptor	Protein Coding	54	GC16P027325	9.49	https://www.genecards.org/cgi-bin/carddisp.pl?gene=IL4R
SLC10A2	Solute Carrier Family 10 Member 2	Protein Coding	46	GC13M103043	9.48	https://www.genecards.org/cgi-bin/carddisp.pl?gene=SLC10A2
GRIK2	Glutamate Ionotropic Receptor Kainate Type Subunit 2	Protein Coding	53	GC06P101181	9.48	https://www.genecards.org/cgi-bin/carddisp.pl?gene=GRIK2
EIF2AK3	Eukaryotic Translation Initiation Factor 2 Alpha Kinase 3	Protein Coding	54	GC02M088637	9.48	https://www.genecards.org/cgi-bin/carddisp.pl?gene=EIF2AK3
CD2AP	CD2 Associated Protein	Protein Coding	50	GC06P047445	9.48	https://www.genecards.org/cgi-bin/carddisp.pl?gene=CD2AP
ITGA2	Integrin Subunit Alpha 2	Protein Coding	52	GC05P052989	9.48	https://www.genecards.org/cgi-bin/carddisp.pl?gene=ITGA2
AD9	Alzheimer Disease 9	Genetic Locus	4	GC00U936676	9.46	https://www.genecards.org/cgi-bin/carddisp.pl?gene=AD9
DNAJB2	DnaJ Heat Shock Protein Family (Hsp40) Member B2	Protein Coding	49	GC02P219279	9.45	https://www.genecards.org/cgi-bin/carddisp.pl?gene=DNAJB2
XIAP	X-Linked Inhibitor Of Apoptosis	Protein Coding	54	GC0XP123859	9.45	https://www.genecards.org/cgi-bin/carddisp.pl?gene=XIAP
DCTN1	Dynactin Subunit 1	Protein Coding	53	GC02M074361	9.45	https://www.genecards.org/cgi-bin/carddisp.pl?gene=DCTN1
SMN2	Survival Of Motor Neuron 2, Centromeric	Protein Coding	46	GC05P070049	9.43	https://www.genecards.org/cgi-bin/carddisp.pl?gene=SMN2
MIR132	MicroRNA 132	RNA Gene	21	GC17M002049	9.42	https://www.genecards.org/cgi-bin/carddisp.pl?gene=MIR132
PHEX	Phosphate Regulating Endopeptidase Homolog X-Linked	Protein Coding	47	GC0XP022052	9.42	https://www.genecards.org/cgi-bin/carddisp.pl?gene=PHEX
LCN2	Lipocalin 2	Protein Coding	50	GC09P128149	9.42	https://www.genecards.org/cgi-bin/carddisp.pl?gene=LCN2
PCNA	Proliferating Cell Nuclear Antigen	Protein Coding	57	GC20M005114	9.4	https://www.genecards.org/cgi-bin/carddisp.pl?gene=PCNA
PEX6	Peroxisomal Biogenesis Factor 6	Protein Coding	50	GC06M042963	9.38	https://www.genecards.org/cgi-bin/carddisp.pl?gene=PEX6
BTK	Bruton Tyrosine Kinase	Protein Coding	60	GC0XM101349	9.38	https://www.genecards.org/cgi-bin/carddisp.pl?gene=BTK
CA2	Carbonic Anhydrase 2	Protein Coding	57	GC08P085463	9.37	https://www.genecards.org/cgi-bin/carddisp.pl?gene=CA2
MMP12	Matrix Metallopeptidase 12	Protein Coding	50	GC11M102862	9.37	https://www.genecards.org/cgi-bin/carddisp.pl?gene=MMP12
IDH1	Isocitrate Dehydrogenase (NADP(+)) 1, Cytosolic	Protein Coding	59	GC02M208236	9.36	https://www.genecards.org/cgi-bin/carddisp.pl?gene=IDH1
MITF	Melanocyte Inducing Transcription Factor	Protein Coding	53	GC03P069788	9.35	https://www.genecards.org/cgi-bin/carddisp.pl?gene=MITF
CR2	Complement C3d Receptor 2	Protein Coding	51	GC01P207454	9.35	https://www.genecards.org/cgi-bin/carddisp.pl?gene=CR2
CIITA	Class II Major Histocompatibility Complex Transactivator	Protein Coding	51	GC16P010879	9.35	https://www.genecards.org/cgi-bin/carddisp.pl?gene=CIITA
ABCG2	ATP Binding Cassette Subfamily G Member 2 (Junior Blood Group)	Protein Coding	57	GC04M088090	9.34	https://www.genecards.org/cgi-bin/carddisp.pl?gene=ABCG2
COL4A3	Collagen Type IV Alpha 3 Chain	Protein Coding	52	GC02P227164	9.34	https://www.genecards.org/cgi-bin/carddisp.pl?gene=COL4A3
BEST1	Bestrophin 1	Protein Coding	49	GC11P061949	9.33	https://www.genecards.org/cgi-bin/carddisp.pl?gene=BEST1
SHBG	Sex Hormone Binding Globulin	Protein Coding	47	GC17P007613	9.33	https://www.genecards.org/cgi-bin/carddisp.pl?gene=SHBG
GOSR2	Golgi SNAP Receptor Complex Member 2	Protein Coding	50	GC17P046924	9.32	https://www.genecards.org/cgi-bin/carddisp.pl?gene=GOSR2
IGF2R	Insulin Like Growth Factor 2 Receptor	Protein Coding	51	GC06P159969	9.32	https://www.genecards.org/cgi-bin/carddisp.pl?gene=IGF2R
CPT2	Carnitine Palmitoyltransferase 2	Protein Coding	56	GC01P053196	9.31	https://www.genecards.org/cgi-bin/carddisp.pl?gene=CPT2
MICA	MHC Class I Polypeptide-Related Sequence A	Protein Coding	45	GC06P031399	9.3	https://www.genecards.org/cgi-bin/carddisp.pl?gene=MICA
YAP1	Yes Associated Protein 1	Protein Coding	54	GC11P102110	9.3	https://www.genecards.org/cgi-bin/carddisp.pl?gene=YAP1
ARID1B	AT-Rich Interaction Domain 1B	Protein Coding	51	GC06P156777	9.3	https://www.genecards.org/cgi-bin/carddisp.pl?gene=ARID1B
MOG	Myelin Oligodendrocyte Glycoprotein	Protein Coding	51	GC06P032405	9.27	https://www.genecards.org/cgi-bin/carddisp.pl?gene=MOG
SLC40A1	Solute Carrier Family 40 Member 1	Protein Coding	51	GC02M189560	9.25	https://www.genecards.org/cgi-bin/carddisp.pl?gene=SLC40A1
GHR	Growth Hormone Receptor	Protein Coding	53	GC05P042429	9.24	https://www.genecards.org/cgi-bin/carddisp.pl?gene=GHR
NDUFAF6	NADH:Ubiquinone Oxidoreductase Complex Assembly Factor 6	Protein Coding	40	GC08P094895	9.24	https://www.genecards.org/cgi-bin/carddisp.pl?gene=NDUFAF6
STXBP1	Syntaxin Binding Protein 1	Protein Coding	54	GC09P127612	9.24	https://www.genecards.org/cgi-bin/carddisp.pl?gene=STXBP1
FCGR3A	Fc Fragment Of IgG Receptor IIIa	Protein Coding	51	GC01M161541	9.23	https://www.genecards.org/cgi-bin/carddisp.pl?gene=FCGR3A
MEF2C	Myocyte Enhancer Factor 2C	Protein Coding	55	GC05M088718	9.23	https://www.genecards.org/cgi-bin/carddisp.pl?gene=MEF2C
MAPK10	Mitogen-Activated Protein Kinase 10	Protein Coding	57	GC04M085990	9.22	https://www.genecards.org/cgi-bin/carddisp.pl?gene=MAPK10
GNAL	G Protein Subunit Alpha L	Protein Coding	51	GC18P011689	9.22	https://www.genecards.org/cgi-bin/carddisp.pl?gene=GNAL
ADNP	Activity Dependent Neuroprotector Homeobox	Protein Coding	46	GC20M050888	9.22	https://www.genecards.org/cgi-bin/carddisp.pl?gene=ADNP
TUBB	Tubulin Beta Class I	Protein Coding	56	GC06P030720	9.21	https://www.genecards.org/cgi-bin/carddisp.pl?gene=TUBB
FLNB	Filamin B	Protein Coding	51	GC03P057969	9.21	https://www.genecards.org/cgi-bin/carddisp.pl?gene=FLNB
BCR	BCR Activator Of RhoGEF And GTPase	Protein Coding	59	GC22P023179	9.21	https://www.genecards.org/cgi-bin/carddisp.pl?gene=BCR
GRM5	Glutamate Metabotropic Receptor 5	Protein Coding	53	GC11M088425	9.2	https://www.genecards.org/cgi-bin/carddisp.pl?gene=GRM5
ABCB11	ATP Binding Cassette Subfamily B Member 11	Protein Coding	53	GC02M168922	9.2	https://www.genecards.org/cgi-bin/carddisp.pl?gene=ABCB11
NDUFS3	NADH:Ubiquinone Oxidoreductase Core Subunit S3	Protein Coding	53	GC11P047587	9.2	https://www.genecards.org/cgi-bin/carddisp.pl?gene=NDUFS3
HLA-G	Major Histocompatibility Complex, Class I, G	Protein Coding	50	GC06P032416	9.2	https://www.genecards.org/cgi-bin/carddisp.pl?gene=HLA-G
APOA2	Apolipoprotein A2	Protein Coding	50	GC01M161192	9.19	https://www.genecards.org/cgi-bin/carddisp.pl?gene=APOA2
CFB	Complement Factor B	Protein Coding	52	GC06P031945	9.19	https://www.genecards.org/cgi-bin/carddisp.pl?gene=CFB
SLC4A1	Solute Carrier Family 4 Member 1 (Diego Blood Group)	Protein Coding	54	GC17M044249	9.17	https://www.genecards.org/cgi-bin/carddisp.pl?gene=SLC4A1
MMP14	Matrix Metallopeptidase 14	Protein Coding	57	GC14P024599	9.17	https://www.genecards.org/cgi-bin/carddisp.pl?gene=MMP14
TIMP2	TIMP Metallopeptidase Inhibitor 2	Protein Coding	50	GC17M078852	9.17	https://www.genecards.org/cgi-bin/carddisp.pl?gene=TIMP2
ACTB	Actin Beta	Protein Coding	56	GC07M005527	9.16	https://www.genecards.org/cgi-bin/carddisp.pl?gene=ACTB
ZEB2	Zinc Finger E-Box Binding Homeobox 2	Protein Coding	54	GC02M144384	9.16	https://www.genecards.org/cgi-bin/carddisp.pl?gene=ZEB2
PACRG	Parkin Coregulated	Protein Coding	43	GC06P162727	9.14	https://www.genecards.org/cgi-bin/carddisp.pl?gene=PACRG
LRP6	LDL Receptor Related Protein 6	Protein Coding	54	GC12M012660	9.14	https://www.genecards.org/cgi-bin/carddisp.pl?gene=LRP6
HARS	Histidyl-TRNA Synthetase	Protein Coding	51	GC05M140636	9.13	https://www.genecards.org/cgi-bin/carddisp.pl?gene=HARS
GPX1	Glutathione Peroxidase 1	Protein Coding	54	GC03M049374	9.13	https://www.genecards.org/cgi-bin/carddisp.pl?gene=GPX1
MMP8	Matrix Metallopeptidase 8	Protein Coding	53	GC11M102617	9.13	https://www.genecards.org/cgi-bin/carddisp.pl?gene=MMP8
C5	Complement C5	Protein Coding	53	GC09M120952	9.12	https://www.genecards.org/cgi-bin/carddisp.pl?gene=C5
BCL6	BCL6 Transcription Repressor	Protein Coding	51	GC03M187721	9.12	https://www.genecards.org/cgi-bin/carddisp.pl?gene=BCL6
GUSB	Glucuronidase Beta	Protein Coding	54	GC07M065960	9.11	https://www.genecards.org/cgi-bin/carddisp.pl?gene=GUSB
NDUFS1	NADH:Ubiquinone Oxidoreductase Core Subunit S1	Protein Coding	52	GC02M206114	9.1	https://www.genecards.org/cgi-bin/carddisp.pl?gene=NDUFS1
DNMT3B	DNA Methyltransferase 3 Beta	Protein Coding	56	GC20P032762	9.1	https://www.genecards.org/cgi-bin/carddisp.pl?gene=DNMT3B
CYP1A2	Cytochrome P450 Family 1 Subfamily A Member 2	Protein Coding	53	GC15P074748	9.09	https://www.genecards.org/cgi-bin/carddisp.pl?gene=CYP1A2
CIT	Citron Rho-Interacting Serine/Threonine Kinase	Protein Coding	51	GC12M119650	9.08	https://www.genecards.org/cgi-bin/carddisp.pl?gene=CIT
PKD2L1	Polycystin 2 Like 1, Transient Receptor Potential Cation Channel	Protein Coding	48	GC10M100288	9.07	https://www.genecards.org/cgi-bin/carddisp.pl?gene=PKD2L1
ABCD1	ATP Binding Cassette Subfamily D Member 1	Protein Coding	51	GC0XP153724	9.07	https://www.genecards.org/cgi-bin/carddisp.pl?gene=ABCD1
CCR3	C-C Motif Chemokine Receptor 3	Protein Coding	53	GC03P046227	9.07	https://www.genecards.org/cgi-bin/carddisp.pl?gene=CCR3
SDHC	Succinate Dehydrogenase Complex Subunit C	Protein Coding	51	GC01P161285	9.07	https://www.genecards.org/cgi-bin/carddisp.pl?gene=SDHC
HSP90AA1	Heat Shock Protein 90 Alpha Family Class A Member 1	Protein Coding	54	GC14M102080	9.05	https://www.genecards.org/cgi-bin/carddisp.pl?gene=HSP90AA1
SIRT1	Sirtuin 1	Protein Coding	56	GC10P067884	9.05	https://www.genecards.org/cgi-bin/carddisp.pl?gene=SIRT1
SELL	Selectin L	Protein Coding	48	GC01M169659	9.03	https://www.genecards.org/cgi-bin/carddisp.pl?gene=SELL
RPSA	Ribosomal Protein SA	Protein Coding	51	GC03P039406	9.02	https://www.genecards.org/cgi-bin/carddisp.pl?gene=RPSA
PARP1	Poly(ADP-Ribose) Polymerase 1	Protein Coding	56	GC01M226360	9.02	https://www.genecards.org/cgi-bin/carddisp.pl?gene=PARP1
PARK12	Parkinson Disease 12 (Susceptibility)	Genetic Locus	7	GC0XU900750	9.02	https://www.genecards.org/cgi-bin/carddisp.pl?gene=PARK12
GLUD1	Glutamate Dehydrogenase 1	Protein Coding	57	GC10M087050	8.99	https://www.genecards.org/cgi-bin/carddisp.pl?gene=GLUD1
CPS1	Carbamoyl-Phosphate Synthase 1	Protein Coding	51	GC02P210477	8.99	https://www.genecards.org/cgi-bin/carddisp.pl?gene=CPS1
NR1H2	Nuclear Receptor Subfamily 1 Group H Member 2	Protein Coding	54	GC19P050329	8.98	https://www.genecards.org/cgi-bin/carddisp.pl?gene=NR1H2
DNMT3A	DNA Methyltransferase 3 Alpha	Protein Coding	57	GC02M025194	8.98	https://www.genecards.org/cgi-bin/carddisp.pl?gene=DNMT3A
LBR	Lamin B Receptor	Protein Coding	53	GC01M225401	8.97	https://www.genecards.org/cgi-bin/carddisp.pl?gene=LBR
TGIF1	TGFB Induced Factor Homeobox 1	Protein Coding	52	GC18P003411	8.97	https://www.genecards.org/cgi-bin/carddisp.pl?gene=TGIF1
PAX3	Paired Box 3	Protein Coding	53	GC02M222199	8.96	https://www.genecards.org/cgi-bin/carddisp.pl?gene=PAX3
TEK	TEK Receptor Tyrosine Kinase	Protein Coding	57	GC09P027109	8.94	https://www.genecards.org/cgi-bin/carddisp.pl?gene=TEK
HBG2	Hemoglobin Subunit Gamma 2	Protein Coding	49	GC11M005280	8.94	https://www.genecards.org/cgi-bin/carddisp.pl?gene=HBG2
TENT5A	Terminal Nucleotidyltransferase 5A	Protein Coding	34	GC06M081494	8.92	https://www.genecards.org/cgi-bin/carddisp.pl?gene=TENT5A
FCGR2A	Fc Fragment Of IgG Receptor IIa	Protein Coding	52	GC01P161505	8.92	https://www.genecards.org/cgi-bin/carddisp.pl?gene=FCGR2A
TNFSF13B	TNF Superfamily Member 13b	Protein Coding	51	GC13P108251	8.91	https://www.genecards.org/cgi-bin/carddisp.pl?gene=TNFSF13B
HSPA5	Heat Shock Protein Family A (Hsp70) Member 5	Protein Coding	53	GC09M125234	8.88	https://www.genecards.org/cgi-bin/carddisp.pl?gene=HSPA5
LIFR	LIF Receptor Subunit Alpha	Protein Coding	53	GC05M038475	8.87	https://www.genecards.org/cgi-bin/carddisp.pl?gene=LIFR
GSR	Glutathione-Disulfide Reductase	Protein Coding	54	GC08M030655	8.85	https://www.genecards.org/cgi-bin/carddisp.pl?gene=GSR
TPMT	Thiopurine S-Methyltransferase	Protein Coding	54	GC06M018072	8.85	https://www.genecards.org/cgi-bin/carddisp.pl?gene=TPMT
ASXL1	ASXL Transcriptional Regulator 1	Protein Coding	50	GC20P032359	8.84	https://www.genecards.org/cgi-bin/carddisp.pl?gene=ASXL1
MKI67	Marker Of Proliferation Ki-67	Protein Coding	48	GC10M128096	8.83	https://www.genecards.org/cgi-bin/carddisp.pl?gene=MKI67
MIR30B	MicroRNA 30b	RNA Gene	21	GC08M134800	8.82	https://www.genecards.org/cgi-bin/carddisp.pl?gene=MIR30B
KL	Klotho	Protein Coding	51	GC13P033016	8.82	https://www.genecards.org/cgi-bin/carddisp.pl?gene=KL
C1S	Complement C1s	Protein Coding	53	GC12P007643	8.8	https://www.genecards.org/cgi-bin/carddisp.pl?gene=C1S
GAB2	GRB2 Associated Binding Protein 2	Protein Coding	50	GC11M078215	8.8	https://www.genecards.org/cgi-bin/carddisp.pl?gene=GAB2
IQCB1	IQ Motif Containing B1	Protein Coding	47	GC03M121769	8.79	https://www.genecards.org/cgi-bin/carddisp.pl?gene=IQCB1
HSPA9	Heat Shock Protein Family A (Hsp70) Member 9	Protein Coding	53	GC05M138554	8.79	https://www.genecards.org/cgi-bin/carddisp.pl?gene=HSPA9
CDC42	Cell Division Cycle 42	Protein Coding	58	GC01P022028	8.79	https://www.genecards.org/cgi-bin/carddisp.pl?gene=CDC42
PRICKLE1	Prickle Planar Cell Polarity Protein 1	Protein Coding	48	GC12M042456	8.79	https://www.genecards.org/cgi-bin/carddisp.pl?gene=PRICKLE1
WRN	WRN RecQ Like Helicase	Protein Coding	53	GC08P031010	8.79	https://www.genecards.org/cgi-bin/carddisp.pl?gene=WRN
CSF1R	Colony Stimulating Factor 1 Receptor	Protein Coding	59	GC05M150053	8.79	https://www.genecards.org/cgi-bin/carddisp.pl?gene=CSF1R
PDE4D	Phosphodiesterase 4D	Protein Coding	55	GC05M058969	8.78	https://www.genecards.org/cgi-bin/carddisp.pl?gene=PDE4D
ABCB7	ATP Binding Cassette Subfamily B Member 7	Protein Coding	48	GC0XM075053	8.76	https://www.genecards.org/cgi-bin/carddisp.pl?gene=ABCB7
GALNS	Galactosamine (N-Acetyl)-6-Sulfatase	Protein Coding	51	GC16M088813	8.76	https://www.genecards.org/cgi-bin/carddisp.pl?gene=GALNS
GNB4	G Protein Subunit Beta 4	Protein Coding	49	GC03M179397	8.75	https://www.genecards.org/cgi-bin/carddisp.pl?gene=GNB4
PTH1R	Parathyroid Hormone 1 Receptor	Protein Coding	56	GC03P046877	8.75	https://www.genecards.org/cgi-bin/carddisp.pl?gene=PTH1R
DDX58	DExD/H-Box Helicase 58	Protein Coding	54	GC09M032455	8.75	https://www.genecards.org/cgi-bin/carddisp.pl?gene=DDX58
SERPINF2	Serpin Family F Member 2	Protein Coding	50	GC17P001742	8.75	https://www.genecards.org/cgi-bin/carddisp.pl?gene=SERPINF2
SIGMAR1	Sigma Non-Opioid Intracellular Receptor 1	Protein Coding	53	GC09M034634	8.74	https://www.genecards.org/cgi-bin/carddisp.pl?gene=SIGMAR1
EPHA3	EPH Receptor A3	Protein Coding	51	GC03P089077	8.73	https://www.genecards.org/cgi-bin/carddisp.pl?gene=EPHA3
CACNA1F	Calcium Voltage-Gated Channel Subunit Alpha1 F	Protein Coding	53	GC0XM049205	8.73	https://www.genecards.org/cgi-bin/carddisp.pl?gene=CACNA1F
SPARC	Secreted Protein Acidic And Cysteine Rich	Protein Coding	57	GC05M151639	8.73	https://www.genecards.org/cgi-bin/carddisp.pl?gene=SPARC
CD44	CD44 Molecule (Indian Blood Group)	Protein Coding	54	GC11P035168	8.73	https://www.genecards.org/cgi-bin/carddisp.pl?gene=CD44
COX6A1	Cytochrome C Oxidase Subunit 6A1	Protein Coding	50	GC12P120402	8.71	https://www.genecards.org/cgi-bin/carddisp.pl?gene=COX6A1
COL11A2	Collagen Type XI Alpha 2 Chain	Protein Coding	51	GC06M033162	8.71	https://www.genecards.org/cgi-bin/carddisp.pl?gene=COL11A2
UBE3A	Ubiquitin Protein Ligase E3A	Protein Coding	54	GC15M025333	8.7	https://www.genecards.org/cgi-bin/carddisp.pl?gene=UBE3A
MT-RNR2	Mitochondrially Encoded 16S RRNA	RNA Gene	18	GCMTP001674	8.7	https://www.genecards.org/cgi-bin/carddisp.pl?gene=MT-RNR2
SOS1	SOS Ras/Rac Guanine Nucleotide Exchange Factor 1	Protein Coding	54	GC02M038981	8.69	https://www.genecards.org/cgi-bin/carddisp.pl?gene=SOS1
CUBN	Cubilin	Protein Coding	52	GC10M016906	8.68	https://www.genecards.org/cgi-bin/carddisp.pl?gene=CUBN
SPG7	SPG7 Matrix AAA Peptidase Subunit, Paraplegin	Protein Coding	49	GC16P089492	8.67	https://www.genecards.org/cgi-bin/carddisp.pl?gene=SPG7
MYBPC3	Myosin Binding Protein C, Cardiac	Protein Coding	52	GC11M056038	8.66	https://www.genecards.org/cgi-bin/carddisp.pl?gene=MYBPC3
AKT2	AKT Serine/Threonine Kinase 2	Protein Coding	60	GC19M040230	8.66	https://www.genecards.org/cgi-bin/carddisp.pl?gene=AKT2
ACTN4	Actinin Alpha 4	Protein Coding	53	GC19P038647	8.64	https://www.genecards.org/cgi-bin/carddisp.pl?gene=ACTN4
NCAM1	Neural Cell Adhesion Molecule 1	Protein Coding	52	GC11P112961	8.64	https://www.genecards.org/cgi-bin/carddisp.pl?gene=NCAM1
FCGR2B	Fc Fragment Of IgG Receptor IIb	Protein Coding	54	GC01P161663	8.64	https://www.genecards.org/cgi-bin/carddisp.pl?gene=FCGR2B
RGS4	Regulator Of G Protein Signaling 4	Protein Coding	49	GC01P163038	8.62	https://www.genecards.org/cgi-bin/carddisp.pl?gene=RGS4
PRKCA	Protein Kinase C Alpha	Protein Coding	57	GC17P066302	8.61	https://www.genecards.org/cgi-bin/carddisp.pl?gene=PRKCA
DNM1	Dynamin 1	Protein Coding	57	GC09P128203	8.59	https://www.genecards.org/cgi-bin/carddisp.pl?gene=DNM1
FYN	FYN Proto-Oncogene, Src Family Tyrosine Kinase	Protein Coding	55	GC06M111660	8.59	https://www.genecards.org/cgi-bin/carddisp.pl?gene=FYN
THRB	Thyroid Hormone Receptor Beta	Protein Coding	56	GC03M024117	8.58	https://www.genecards.org/cgi-bin/carddisp.pl?gene=THRB
AHSG	Alpha 2-HS Glycoprotein	Protein Coding	50	GC03P186612	8.58	https://www.genecards.org/cgi-bin/carddisp.pl?gene=AHSG
DCN	Decorin	Protein Coding	53	GC12M091140	8.57	https://www.genecards.org/cgi-bin/carddisp.pl?gene=DCN
PGR	Progesterone Receptor	Protein Coding	57	GC11M100943	8.57	https://www.genecards.org/cgi-bin/carddisp.pl?gene=PGR
ATP1A1	ATPase Na+/K+ Transporting Subunit Alpha 1	Protein Coding	56	GC01P116372	8.56	https://www.genecards.org/cgi-bin/carddisp.pl?gene=ATP1A1
KIDINS220	Kinase D Interacting Substrate 220	Protein Coding	47	GC02M008715	8.56	https://www.genecards.org/cgi-bin/carddisp.pl?gene=KIDINS220
GRIA2	Glutamate Ionotropic Receptor AMPA Type Subunit 2	Protein Coding	55	GC04P157204	8.55	https://www.genecards.org/cgi-bin/carddisp.pl?gene=GRIA2
CD33	CD33 Molecule	Protein Coding	50	GC19P051225	8.54	https://www.genecards.org/cgi-bin/carddisp.pl?gene=CD33
AGRN	Agrin	Protein Coding	51	GC01P001020	8.54	https://www.genecards.org/cgi-bin/carddisp.pl?gene=AGRN
IL15	Interleukin 15	Protein Coding	47	GC04P141636	8.53	https://www.genecards.org/cgi-bin/carddisp.pl?gene=IL15
SAR1B	Secretion Associated Ras Related GTPase 1B	Protein Coding	51	GC05M134601	8.53	https://www.genecards.org/cgi-bin/carddisp.pl?gene=SAR1B
RAC1	Rac Family Small GTPase 1	Protein Coding	56	GC07P006380	8.52	https://www.genecards.org/cgi-bin/carddisp.pl?gene=RAC1
ALDH18A1	Aldehyde Dehydrogenase 18 Family Member A1	Protein Coding	51	GC10M095605	8.51	https://www.genecards.org/cgi-bin/carddisp.pl?gene=ALDH18A1
JAK3	Janus Kinase 3	Protein Coding	58	GC19M017790	8.5	https://www.genecards.org/cgi-bin/carddisp.pl?gene=JAK3
BTNL2	Butyrophilin Like 2	Protein Coding	45	GC06M032359	8.49	https://www.genecards.org/cgi-bin/carddisp.pl?gene=BTNL2
CD59	CD59 Molecule (CD59 Blood Group)	Protein Coding	53	GC11M033699	8.48	https://www.genecards.org/cgi-bin/carddisp.pl?gene=CD59
CLN6	CLN6 Transmembrane ER Protein	Protein Coding	43	GC15M068206	8.47	https://www.genecards.org/cgi-bin/carddisp.pl?gene=CLN6
PSNP3	Supranuclear Palsy, Progressive, 3	Genetic Locus	4	GC11U900957	8.47	https://www.genecards.org/cgi-bin/carddisp.pl?gene=PSNP3
TGM6	Transglutaminase 6	Protein Coding	45	GC20P002380	8.46	https://www.genecards.org/cgi-bin/carddisp.pl?gene=TGM6
ITGA6	Integrin Subunit Alpha 6	Protein Coding	56	GC02P172427	8.44	https://www.genecards.org/cgi-bin/carddisp.pl?gene=ITGA6
KLK6	Kallikrein Related Peptidase 6	Protein Coding	48	GC19M050958	8.44	https://www.genecards.org/cgi-bin/carddisp.pl?gene=KLK6
PRKCQ	Protein Kinase C Theta	Protein Coding	56	GC10M006473	8.43	https://www.genecards.org/cgi-bin/carddisp.pl?gene=PRKCQ
ENO1	Enolase 1	Protein Coding	54	GC01M008861	8.43	https://www.genecards.org/cgi-bin/carddisp.pl?gene=ENO1
TPI1	Triosephosphate Isomerase 1	Protein Coding	54	GC12P006910	8.43	https://www.genecards.org/cgi-bin/carddisp.pl?gene=TPI1
PRDX1	Peroxiredoxin 1	Protein Coding	56	GC01M045511	8.42	https://www.genecards.org/cgi-bin/carddisp.pl?gene=PRDX1
PSNP2	Supranuclear Palsy, Progressive, 2	Genetic Locus	4	GC01U901209	8.41	https://www.genecards.org/cgi-bin/carddisp.pl?gene=PSNP2
VCL	Vinculin	Protein Coding	54	GC10P073995	8.41	https://www.genecards.org/cgi-bin/carddisp.pl?gene=VCL
SFTPA1	Surfactant Protein A1	Protein Coding	48	GC10P082997	8.4	https://www.genecards.org/cgi-bin/carddisp.pl?gene=SFTPA1
BCL11A	BAF Chromatin Remodeling Complex Subunit BCL11A	Protein Coding	49	GC02M060420	8.4	https://www.genecards.org/cgi-bin/carddisp.pl?gene=BCL11A
FLI1	Fli-1 Proto-Oncogene, ETS Transcription Factor	Protein Coding	56	GC11P128686	8.4	https://www.genecards.org/cgi-bin/carddisp.pl?gene=FLI1
IRS2	Insulin Receptor Substrate 2	Protein Coding	51	GC13M109752	8.4	https://www.genecards.org/cgi-bin/carddisp.pl?gene=IRS2
PLCE1	Phospholipase C Epsilon 1	Protein Coding	50	GC10P093993	8.38	https://www.genecards.org/cgi-bin/carddisp.pl?gene=PLCE1
NDUFA12	NADH:Ubiquinone Oxidoreductase Subunit A12	Protein Coding	51	GC12M094898	8.38	https://www.genecards.org/cgi-bin/carddisp.pl?gene=NDUFA12
F10	Coagulation Factor X	Protein Coding	55	GC13P113122	8.37	https://www.genecards.org/cgi-bin/carddisp.pl?gene=F10
MT-ATP8	Mitochondrially Encoded ATP Synthase Membrane Subunit 8	Protein Coding	32	GCMTP008368	8.37	https://www.genecards.org/cgi-bin/carddisp.pl?gene=MT-ATP8
CD4	CD4 Molecule	Protein Coding	56	GC12P006786	8.36	https://www.genecards.org/cgi-bin/carddisp.pl?gene=CD4
MIR30D	MicroRNA 30d	RNA Gene	17	GC08M134804	8.34	https://www.genecards.org/cgi-bin/carddisp.pl?gene=MIR30D
MOBP	Myelin Associated Oligodendrocyte Basic Protein	Protein Coding	42	GC03P039508	8.33	https://www.genecards.org/cgi-bin/carddisp.pl?gene=MOBP
CNTF	Ciliary Neurotrophic Factor	Protein Coding	48	GC11P058641	8.32	https://www.genecards.org/cgi-bin/carddisp.pl?gene=CNTF
IGFBP1	Insulin Like Growth Factor Binding Protein 1	Protein Coding	49	GC07P046383	8.31	https://www.genecards.org/cgi-bin/carddisp.pl?gene=IGFBP1
BCL2L1	BCL2 Like 1	Protein Coding	54	GC20M031664	8.3	https://www.genecards.org/cgi-bin/carddisp.pl?gene=BCL2L1
TFAP2A	Transcription Factor AP-2 Alpha	Protein Coding	53	GC06M010393	8.29	https://www.genecards.org/cgi-bin/carddisp.pl?gene=TFAP2A
SETBP1	SET Binding Protein 1	Protein Coding	47	GC18P044680	8.28	https://www.genecards.org/cgi-bin/carddisp.pl?gene=SETBP1
ABCG5	ATP Binding Cassette Subfamily G Member 5	Protein Coding	51	GC02M043776	8.27	https://www.genecards.org/cgi-bin/carddisp.pl?gene=ABCG5
HMGA2	High Mobility Group AT-Hook 2	Protein Coding	51	GC12P065824	8.27	https://www.genecards.org/cgi-bin/carddisp.pl?gene=HMGA2
MUTYH	MutY DNA Glycosylase	Protein Coding	50	GC01M045329	8.27	https://www.genecards.org/cgi-bin/carddisp.pl?gene=MUTYH
CALM1	Calmodulin 1	Protein Coding	49	GC14P090396	8.25	https://www.genecards.org/cgi-bin/carddisp.pl?gene=CALM1
ALS2	Alsin Rho Guanine Nucleotide Exchange Factor ALS2	Protein Coding	51	GC02M201701	8.24	https://www.genecards.org/cgi-bin/carddisp.pl?gene=ALS2
MYOT	Myotilin	Protein Coding	47	GC05P137867	8.24	https://www.genecards.org/cgi-bin/carddisp.pl?gene=MYOT
CD46	CD46 Molecule	Protein Coding	53	GC01P207752	8.24	https://www.genecards.org/cgi-bin/carddisp.pl?gene=CD46
GCG	Glucagon	Protein Coding	46	GC02M162142	8.24	https://www.genecards.org/cgi-bin/carddisp.pl?gene=GCG
MLXIPL	MLX Interacting Protein Like	Protein Coding	48	GC07M073593	8.23	https://www.genecards.org/cgi-bin/carddisp.pl?gene=MLXIPL
PSMB8	Proteasome Subunit Beta 8	Protein Coding	57	GC06M032840	8.23	https://www.genecards.org/cgi-bin/carddisp.pl?gene=PSMB8
NME1	NME/NM23 Nucleoside Diphosphate Kinase 1	Protein Coding	54	GC17P051154	8.23	https://www.genecards.org/cgi-bin/carddisp.pl?gene=NME1
KRT18	Keratin 18	Protein Coding	55	GC12P052948	8.22	https://www.genecards.org/cgi-bin/carddisp.pl?gene=KRT18
RILPL1	Rab Interacting Lysosomal Protein Like 1	Protein Coding	41	GC12M123470	8.22	https://www.genecards.org/cgi-bin/carddisp.pl?gene=RILPL1
TNFSF10	TNF Superfamily Member 10	Protein Coding	53	GC03M172505	8.22	https://www.genecards.org/cgi-bin/carddisp.pl?gene=TNFSF10
APOC2	Apolipoprotein C2	Protein Coding	51	GC19P044945	8.21	https://www.genecards.org/cgi-bin/carddisp.pl?gene=APOC2
PARK21	Parkinson Disease 21	Genetic Locus	3	GC03U903043	8.21	https://www.genecards.org/cgi-bin/carddisp.pl?gene=PARK21
IL7	Interleukin 7	Protein Coding	46	GC08M078689	8.2	https://www.genecards.org/cgi-bin/carddisp.pl?gene=IL7
FSHR	Follicle Stimulating Hormone Receptor	Protein Coding	54	GC02M048866	8.19	https://www.genecards.org/cgi-bin/carddisp.pl?gene=FSHR
ENO3	Enolase 3	Protein Coding	55	GC17P004948	8.19	https://www.genecards.org/cgi-bin/carddisp.pl?gene=ENO3
TUBB3	Tubulin Beta 3 Class III	Protein Coding	57	GC16P089919	8.19	https://www.genecards.org/cgi-bin/carddisp.pl?gene=TUBB3
RAG1	Recombination Activating 1	Protein Coding	52	GC11P036546	8.19	https://www.genecards.org/cgi-bin/carddisp.pl?gene=RAG1
NDUFA10	NADH:Ubiquinone Oxidoreductase Subunit A10	Protein Coding	51	GC02M239893	8.19	https://www.genecards.org/cgi-bin/carddisp.pl?gene=NDUFA10
OGDH	Oxoglutarate Dehydrogenase	Protein Coding	51	GC07P044646	8.17	https://www.genecards.org/cgi-bin/carddisp.pl?gene=OGDH
TP73	Tumor Protein P73	Protein Coding	52	GC01P003652	8.17	https://www.genecards.org/cgi-bin/carddisp.pl?gene=TP73
TGFA	Transforming Growth Factor Alpha	Protein Coding	53	GC02M070410	8.16	https://www.genecards.org/cgi-bin/carddisp.pl?gene=TGFA
FANCD2	FA Complementation Group D2	Protein Coding	52	GC03P010026	8.16	https://www.genecards.org/cgi-bin/carddisp.pl?gene=FANCD2
CFLAR	CASP8 And FADD Like Apoptosis Regulator	Protein Coding	53	GC02P201117	8.15	https://www.genecards.org/cgi-bin/carddisp.pl?gene=CFLAR
CACNA1S	Calcium Voltage-Gated Channel Subunit Alpha1 S	Protein Coding	54	GC01M201008	8.15	https://www.genecards.org/cgi-bin/carddisp.pl?gene=CACNA1S
PINK1-AS	PINK1 Antisense RNA	RNA Gene	12	GC01M020642	8.13	https://www.genecards.org/cgi-bin/carddisp.pl?gene=PINK1-AS
PRKG1	Protein Kinase CGMP-Dependent 1	Protein Coding	56	GC10P050991	8.12	https://www.genecards.org/cgi-bin/carddisp.pl?gene=PRKG1
IRAK4	Interleukin 1 Receptor Associated Kinase 4	Protein Coding	54	GC12P043758	8.12	https://www.genecards.org/cgi-bin/carddisp.pl?gene=IRAK4
BIRC3	Baculoviral IAP Repeat Containing 3	Protein Coding	53	GC11P102317	8.12	https://www.genecards.org/cgi-bin/carddisp.pl?gene=BIRC3
NF2	Neurofibromin 2	Protein Coding	55	GC22P029603	8.11	https://www.genecards.org/cgi-bin/carddisp.pl?gene=NF2
IL33	Interleukin 33	Protein Coding	45	GC09P006206	8.09	https://www.genecards.org/cgi-bin/carddisp.pl?gene=IL33
HSPA8	Heat Shock Protein Family A (Hsp70) Member 8	Protein Coding	54	GC11M123057	8.09	https://www.genecards.org/cgi-bin/carddisp.pl?gene=HSPA8
NDUFA13	NADH:Ubiquinone Oxidoreductase Subunit A13	Protein Coding	50	GC19P019515	8.08	https://www.genecards.org/cgi-bin/carddisp.pl?gene=NDUFA13
MIR30E	MicroRNA 30e	RNA Gene	21	GC01P040754	8.08	https://www.genecards.org/cgi-bin/carddisp.pl?gene=MIR30E
ITGA4	Integrin Subunit Alpha 4	Protein Coding	54	GC02P181456	8.07	https://www.genecards.org/cgi-bin/carddisp.pl?gene=ITGA4
SACS	Sacsin Molecular Chaperone	Protein Coding	43	GC13M023328	8.07	https://www.genecards.org/cgi-bin/carddisp.pl?gene=SACS
GNAQ	G Protein Subunit Alpha Q	Protein Coding	56	GC09M077716	8.07	https://www.genecards.org/cgi-bin/carddisp.pl?gene=GNAQ
PRSS1	Serine Protease 1	Protein Coding	52	GC07P144338	8.05	https://www.genecards.org/cgi-bin/carddisp.pl?gene=PRSS1
ANG	Angiogenin	Protein Coding	51	GC14P020789	8.05	https://www.genecards.org/cgi-bin/carddisp.pl?gene=ANG
SPAST	Spastin	Protein Coding	47	GC02P032027	8.04	https://www.genecards.org/cgi-bin/carddisp.pl?gene=SPAST
ANKH	ANKH Inorganic Pyrophosphate Transport Regulator	Protein Coding	46	GC05M014706	8.04	https://www.genecards.org/cgi-bin/carddisp.pl?gene=ANKH
ATXN7	Ataxin 7	Protein Coding	46	GC03P063864	8.04	https://www.genecards.org/cgi-bin/carddisp.pl?gene=ATXN7
C12orf65	Chromosome 12 Open Reading Frame 65	Protein Coding	43	GC12P123232	8.03	https://www.genecards.org/cgi-bin/carddisp.pl?gene=C12orf65
PPT1	Palmitoyl-Protein Thioesterase 1	Protein Coding	52	GC01M040072	8.03	https://www.genecards.org/cgi-bin/carddisp.pl?gene=PPT1
FTO	FTO Alpha-Ketoglutarate Dependent Dioxygenase	Protein Coding	51	GC16P053737	8.01	https://www.genecards.org/cgi-bin/carddisp.pl?gene=FTO
MEF2A	Myocyte Enhancer Factor 2A	Protein Coding	53	GC15P099565	8	https://www.genecards.org/cgi-bin/carddisp.pl?gene=MEF2A
PIGP	Phosphatidylinositol Glycan Anchor Biosynthesis Class P	Protein Coding	44	GC21M037059	8	https://www.genecards.org/cgi-bin/carddisp.pl?gene=PIGP
SOCS3	Suppressor Of Cytokine Signaling 3	Protein Coding	50	GC17M078356	8	https://www.genecards.org/cgi-bin/carddisp.pl?gene=SOCS3
SFTPA2	Surfactant Protein A2	Protein Coding	46	GC10M079563	7.99	https://www.genecards.org/cgi-bin/carddisp.pl?gene=SFTPA2
COL6A2	Collagen Type VI Alpha 2 Chain	Protein Coding	50	GC21P046098	7.99	https://www.genecards.org/cgi-bin/carddisp.pl?gene=COL6A2
CHRM1	Cholinergic Receptor Muscarinic 1	Protein Coding	52	GC11M063003	7.99	https://www.genecards.org/cgi-bin/carddisp.pl?gene=CHRM1
ACTG1	Actin Gamma 1	Protein Coding	57	GC17M081509	7.97	https://www.genecards.org/cgi-bin/carddisp.pl?gene=ACTG1
REST	RE1 Silencing Transcription Factor	Protein Coding	50	GC04P056907	7.97	https://www.genecards.org/cgi-bin/carddisp.pl?gene=REST
PAX5	Paired Box 5	Protein Coding	53	GC09M036828	7.97	https://www.genecards.org/cgi-bin/carddisp.pl?gene=PAX5
SYNGAP1	Synaptic Ras GTPase Activating Protein 1	Protein Coding	50	GC06P033387	7.95	https://www.genecards.org/cgi-bin/carddisp.pl?gene=SYNGAP1
IKZF1	IKAROS Family Zinc Finger 1	Protein Coding	53	GC07P050343	7.94	https://www.genecards.org/cgi-bin/carddisp.pl?gene=IKZF1
SYN3	Synapsin III	Protein Coding	48	GC22M032512	7.94	https://www.genecards.org/cgi-bin/carddisp.pl?gene=SYN3
FADD	Fas Associated Via Death Domain	Protein Coding	53	GC11P070203	7.93	https://www.genecards.org/cgi-bin/carddisp.pl?gene=FADD
SLC25A16	Solute Carrier Family 25 Member 16	Protein Coding	43	GC10M068477	7.92	https://www.genecards.org/cgi-bin/carddisp.pl?gene=SLC25A16
TGM1	Transglutaminase 1	Protein Coding	51	GC14M024249	7.92	https://www.genecards.org/cgi-bin/carddisp.pl?gene=TGM1
CCL4	C-C Motif Chemokine Ligand 4	Protein Coding	47	GC17P036103	7.91	https://www.genecards.org/cgi-bin/carddisp.pl?gene=CCL4
PIK3C2A	Phosphatidylinositol-4-Phosphate 3-Kinase Catalytic Subunit Type 2 Alpha	Protein Coding	51	GC11M017136	7.91	https://www.genecards.org/cgi-bin/carddisp.pl?gene=PIK3C2A
PRKCB	Protein Kinase C Beta	Protein Coding	55	GC16P023848	7.91	https://www.genecards.org/cgi-bin/carddisp.pl?gene=PRKCB
OPA3	Outer Mitochondrial Membrane Lipid Metabolism Regulator OPA3	Protein Coding	45	GC19M045527	7.88	https://www.genecards.org/cgi-bin/carddisp.pl?gene=OPA3
DGUOK	Deoxyguanosine Kinase	Protein Coding	51	GC02P073926	7.88	https://www.genecards.org/cgi-bin/carddisp.pl?gene=DGUOK
PTGDS	Prostaglandin D2 Synthase	Protein Coding	51	GC09P136977	7.87	https://www.genecards.org/cgi-bin/carddisp.pl?gene=PTGDS
CLN5	CLN5 Intracellular Trafficking Protein	Protein Coding	46	GC13P076990	7.87	https://www.genecards.org/cgi-bin/carddisp.pl?gene=CLN5
MIR125A	MicroRNA 125a	RNA Gene	21	GC19P051733	7.85	https://www.genecards.org/cgi-bin/carddisp.pl?gene=MIR125A
ZMPSTE24	Zinc Metallopeptidase STE24	Protein Coding	49	GC01P040258	7.85	https://www.genecards.org/cgi-bin/carddisp.pl?gene=ZMPSTE24
PECAM1	Platelet And Endothelial Cell Adhesion Molecule 1	Protein Coding	46	GC17M064319	7.85	https://www.genecards.org/cgi-bin/carddisp.pl?gene=PECAM1
VAC14	VAC14 Component Of PIKFYVE Complex	Protein Coding	49	GC16M070688	7.84	https://www.genecards.org/cgi-bin/carddisp.pl?gene=VAC14
ATN1	Atrophin 1	Protein Coding	50	GC12P007635	7.83	https://www.genecards.org/cgi-bin/carddisp.pl?gene=ATN1
IL11	Interleukin 11	Protein Coding	47	GC19M055364	7.82	https://www.genecards.org/cgi-bin/carddisp.pl?gene=IL11
NR2E3	Nuclear Receptor Subfamily 2 Group E Member 3	Protein Coding	48	GC15P071792	7.81	https://www.genecards.org/cgi-bin/carddisp.pl?gene=NR2E3
ATF6	Activating Transcription Factor 6	Protein Coding	53	GC01P161766	7.81	https://www.genecards.org/cgi-bin/carddisp.pl?gene=ATF6
DNAJC5	DnaJ Heat Shock Protein Family (Hsp40) Member C5	Protein Coding	50	GC20P063895	7.81	https://www.genecards.org/cgi-bin/carddisp.pl?gene=DNAJC5
PCDH15	Protocadherin Related 15	Protein Coding	46	GC10M053802	7.81	https://www.genecards.org/cgi-bin/carddisp.pl?gene=PCDH15
NPM1	Nucleophosmin 1	Protein Coding	56	GC05P171387	7.8	https://www.genecards.org/cgi-bin/carddisp.pl?gene=NPM1
MKKS	McKusick-Kaufman Syndrome	Protein Coding	45	GC20M010385	7.8	https://www.genecards.org/cgi-bin/carddisp.pl?gene=MKKS
HMBS	Hydroxymethylbilane Synthase	Protein Coding	53	GC11P119084	7.79	https://www.genecards.org/cgi-bin/carddisp.pl?gene=HMBS
PADI4	Peptidyl Arginine Deiminase 4	Protein Coding	50	GC01P017308	7.79	https://www.genecards.org/cgi-bin/carddisp.pl?gene=PADI4
GABRG2	Gamma-Aminobutyric Acid Type A Receptor Gamma2 Subunit	Protein Coding	53	GC05P162000	7.79	https://www.genecards.org/cgi-bin/carddisp.pl?gene=GABRG2
SLC6A9	Solute Carrier Family 6 Member 9	Protein Coding	56	GC01M043991	7.78	https://www.genecards.org/cgi-bin/carddisp.pl?gene=SLC6A9
LOC109504728	Chromosome 9 Open Reading Frame 72 Repeat Instability Region	Biological Region	3	GC09U902947	7.78	https://www.genecards.org/cgi-bin/carddisp.pl?gene=LOC109504728
CYP2C19	Cytochrome P450 Family 2 Subfamily C Member 19	Protein Coding	54	GC10P094762	7.78	https://www.genecards.org/cgi-bin/carddisp.pl?gene=CYP2C19
HLA-DRA	Major Histocompatibility Complex, Class II, DR Alpha	Protein Coding	53	GC06P032439	7.78	https://www.genecards.org/cgi-bin/carddisp.pl?gene=HLA-DRA
PITX2	Paired Like Homeodomain 2	Protein Coding	54	GC04M110617	7.77	https://www.genecards.org/cgi-bin/carddisp.pl?gene=PITX2
FOXO3	Forkhead Box O3	Protein Coding	50	GC06P108559	7.77	https://www.genecards.org/cgi-bin/carddisp.pl?gene=FOXO3
ALDOA	Aldolase, Fructose-Bisphosphate A	Protein Coding	54	GC16P030064	7.77	https://www.genecards.org/cgi-bin/carddisp.pl?gene=ALDOA
SP1	Sp1 Transcription Factor	Protein Coding	50	GC12P053380	7.76	https://www.genecards.org/cgi-bin/carddisp.pl?gene=SP1
KIF11	Kinesin Family Member 11	Protein Coding	53	GC10P092593	7.76	https://www.genecards.org/cgi-bin/carddisp.pl?gene=KIF11
STAT5B	Signal Transducer And Activator Of Transcription 5B	Protein Coding	56	GC17M042199	7.75	https://www.genecards.org/cgi-bin/carddisp.pl?gene=STAT5B
CYP2C9	Cytochrome P450 Family 2 Subfamily C Member 9	Protein Coding	56	GC10P094938	7.74	https://www.genecards.org/cgi-bin/carddisp.pl?gene=CYP2C9
ITCH	Itchy E3 Ubiquitin Protein Ligase	Protein Coding	52	GC20P034363	7.74	https://www.genecards.org/cgi-bin/carddisp.pl?gene=ITCH
SCO2	SCO Cytochrome C Oxidase Assembly Protein 2	Protein Coding	50	GC22M050523	7.73	https://www.genecards.org/cgi-bin/carddisp.pl?gene=SCO2
DCX	Doublecortin	Protein Coding	51	GC0XM111293	7.73	https://www.genecards.org/cgi-bin/carddisp.pl?gene=DCX
COL9A2	Collagen Type IX Alpha 2 Chain	Protein Coding	49	GC01M040300	7.73	https://www.genecards.org/cgi-bin/carddisp.pl?gene=COL9A2
CNP	2',3'-Cyclic Nucleotide 3' Phosphodiesterase	Protein Coding	47	GC17P041966	7.73	https://www.genecards.org/cgi-bin/carddisp.pl?gene=CNP
YWHAE	Tyrosine 3-Monooxygenase/Tryptophan 5-Monooxygenase Activation Protein Epsilon	Protein Coding	56	GC17M001346	7.72	https://www.genecards.org/cgi-bin/carddisp.pl?gene=YWHAE
EMD	Emerin	Protein Coding	51	GC0XP154379	7.72	https://www.genecards.org/cgi-bin/carddisp.pl?gene=EMD
HSPA1A	Heat Shock Protein Family A (Hsp70) Member 1A	Protein Coding	49	GC06P032520	7.72	https://www.genecards.org/cgi-bin/carddisp.pl?gene=HSPA1A
RAPSN	Receptor Associated Protein Of The Synapse	Protein Coding	48	GC11M056041	7.72	https://www.genecards.org/cgi-bin/carddisp.pl?gene=RAPSN
CFP	Complement Factor Properdin	Protein Coding	50	GC0XM047624	7.71	https://www.genecards.org/cgi-bin/carddisp.pl?gene=CFP
TPPP	Tubulin Polymerization Promoting Protein	Protein Coding	46	GC05M000659	7.71	https://www.genecards.org/cgi-bin/carddisp.pl?gene=TPPP
IDO1	Indoleamine 2,3-Dioxygenase 1	Protein Coding	51	GC08P039891	7.7	https://www.genecards.org/cgi-bin/carddisp.pl?gene=IDO1
THBS1	Thrombospondin 1	Protein Coding	51	GC15P039581	7.7	https://www.genecards.org/cgi-bin/carddisp.pl?gene=THBS1
SELENBP1	Selenium Binding Protein 1	Protein Coding	48	GC01M151339	7.69	https://www.genecards.org/cgi-bin/carddisp.pl?gene=SELENBP1
MIR223	MicroRNA 223	RNA Gene	21	GC0XP066018	7.69	https://www.genecards.org/cgi-bin/carddisp.pl?gene=MIR223
HDAC6	Histone Deacetylase 6	Protein Coding	58	GC0XP048801	7.69	https://www.genecards.org/cgi-bin/carddisp.pl?gene=HDAC6
SLC2A2	Solute Carrier Family 2 Member 2	Protein Coding	54	GC03M171018	7.69	https://www.genecards.org/cgi-bin/carddisp.pl?gene=SLC2A2
PLAUR	Plasminogen Activator, Urokinase Receptor	Protein Coding	51	GC19M043646	7.68	https://www.genecards.org/cgi-bin/carddisp.pl?gene=PLAUR
BMP1	Bone Morphogenetic Protein 1	Protein Coding	53	GC08P022164	7.68	https://www.genecards.org/cgi-bin/carddisp.pl?gene=BMP1
HDAC9	Histone Deacetylase 9	Protein Coding	53	GC07P018179	7.68	https://www.genecards.org/cgi-bin/carddisp.pl?gene=HDAC9
IL1RAPL2	Interleukin 1 Receptor Accessory Protein Like 2	Protein Coding	43	GC0XP104566	7.68	https://www.genecards.org/cgi-bin/carddisp.pl?gene=IL1RAPL2
COL4A2	Collagen Type IV Alpha 2 Chain	Protein Coding	51	GC13P110305	7.68	https://www.genecards.org/cgi-bin/carddisp.pl?gene=COL4A2
NTF4	Neurotrophin 4	Protein Coding	50	GC19M049061	7.68	https://www.genecards.org/cgi-bin/carddisp.pl?gene=NTF4
DPP4	Dipeptidyl Peptidase 4	Protein Coding	56	GC02M161992	7.67	https://www.genecards.org/cgi-bin/carddisp.pl?gene=DPP4
BAG3	BCL2 Associated Athanogene 3	Protein Coding	50	GC10P119651	7.67	https://www.genecards.org/cgi-bin/carddisp.pl?gene=BAG3
NOTCH4	Notch Receptor 4	Protein Coding	51	GC06M032203	7.66	https://www.genecards.org/cgi-bin/carddisp.pl?gene=NOTCH4
CRYAA	Crystallin Alpha A	Protein Coding	50	GC21P043169	7.66	https://www.genecards.org/cgi-bin/carddisp.pl?gene=CRYAA
SMARCB1	SWI/SNF Related, Matrix Associated, Actin Dependent Regulator Of Chromatin, Subfamily B, Member 1	Protein Coding	51	GC22P023786	7.66	https://www.genecards.org/cgi-bin/carddisp.pl?gene=SMARCB1
MT-TL1	Mitochondrially Encoded TRNA-Leu (UUA/G) 1	RNA Gene	16	GCMTP003232	7.65	https://www.genecards.org/cgi-bin/carddisp.pl?gene=MT-TL1
FECH	Ferrochelatase	Protein Coding	53	GC18M057544	7.65	https://www.genecards.org/cgi-bin/carddisp.pl?gene=FECH
ERCC3	ERCC Excision Repair 3, TFIIH Core Complex Helicase Subunit	Protein Coding	54	GC02M127257	7.64	https://www.genecards.org/cgi-bin/carddisp.pl?gene=ERCC3
FOXE1	Forkhead Box E1	Protein Coding	48	GC09P097853	7.63	https://www.genecards.org/cgi-bin/carddisp.pl?gene=FOXE1
PHKG2	Phosphorylase Kinase Catalytic Subunit Gamma 2	Protein Coding	52	GC16P030749	7.63	https://www.genecards.org/cgi-bin/carddisp.pl?gene=PHKG2
APOA4	Apolipoprotein A4	Protein Coding	48	GC11M116820	7.63	https://www.genecards.org/cgi-bin/carddisp.pl?gene=APOA4
NDUFB3	NADH:Ubiquinone Oxidoreductase Subunit B3	Protein Coding	46	GC02P201071	7.62	https://www.genecards.org/cgi-bin/carddisp.pl?gene=NDUFB3
ALPP	Alkaline Phosphatase, Placental	Protein Coding	51	GC02P232378	7.62	https://www.genecards.org/cgi-bin/carddisp.pl?gene=ALPP
CBSL	Cystathionine-Beta-Synthase Like	Protein Coding	20	GC21M006445	7.62	https://www.genecards.org/cgi-bin/carddisp.pl?gene=CBSL
IGH	Immunoglobulin Heavy Locus	Protein Coding	20	GC14M105761	7.62	https://www.genecards.org/cgi-bin/carddisp.pl?gene=IGH
PDP1	Pyruvate Dehyrogenase Phosphatase Catalytic Subunit 1	Protein Coding	52	GC08P093857	7.62	https://www.genecards.org/cgi-bin/carddisp.pl?gene=PDP1
GZMB	Granzyme B	Protein Coding	51	GC14M024630	7.62	https://www.genecards.org/cgi-bin/carddisp.pl?gene=GZMB
SMAD2	SMAD Family Member 2	Protein Coding	53	GC18M047809	7.61	https://www.genecards.org/cgi-bin/carddisp.pl?gene=SMAD2
RPS19	Ribosomal Protein S19	Protein Coding	54	GC19P041859	7.61	https://www.genecards.org/cgi-bin/carddisp.pl?gene=RPS19
USF1	Upstream Transcription Factor 1	Protein Coding	50	GC01M161009	7.61	https://www.genecards.org/cgi-bin/carddisp.pl?gene=USF1
MAPK8IP1	Mitogen-Activated Protein Kinase 8 Interacting Protein 1	Protein Coding	51	GC11P045929	7.61	https://www.genecards.org/cgi-bin/carddisp.pl?gene=MAPK8IP1
LRAT	Lecithin Retinol Acyltransferase	Protein Coding	51	GC04P154626	7.61	https://www.genecards.org/cgi-bin/carddisp.pl?gene=LRAT
FTH1	Ferritin Heavy Chain 1	Protein Coding	57	GC11M061959	7.6	https://www.genecards.org/cgi-bin/carddisp.pl?gene=FTH1
DZIP1L	DAZ Interacting Zinc Finger Protein 1 Like	Protein Coding	42	GC03M138061	7.59	https://www.genecards.org/cgi-bin/carddisp.pl?gene=DZIP1L
P2RY12	Purinergic Receptor P2Y12	Protein Coding	54	GC03M151336	7.59	https://www.genecards.org/cgi-bin/carddisp.pl?gene=P2RY12
PTGIS	Prostaglandin I2 Synthase	Protein Coding	53	GC20M049503	7.59	https://www.genecards.org/cgi-bin/carddisp.pl?gene=PTGIS
CXCR2	C-X-C Motif Chemokine Receptor 2	Protein Coding	54	GC02P218125	7.58	https://www.genecards.org/cgi-bin/carddisp.pl?gene=CXCR2
ADRB3	Adrenoceptor Beta 3	Protein Coding	50	GC08M037962	7.58	https://www.genecards.org/cgi-bin/carddisp.pl?gene=ADRB3
TLR1	Toll Like Receptor 1	Protein Coding	54	GC04M038797	7.57	https://www.genecards.org/cgi-bin/carddisp.pl?gene=TLR1
SCN8A	Sodium Voltage-Gated Channel Alpha Subunit 8	Protein Coding	53	GC12P051590	7.56	https://www.genecards.org/cgi-bin/carddisp.pl?gene=SCN8A
EIF2B5	Eukaryotic Translation Initiation Factor 2B Subunit Epsilon	Protein Coding	51	GC03P184135	7.56	https://www.genecards.org/cgi-bin/carddisp.pl?gene=EIF2B5
P2RX7	Purinergic Receptor P2X 7	Protein Coding	51	GC12P122396	7.56	https://www.genecards.org/cgi-bin/carddisp.pl?gene=P2RX7
HSD11B1	Hydroxysteroid 11-Beta Dehydrogenase 1	Protein Coding	56	GC01P209686	7.56	https://www.genecards.org/cgi-bin/carddisp.pl?gene=HSD11B1
COX10	Cytochrome C Oxidase Assembly Factor Heme A:Farnesyltransferase COX10	Protein Coding	49	GC17P014069	7.55	https://www.genecards.org/cgi-bin/carddisp.pl?gene=COX10
CSNK2A1	Casein Kinase 2 Alpha 1	Protein Coding	57	GC20M000459	7.55	https://www.genecards.org/cgi-bin/carddisp.pl?gene=CSNK2A1
GABRB1	Gamma-Aminobutyric Acid Type A Receptor Beta1 Subunit	Protein Coding	50	GC04P046949	7.54	https://www.genecards.org/cgi-bin/carddisp.pl?gene=GABRB1
NDUFS8	NADH:Ubiquinone Oxidoreductase Core Subunit S8	Protein Coding	51	GC11P068030	7.53	https://www.genecards.org/cgi-bin/carddisp.pl?gene=NDUFS8
ALOX5AP	Arachidonate 5-Lipoxygenase Activating Protein	Protein Coding	50	GC13P030713	7.53	https://www.genecards.org/cgi-bin/carddisp.pl?gene=ALOX5AP
MRE11	MRE11 Homolog, Double Strand Break Repair Nuclease	Protein Coding	46	GC11M094529	7.52	https://www.genecards.org/cgi-bin/carddisp.pl?gene=MRE11
MS4A6A	Membrane Spanning 4-Domains A6A	Protein Coding	43	GC11M060189	7.52	https://www.genecards.org/cgi-bin/carddisp.pl?gene=MS4A6A
MT-ND3	Mitochondrially Encoded NADH:Ubiquinone Oxidoreductase Core Subunit 3	Protein Coding	35	GCMTP010061	7.51	https://www.genecards.org/cgi-bin/carddisp.pl?gene=MT-ND3
ERCC4	ERCC Excision Repair 4, Endonuclease Catalytic Subunit	Protein Coding	51	GC16P014014	7.51	https://www.genecards.org/cgi-bin/carddisp.pl?gene=ERCC4
ARSB	Arylsulfatase B	Protein Coding	51	GC05M078777	7.49	https://www.genecards.org/cgi-bin/carddisp.pl?gene=ARSB
RARB	Retinoic Acid Receptor Beta	Protein Coding	56	GC03P025194	7.49	https://www.genecards.org/cgi-bin/carddisp.pl?gene=RARB
CGB3	Chorionic Gonadotropin Subunit Beta 3	Protein Coding	35	GC19M049024	7.49	https://www.genecards.org/cgi-bin/carddisp.pl?gene=CGB3
TKT	Transketolase	Protein Coding	54	GC03M053258	7.48	https://www.genecards.org/cgi-bin/carddisp.pl?gene=TKT
CBLIF	Cobalamin Binding Intrinsic Factor	Protein Coding	40	GC11M059829	7.48	https://www.genecards.org/cgi-bin/carddisp.pl?gene=CBLIF
DMPK	DM1 Protein Kinase	Protein Coding	54	GC19M045769	7.48	https://www.genecards.org/cgi-bin/carddisp.pl?gene=DMPK
THRA	Thyroid Hormone Receptor Alpha	Protein Coding	55	GC17P040058	7.48	https://www.genecards.org/cgi-bin/carddisp.pl?gene=THRA
NR1H3	Nuclear Receptor Subfamily 1 Group H Member 3	Protein Coding	53	GC11P047269	7.47	https://www.genecards.org/cgi-bin/carddisp.pl?gene=NR1H3
TTPA	Alpha Tocopherol Transfer Protein	Protein Coding	48	GC08M063048	7.47	https://www.genecards.org/cgi-bin/carddisp.pl?gene=TTPA
NLRC4	NLR Family CARD Domain Containing 4	Protein Coding	50	GC02M032224	7.47	https://www.genecards.org/cgi-bin/carddisp.pl?gene=NLRC4
C1R	Complement C1r	Protein Coding	54	GC12M007098	7.46	https://www.genecards.org/cgi-bin/carddisp.pl?gene=C1R
TSLP	Thymic Stromal Lymphopoietin	Protein Coding	44	GC05P111070	7.46	https://www.genecards.org/cgi-bin/carddisp.pl?gene=TSLP
HERC2	HECT And RLD Domain Containing E3 Ubiquitin Protein Ligase 2	Protein Coding	51	GC15M028111	7.46	https://www.genecards.org/cgi-bin/carddisp.pl?gene=HERC2
EPHX1	Epoxide Hydrolase 1	Protein Coding	53	GC01P225810	7.44	https://www.genecards.org/cgi-bin/carddisp.pl?gene=EPHX1
FZD4	Frizzled Class Receptor 4	Protein Coding	57	GC11M086945	7.43	https://www.genecards.org/cgi-bin/carddisp.pl?gene=FZD4
DSG2	Desmoglein 2	Protein Coding	51	GC18P031498	7.43	https://www.genecards.org/cgi-bin/carddisp.pl?gene=DSG2
FGG	Fibrinogen Gamma Chain	Protein Coding	54	GC04M154604	7.43	https://www.genecards.org/cgi-bin/carddisp.pl?gene=FGG
ADM	Adrenomedullin	Protein Coding	50	GC11P010304	7.42	https://www.genecards.org/cgi-bin/carddisp.pl?gene=ADM
STIM1	Stromal Interaction Molecule 1	Protein Coding	56	GC11P003855	7.41	https://www.genecards.org/cgi-bin/carddisp.pl?gene=STIM1
RPS6KA3	Ribosomal Protein S6 Kinase A3	Protein Coding	59	GC0XM020149	7.41	https://www.genecards.org/cgi-bin/carddisp.pl?gene=RPS6KA3
GLIS3	GLIS Family Zinc Finger 3	Protein Coding	45	GC09M003816	7.4	https://www.genecards.org/cgi-bin/carddisp.pl?gene=GLIS3
EWSR1	EWS RNA Binding Protein 1	Protein Coding	49	GC22P029269	7.39	https://www.genecards.org/cgi-bin/carddisp.pl?gene=EWSR1
RARA	Retinoic Acid Receptor Alpha	Protein Coding	57	GC17P040309	7.39	https://www.genecards.org/cgi-bin/carddisp.pl?gene=RARA
IL16	Interleukin 16	Protein Coding	49	GC15P081159	7.38	https://www.genecards.org/cgi-bin/carddisp.pl?gene=IL16
ARMS2	Age-Related Maculopathy Susceptibility 2	Protein Coding	35	GC10P122454	7.38	https://www.genecards.org/cgi-bin/carddisp.pl?gene=ARMS2
CACNA1D	Calcium Voltage-Gated Channel Subunit Alpha1 D	Protein Coding	55	GC03P053383	7.37	https://www.genecards.org/cgi-bin/carddisp.pl?gene=CACNA1D
HLA-DRB5	Major Histocompatibility Complex, Class II, DR Beta 5	Protein Coding	44	GC06M032519	7.36	https://www.genecards.org/cgi-bin/carddisp.pl?gene=HLA-DRB5
LOC105369736	Uncharacterized LOC105369736	RNA Gene	3	GC12M040354	7.36	https://www.genecards.org/cgi-bin/carddisp.pl?gene=LOC105369736
MAP2K2	Mitogen-Activated Protein Kinase Kinase 2	Protein Coding	60	GC19M004090	7.36	https://www.genecards.org/cgi-bin/carddisp.pl?gene=MAP2K2
AP4M1	Adaptor Related Protein Complex 4 Subunit Mu 1	Protein Coding	45	GC07P100101	7.35	https://www.genecards.org/cgi-bin/carddisp.pl?gene=AP4M1
KRIT1	KRIT1 Ankyrin Repeat Containing	Protein Coding	48	GC07M092198	7.35	https://www.genecards.org/cgi-bin/carddisp.pl?gene=KRIT1
SLC11A2	Solute Carrier Family 11 Member 2	Protein Coding	54	GC12M050979	7.34	https://www.genecards.org/cgi-bin/carddisp.pl?gene=SLC11A2
IKBKB	Inhibitor Of Nuclear Factor Kappa B Kinase Subunit Beta	Protein Coding	59	GC08P042247	7.34	https://www.genecards.org/cgi-bin/carddisp.pl?gene=IKBKB
CYP11B1	Cytochrome P450 Family 11 Subfamily B Member 1	Protein Coding	53	GC08M142872	7.34	https://www.genecards.org/cgi-bin/carddisp.pl?gene=CYP11B1
TGFBI	Transforming Growth Factor Beta Induced	Protein Coding	51	GC05P136027	7.34	https://www.genecards.org/cgi-bin/carddisp.pl?gene=TGFBI
HTR1B	5-Hydroxytryptamine Receptor 1B	Protein Coding	50	GC06M077488	7.33	https://www.genecards.org/cgi-bin/carddisp.pl?gene=HTR1B
FANCC	FA Complementation Group C	Protein Coding	52	GC09M095099	7.33	https://www.genecards.org/cgi-bin/carddisp.pl?gene=FANCC
FGF8	Fibroblast Growth Factor 8	Protein Coding	54	GC10M101770	7.32	https://www.genecards.org/cgi-bin/carddisp.pl?gene=FGF8
GDF15	Growth Differentiation Factor 15	Protein Coding	48	GC19P020641	7.32	https://www.genecards.org/cgi-bin/carddisp.pl?gene=GDF15
MC1R	Melanocortin 1 Receptor	Protein Coding	54	GC16P089912	7.32	https://www.genecards.org/cgi-bin/carddisp.pl?gene=MC1R
ABCC2	ATP Binding Cassette Subfamily C Member 2	Protein Coding	56	GC10P099782	7.31	https://www.genecards.org/cgi-bin/carddisp.pl?gene=ABCC2
PROC	Protein C, Inactivator Of Coagulation Factors Va And VIIIa	Protein Coding	56	GC02P127418	7.31	https://www.genecards.org/cgi-bin/carddisp.pl?gene=PROC
EGR1	Early Growth Response 1	Protein Coding	50	GC05P138465	7.31	https://www.genecards.org/cgi-bin/carddisp.pl?gene=EGR1
GDF5	Growth Differentiation Factor 5	Protein Coding	54	GC20M035433	7.31	https://www.genecards.org/cgi-bin/carddisp.pl?gene=GDF5
KAT6B	Lysine Acetyltransferase 6B	Protein Coding	48	GC10P074827	7.3	https://www.genecards.org/cgi-bin/carddisp.pl?gene=KAT6B
HAVCR2	Hepatitis A Virus Cellular Receptor 2	Protein Coding	48	GC05M157063	7.3	https://www.genecards.org/cgi-bin/carddisp.pl?gene=HAVCR2
CD80	CD80 Molecule	Protein Coding	48	GC03M119524	7.3	https://www.genecards.org/cgi-bin/carddisp.pl?gene=CD80
WNK1	WNK Lysine Deficient Protein Kinase 1	Protein Coding	53	GC12P000733	7.3	https://www.genecards.org/cgi-bin/carddisp.pl?gene=WNK1
LMOD3	Leiomodin 3	Protein Coding	46	GC03M069156	7.3	https://www.genecards.org/cgi-bin/carddisp.pl?gene=LMOD3
NDUFB9	NADH:Ubiquinone Oxidoreductase Subunit B9	Protein Coding	50	GC08P124539	7.3	https://www.genecards.org/cgi-bin/carddisp.pl?gene=NDUFB9
FOXO1	Forkhead Box O1	Protein Coding	54	GC13M040555	7.29	https://www.genecards.org/cgi-bin/carddisp.pl?gene=FOXO1
ASS1	Argininosuccinate Synthase 1	Protein Coding	55	GC09P130444	7.29	https://www.genecards.org/cgi-bin/carddisp.pl?gene=ASS1
MECOM	MDS1 And EVI1 Complex Locus	Protein Coding	54	GC03M169083	7.28	https://www.genecards.org/cgi-bin/carddisp.pl?gene=MECOM
TXN	Thioredoxin	Protein Coding	52	GC09M110243	7.28	https://www.genecards.org/cgi-bin/carddisp.pl?gene=TXN
CD163	CD163 Molecule	Protein Coding	49	GC12M007518	7.28	https://www.genecards.org/cgi-bin/carddisp.pl?gene=CD163
DKK3	Dickkopf WNT Signaling Pathway Inhibitor 3	Protein Coding	46	GC11M011984	7.27	https://www.genecards.org/cgi-bin/carddisp.pl?gene=DKK3
DGCR6	DiGeorge Syndrome Critical Region Gene 6	Protein Coding	40	GC22P018906	7.27	https://www.genecards.org/cgi-bin/carddisp.pl?gene=DGCR6
MMP7	Matrix Metallopeptidase 7	Protein Coding	54	GC11M102425	7.27	https://www.genecards.org/cgi-bin/carddisp.pl?gene=MMP7
PAWR	Pro-Apoptotic WT1 Regulator	Protein Coding	45	GC12M079574	7.26	https://www.genecards.org/cgi-bin/carddisp.pl?gene=PAWR
TAF1	TATA-Box Binding Protein Associated Factor 1	Protein Coding	52	GC0XP071366	7.24	https://www.genecards.org/cgi-bin/carddisp.pl?gene=TAF1
AQP4	Aquaporin 4	Protein Coding	50	GC18M026852	7.24	https://www.genecards.org/cgi-bin/carddisp.pl?gene=AQP4
HESX1	HESX Homeobox 1	Protein Coding	44	GC03M057207	7.24	https://www.genecards.org/cgi-bin/carddisp.pl?gene=HESX1
GNE	Glucosamine (UDP-N-Acetyl)-2-Epimerase/N-Acetylmannosamine Kinase	Protein Coding	50	GC09M036214	7.23	https://www.genecards.org/cgi-bin/carddisp.pl?gene=GNE
IFNGR2	Interferon Gamma Receptor 2	Protein Coding	50	GC21P033402	7.23	https://www.genecards.org/cgi-bin/carddisp.pl?gene=IFNGR2
ATP2A1	ATPase Sarcoplasmic/Endoplasmic Reticulum Ca2+ Transporting 1	Protein Coding	54	GC16P028889	7.23	https://www.genecards.org/cgi-bin/carddisp.pl?gene=ATP2A1
PLCB4	Phospholipase C Beta 4	Protein Coding	54	GC20P009024	7.22	https://www.genecards.org/cgi-bin/carddisp.pl?gene=PLCB4
CDK1	Cyclin Dependent Kinase 1	Protein Coding	52	GC10P060772	7.22	https://www.genecards.org/cgi-bin/carddisp.pl?gene=CDK1
KIR3DL1	Killer Cell Immunoglobulin Like Receptor, Three Ig Domains And Long Cytoplasmic Tail 1	Protein Coding	46	GC19P055131	7.21	https://www.genecards.org/cgi-bin/carddisp.pl?gene=KIR3DL1
SLPI	Secretory Leukocyte Peptidase Inhibitor	Protein Coding	45	GC20M045252	7.21	https://www.genecards.org/cgi-bin/carddisp.pl?gene=SLPI
TAP1	Transporter 1, ATP Binding Cassette Subfamily B Member	Protein Coding	54	GC06M032869	7.21	https://www.genecards.org/cgi-bin/carddisp.pl?gene=TAP1
POMGNT2	Protein O-Linked Mannose N-Acetylglucosaminyltransferase 2 (Beta 1,4-)	Protein Coding	42	GC03M043121	7.21	https://www.genecards.org/cgi-bin/carddisp.pl?gene=POMGNT2
TRIP4	Thyroid Hormone Receptor Interactor 4	Protein Coding	46	GC15P069586	7.2	https://www.genecards.org/cgi-bin/carddisp.pl?gene=TRIP4
CHUK	Component Of Inhibitor Of Nuclear Factor Kappa B Kinase Complex	Protein Coding	59	GC10M100188	7.2	https://www.genecards.org/cgi-bin/carddisp.pl?gene=CHUK
PABPN1	Poly(A) Binding Protein Nuclear 1	Protein Coding	52	GC14P024684	7.2	https://www.genecards.org/cgi-bin/carddisp.pl?gene=PABPN1
PEX2	Peroxisomal Biogenesis Factor 2	Protein Coding	48	GC08M076980	7.2	https://www.genecards.org/cgi-bin/carddisp.pl?gene=PEX2
DHTKD1	Dehydrogenase E1 And Transketolase Domain Containing 1	Protein Coding	48	GC10P012068	7.2	https://www.genecards.org/cgi-bin/carddisp.pl?gene=DHTKD1
TCF20	Transcription Factor 20	Protein Coding	42	GC22M042160	7.19	https://www.genecards.org/cgi-bin/carddisp.pl?gene=TCF20
TBXAS1	Thromboxane A Synthase 1	Protein Coding	56	GC07P139777	7.19	https://www.genecards.org/cgi-bin/carddisp.pl?gene=TBXAS1
ANTXR1	ANTXR Cell Adhesion Molecule 1	Protein Coding	53	GC02P068977	7.19	https://www.genecards.org/cgi-bin/carddisp.pl?gene=ANTXR1
ITGAL	Integrin Subunit Alpha L	Protein Coding	52	GC16P030483	7.19	https://www.genecards.org/cgi-bin/carddisp.pl?gene=ITGAL
MIR20B	MicroRNA 20b	RNA Gene	15	GC0XM134231	7.19	https://www.genecards.org/cgi-bin/carddisp.pl?gene=MIR20B
CEBPA	CCAAT Enhancer Binding Protein Alpha	Protein Coding	52	GC19M033299	7.19	https://www.genecards.org/cgi-bin/carddisp.pl?gene=CEBPA
SPTLC2	Serine Palmitoyltransferase Long Chain Base Subunit 2	Protein Coding	54	GC14M077505	7.18	https://www.genecards.org/cgi-bin/carddisp.pl?gene=SPTLC2
CDK6	Cyclin Dependent Kinase 6	Protein Coding	60	GC07M092604	7.18	https://www.genecards.org/cgi-bin/carddisp.pl?gene=CDK6
NOS1AP	Nitric Oxide Synthase 1 Adaptor Protein	Protein Coding	43	GC01P162069	7.17	https://www.genecards.org/cgi-bin/carddisp.pl?gene=NOS1AP
FGF10	Fibroblast Growth Factor 10	Protein Coding	53	GC05M044340	7.17	https://www.genecards.org/cgi-bin/carddisp.pl?gene=FGF10
COL6A3	Collagen Type VI Alpha 3 Chain	Protein Coding	50	GC02M237324	7.15	https://www.genecards.org/cgi-bin/carddisp.pl?gene=COL6A3
ANXA5	Annexin A5	Protein Coding	52	GC04M121667	7.15	https://www.genecards.org/cgi-bin/carddisp.pl?gene=ANXA5
AHR	Aryl Hydrocarbon Receptor	Protein Coding	56	GC07P016916	7.15	https://www.genecards.org/cgi-bin/carddisp.pl?gene=AHR
ETS1	ETS Proto-Oncogene 1, Transcription Factor	Protein Coding	55	GC11M128458	7.15	https://www.genecards.org/cgi-bin/carddisp.pl?gene=ETS1
GATA2	GATA Binding Protein 2	Protein Coding	54	GC03M128479	7.15	https://www.genecards.org/cgi-bin/carddisp.pl?gene=GATA2
FLCN	Folliculin	Protein Coding	47	GC17M017212	7.15	https://www.genecards.org/cgi-bin/carddisp.pl?gene=FLCN
CDON	Cell Adhesion Associated, Oncogene Regulated	Protein Coding	51	GC11M125955	7.14	https://www.genecards.org/cgi-bin/carddisp.pl?gene=CDON
NDUFA9	NADH:Ubiquinone Oxidoreductase Subunit A9	Protein Coding	50	GC12P004649	7.14	https://www.genecards.org/cgi-bin/carddisp.pl?gene=NDUFA9
NDUFB11	NADH:Ubiquinone Oxidoreductase Subunit B11	Protein Coding	46	GC0XM047142	7.13	https://www.genecards.org/cgi-bin/carddisp.pl?gene=NDUFB11
PDHA1	Pyruvate Dehydrogenase E1 Alpha 1 Subunit	Protein Coding	55	GC0XP019271	7.13	https://www.genecards.org/cgi-bin/carddisp.pl?gene=PDHA1
UBC	Ubiquitin C	Protein Coding	48	GC12M124911	7.12	https://www.genecards.org/cgi-bin/carddisp.pl?gene=UBC
MIR221	MicroRNA 221	RNA Gene	21	GC0XM045746	7.11	https://www.genecards.org/cgi-bin/carddisp.pl?gene=MIR221
CYP7B1	Cytochrome P450 Family 7 Subfamily B Member 1	Protein Coding	51	GC08M064587	7.11	https://www.genecards.org/cgi-bin/carddisp.pl?gene=CYP7B1
RLBP1	Retinaldehyde Binding Protein 1	Protein Coding	51	GC15M089209	7.11	https://www.genecards.org/cgi-bin/carddisp.pl?gene=RLBP1
PDX1	Pancreatic And Duodenal Homeobox 1	Protein Coding	53	GC13P027921	7.11	https://www.genecards.org/cgi-bin/carddisp.pl?gene=PDX1
EIF2B2	Eukaryotic Translation Initiation Factor 2B Subunit Beta	Protein Coding	51	GC14P075002	7.1	https://www.genecards.org/cgi-bin/carddisp.pl?gene=EIF2B2
SGPL1	Sphingosine-1-Phosphate Lyase 1	Protein Coding	51	GC10P070815	7.1	https://www.genecards.org/cgi-bin/carddisp.pl?gene=SGPL1
ADRB1	Adrenoceptor Beta 1	Protein Coding	55	GC10P114044	7.09	https://www.genecards.org/cgi-bin/carddisp.pl?gene=ADRB1
NDUFA2	NADH:Ubiquinone Oxidoreductase Subunit A2	Protein Coding	48	GC05M140607	7.09	https://www.genecards.org/cgi-bin/carddisp.pl?gene=NDUFA2
TLR6	Toll Like Receptor 6	Protein Coding	50	GC04M038828	7.09	https://www.genecards.org/cgi-bin/carddisp.pl?gene=TLR6
ADH1B	Alcohol Dehydrogenase 1B (Class I), Beta Polypeptide	Protein Coding	50	GC04M099304	7.09	https://www.genecards.org/cgi-bin/carddisp.pl?gene=ADH1B
KALRN	Kalirin RhoGEF Kinase	Protein Coding	49	GC03P124033	7.09	https://www.genecards.org/cgi-bin/carddisp.pl?gene=KALRN
HADHB	Hydroxyacyl-CoA Dehydrogenase Trifunctional Multienzyme Complex Subunit Beta	Protein Coding	54	GC02P026243	7.09	https://www.genecards.org/cgi-bin/carddisp.pl?gene=HADHB
NDUFS7	NADH:Ubiquinone Oxidoreductase Core Subunit S7	Protein Coding	52	GC19P001384	7.08	https://www.genecards.org/cgi-bin/carddisp.pl?gene=NDUFS7
F2RL1	F2R Like Trypsin Receptor 1	Protein Coding	52	GC05P076818	7.08	https://www.genecards.org/cgi-bin/carddisp.pl?gene=F2RL1
CACNG2	Calcium Voltage-Gated Channel Auxiliary Subunit Gamma 2	Protein Coding	51	GC22M036561	7.08	https://www.genecards.org/cgi-bin/carddisp.pl?gene=CACNG2
SAMHD1	SAM And HD Domain Containing Deoxynucleoside Triphosphate Triphosphohydrolase 1	Protein Coding	48	GC20M036890	7.07	https://www.genecards.org/cgi-bin/carddisp.pl?gene=SAMHD1
PPBP	Pro-Platelet Basic Protein	Protein Coding	49	GC04M073986	7.07	https://www.genecards.org/cgi-bin/carddisp.pl?gene=PPBP
PLOD1	Procollagen-Lysine,2-Oxoglutarate 5-Dioxygenase 1	Protein Coding	48	GC01P011934	7.07	https://www.genecards.org/cgi-bin/carddisp.pl?gene=PLOD1
CHRM3	Cholinergic Receptor Muscarinic 3	Protein Coding	55	GC01P239386	7.07	https://www.genecards.org/cgi-bin/carddisp.pl?gene=CHRM3
IRF6	Interferon Regulatory Factor 6	Protein Coding	50	GC01M209785	7.06	https://www.genecards.org/cgi-bin/carddisp.pl?gene=IRF6
CD274	CD274 Molecule	Protein Coding	51	GC09P005450	7.06	https://www.genecards.org/cgi-bin/carddisp.pl?gene=CD274
GC	GC Vitamin D Binding Protein	Protein Coding	49	GC04M071741	7.06	https://www.genecards.org/cgi-bin/carddisp.pl?gene=GC
SLC29A3	Solute Carrier Family 29 Member 3	Protein Coding	49	GC10P071320	7.06	https://www.genecards.org/cgi-bin/carddisp.pl?gene=SLC29A3
CALM2	Calmodulin 2	Protein Coding	50	GC02M047124	7.06	https://www.genecards.org/cgi-bin/carddisp.pl?gene=CALM2
GLRA1	Glycine Receptor Alpha 1	Protein Coding	52	GC05M151799	7.05	https://www.genecards.org/cgi-bin/carddisp.pl?gene=GLRA1
MIR212	MicroRNA 212	RNA Gene	20	GC17M002050	7.05	https://www.genecards.org/cgi-bin/carddisp.pl?gene=MIR212
TNC	Tenascin C	Protein Coding	53	GC09M115019	7.04	https://www.genecards.org/cgi-bin/carddisp.pl?gene=TNC
IGHM	Immunoglobulin Heavy Constant Mu	Protein Coding	35	GC14M105852	7.04	https://www.genecards.org/cgi-bin/carddisp.pl?gene=IGHM
KRT1	Keratin 1	Protein Coding	51	GC12M052674	7.04	https://www.genecards.org/cgi-bin/carddisp.pl?gene=KRT1
MYOC	Myocilin	Protein Coding	48	GC01M171604	7.04	https://www.genecards.org/cgi-bin/carddisp.pl?gene=MYOC
CAPN10	Calpain 10	Protein Coding	48	GC02P240586	7.03	https://www.genecards.org/cgi-bin/carddisp.pl?gene=CAPN10
MIR198	MicroRNA 198	RNA Gene	20	GC03M120395	7.03	https://www.genecards.org/cgi-bin/carddisp.pl?gene=MIR198
BMPR1A	Bone Morphogenetic Protein Receptor Type 1A	Protein Coding	57	GC10P086756	7.02	https://www.genecards.org/cgi-bin/carddisp.pl?gene=BMPR1A
SMAD7	SMAD Family Member 7	Protein Coding	49	GC18M048919	7.02	https://www.genecards.org/cgi-bin/carddisp.pl?gene=SMAD7
MBTPS2	Membrane Bound Transcription Factor Peptidase, Site 2	Protein Coding	49	GC0XP021839	7	https://www.genecards.org/cgi-bin/carddisp.pl?gene=MBTPS2
KCNJ5	Potassium Voltage-Gated Channel Subfamily J Member 5	Protein Coding	54	GC11P128891	7	https://www.genecards.org/cgi-bin/carddisp.pl?gene=KCNJ5
NDUFS6	NADH:Ubiquinone Oxidoreductase Subunit S6	Protein Coding	49	GC05P001801	6.99	https://www.genecards.org/cgi-bin/carddisp.pl?gene=NDUFS6
SORT1	Sortilin 1	Protein Coding	50	GC01M109310	6.98	https://www.genecards.org/cgi-bin/carddisp.pl?gene=SORT1
ATP5F1A	ATP Synthase F1 Subunit Alpha	Protein Coding	40	GC18M046081	6.98	https://www.genecards.org/cgi-bin/carddisp.pl?gene=ATP5F1A
NARS2	Asparaginyl-TRNA Synthetase 2, Mitochondrial	Protein Coding	49	GC11M078435	6.98	https://www.genecards.org/cgi-bin/carddisp.pl?gene=NARS2
STAR	Steroidogenic Acute Regulatory Protein	Protein Coding	52	GC08M038120	6.98	https://www.genecards.org/cgi-bin/carddisp.pl?gene=STAR
FUCA1	Alpha-L-Fucosidase 1	Protein Coding	53	GC01M023845	6.98	https://www.genecards.org/cgi-bin/carddisp.pl?gene=FUCA1
DAPK1	Death Associated Protein Kinase 1	Protein Coding	54	GC09P087497	6.97	https://www.genecards.org/cgi-bin/carddisp.pl?gene=DAPK1
FGF1	Fibroblast Growth Factor 1	Protein Coding	54	GC05M142555	6.97	https://www.genecards.org/cgi-bin/carddisp.pl?gene=FGF1
DDB2	Damage Specific DNA Binding Protein 2	Protein Coding	51	GC11P047237	6.97	https://www.genecards.org/cgi-bin/carddisp.pl?gene=DDB2
OCA2	OCA2 Melanosomal Transmembrane Protein	Protein Coding	48	GC15M027754	6.96	https://www.genecards.org/cgi-bin/carddisp.pl?gene=OCA2
RIPK1	Receptor Interacting Serine/Threonine Kinase 1	Protein Coding	55	GC06P003064	6.96	https://www.genecards.org/cgi-bin/carddisp.pl?gene=RIPK1
TNFRSF10B	TNF Receptor Superfamily Member 10b	Protein Coding	57	GC08M023020	6.96	https://www.genecards.org/cgi-bin/carddisp.pl?gene=TNFRSF10B
MSTN	Myostatin	Protein Coding	51	GC02M190055	6.96	https://www.genecards.org/cgi-bin/carddisp.pl?gene=MSTN
PTS	6-Pyruvoyltetrahydropterin Synthase	Protein Coding	53	GC11P112226	6.96	https://www.genecards.org/cgi-bin/carddisp.pl?gene=PTS
SRD5A2	Steroid 5 Alpha-Reductase 2	Protein Coding	48	GC02M031485	6.96	https://www.genecards.org/cgi-bin/carddisp.pl?gene=SRD5A2
AICDA	Activation Induced Cytidine Deaminase	Protein Coding	53	GC12M008602	6.96	https://www.genecards.org/cgi-bin/carddisp.pl?gene=AICDA
GBA2	Glucosylceramidase Beta 2	Protein Coding	47	GC09M035726	6.96	https://www.genecards.org/cgi-bin/carddisp.pl?gene=GBA2
MIR346	MicroRNA 346	RNA Gene	21	GC10M086264	6.96	https://www.genecards.org/cgi-bin/carddisp.pl?gene=MIR346
CD81	CD81 Molecule	Protein Coding	53	GC11P002397	6.95	https://www.genecards.org/cgi-bin/carddisp.pl?gene=CD81
BBS4	Bardet-Biedl Syndrome 4	Protein Coding	46	GC15P072686	6.95	https://www.genecards.org/cgi-bin/carddisp.pl?gene=BBS4
S100A12	S100 Calcium Binding Protein A12	Protein Coding	46	GC01M153346	6.94	https://www.genecards.org/cgi-bin/carddisp.pl?gene=S100A12
SGCB	Sarcoglycan Beta	Protein Coding	46	GC04M052019	6.94	https://www.genecards.org/cgi-bin/carddisp.pl?gene=SGCB
F2R	Coagulation Factor II Thrombin Receptor	Protein Coding	53	GC05P076716	6.94	https://www.genecards.org/cgi-bin/carddisp.pl?gene=F2R
EFEMP1	EGF Containing Fibulin Extracellular Matrix Protein 1	Protein Coding	51	GC02M055828	6.93	https://www.genecards.org/cgi-bin/carddisp.pl?gene=EFEMP1
MTHFD1	Methylenetetrahydrofolate Dehydrogenase, Cyclohydrolase And Formyltetrahydrofolate Synthetase 1	Protein Coding	53	GC14P064388	6.93	https://www.genecards.org/cgi-bin/carddisp.pl?gene=MTHFD1
BIRC5	Baculoviral IAP Repeat Containing 5	Protein Coding	53	GC17P078214	6.92	https://www.genecards.org/cgi-bin/carddisp.pl?gene=BIRC5
CXCL9	C-X-C Motif Chemokine Ligand 9	Protein Coding	44	GC04M076001	6.92	https://www.genecards.org/cgi-bin/carddisp.pl?gene=CXCL9
DHFR	Dihydrofolate Reductase	Protein Coding	56	GC05M080626	6.92	https://www.genecards.org/cgi-bin/carddisp.pl?gene=DHFR
RECK	Reversion Inducing Cysteine Rich Protein With Kazal Motifs	Protein Coding	46	GC09P036036	6.92	https://www.genecards.org/cgi-bin/carddisp.pl?gene=RECK
PDE4A	Phosphodiesterase 4A	Protein Coding	52	GC19P010392	6.91	https://www.genecards.org/cgi-bin/carddisp.pl?gene=PDE4A
MB	Myoglobin	Protein Coding	50	GC22M035606	6.91	https://www.genecards.org/cgi-bin/carddisp.pl?gene=MB
XPC	XPC Complex Subunit, DNA Damage Recognition And Repair Factor	Protein Coding	50	GC03M014883	6.91	https://www.genecards.org/cgi-bin/carddisp.pl?gene=XPC
POGZ	Pogo Transposable Element Derived With ZNF Domain	Protein Coding	46	GC01M151375	6.9	https://www.genecards.org/cgi-bin/carddisp.pl?gene=POGZ
DEFB4A	Defensin Beta 4A	Protein Coding	42	GC08P007895	6.9	https://www.genecards.org/cgi-bin/carddisp.pl?gene=DEFB4A
FGFR4	Fibroblast Growth Factor Receptor 4	Protein Coding	59	GC05P177086	6.89	https://www.genecards.org/cgi-bin/carddisp.pl?gene=FGFR4
PAH	Phenylalanine Hydroxylase	Protein Coding	55	GC12M102836	6.89	https://www.genecards.org/cgi-bin/carddisp.pl?gene=PAH
ISG15	ISG15 Ubiquitin Like Modifier	Protein Coding	54	GC01P001001	6.89	https://www.genecards.org/cgi-bin/carddisp.pl?gene=ISG15
ZEB1	Zinc Finger E-Box Binding Homeobox 1	Protein Coding	54	GC10P031330	6.89	https://www.genecards.org/cgi-bin/carddisp.pl?gene=ZEB1
TAGAP	T Cell Activation RhoGTPase Activating Protein	Protein Coding	43	GC06M159034	6.88	https://www.genecards.org/cgi-bin/carddisp.pl?gene=TAGAP
CTNS	Cystinosin, Lysosomal Cystine Transporter	Protein Coding	50	GC17P003539	6.87	https://www.genecards.org/cgi-bin/carddisp.pl?gene=CTNS
APEX1	Apurinic/Apyrimidinic Endodeoxyribonuclease 1	Protein Coding	51	GC14P020455	6.87	https://www.genecards.org/cgi-bin/carddisp.pl?gene=APEX1
PDK3	Pyruvate Dehydrogenase Kinase 3	Protein Coding	54	GC0XP024393	6.87	https://www.genecards.org/cgi-bin/carddisp.pl?gene=PDK3
DISC2	Disrupted In Schizophrenia 2	RNA Gene	18	GC01M231814	6.87	https://www.genecards.org/cgi-bin/carddisp.pl?gene=DISC2
CRLF2	Cytokine Receptor Like Factor 2	Protein Coding	45	GC0XM001274	6.87	https://www.genecards.org/cgi-bin/carddisp.pl?gene=CRLF2
UFD1	Ubiquitin Recognition Factor In ER Associated Degradation 1	Protein Coding	40	GC22M019450	6.86	https://www.genecards.org/cgi-bin/carddisp.pl?gene=UFD1
C19orf12	Chromosome 19 Open Reading Frame 12	Protein Coding	42	GC19M029699	6.86	https://www.genecards.org/cgi-bin/carddisp.pl?gene=C19orf12
PTPN1	Protein Tyrosine Phosphatase Non-Receptor Type 1	Protein Coding	56	GC20P050510	6.86	https://www.genecards.org/cgi-bin/carddisp.pl?gene=PTPN1
SCARB1	Scavenger Receptor Class B Member 1	Protein Coding	51	GC12M124776	6.86	https://www.genecards.org/cgi-bin/carddisp.pl?gene=SCARB1
MIR375	MicroRNA 375	RNA Gene	20	GC02M219001	6.86	https://www.genecards.org/cgi-bin/carddisp.pl?gene=MIR375
ODC1	Ornithine Decarboxylase 1	Protein Coding	53	GC02M010432	6.85	https://www.genecards.org/cgi-bin/carddisp.pl?gene=ODC1
CEP164	Centrosomal Protein 164	Protein Coding	46	GC11P117314	6.84	https://www.genecards.org/cgi-bin/carddisp.pl?gene=CEP164
GPHN	Gephyrin	Protein Coding	54	GC14P066507	6.84	https://www.genecards.org/cgi-bin/carddisp.pl?gene=GPHN
GRK1	G Protein-Coupled Receptor Kinase 1	Protein Coding	49	GC13P113667	6.83	https://www.genecards.org/cgi-bin/carddisp.pl?gene=GRK1
JCAD	Junctional Cadherin 5 Associated	Protein Coding	30	GC10M030012	6.83	https://www.genecards.org/cgi-bin/carddisp.pl?gene=JCAD
COPA	Coatomer Protein Complex Subunit Alpha	Protein Coding	47	GC01M160258	6.83	https://www.genecards.org/cgi-bin/carddisp.pl?gene=COPA
PRDX2	Peroxiredoxin 2	Protein Coding	53	GC19M012796	6.83	https://www.genecards.org/cgi-bin/carddisp.pl?gene=PRDX2
SPTAN1	Spectrin Alpha, Non-Erythrocytic 1	Protein Coding	54	GC09P128552	6.83	https://www.genecards.org/cgi-bin/carddisp.pl?gene=SPTAN1
NFKB2	Nuclear Factor Kappa B Subunit 2	Protein Coding	59	GC10P102394	6.83	https://www.genecards.org/cgi-bin/carddisp.pl?gene=NFKB2
TYRP1	Tyrosinase Related Protein 1	Protein Coding	53	GC09P012683	6.83	https://www.genecards.org/cgi-bin/carddisp.pl?gene=TYRP1
LPP	LIM Domain Containing Preferred Translocation Partner In Lipoma	Protein Coding	49	GC03P188153	6.82	https://www.genecards.org/cgi-bin/carddisp.pl?gene=LPP
ANXA11	Annexin A11	Protein Coding	50	GC10M080150	6.82	https://www.genecards.org/cgi-bin/carddisp.pl?gene=ANXA11
ABCC9	ATP Binding Cassette Subfamily C Member 9	Protein Coding	51	GC12M021797	6.82	https://www.genecards.org/cgi-bin/carddisp.pl?gene=ABCC9
NDUFA1	NADH:Ubiquinone Oxidoreductase Subunit A1	Protein Coding	50	GC0XP119871	6.81	https://www.genecards.org/cgi-bin/carddisp.pl?gene=NDUFA1
DNAH8	Dynein Axonemal Heavy Chain 8	Protein Coding	41	GC06P043204	6.81	https://www.genecards.org/cgi-bin/carddisp.pl?gene=DNAH8
POR	Cytochrome P450 Oxidoreductase	Protein Coding	55	GC07P075899	6.8	https://www.genecards.org/cgi-bin/carddisp.pl?gene=POR
LOC105373119	Uncharacterized LOC105373119	RNA Gene	4	GC01M226864	6.8	https://www.genecards.org/cgi-bin/carddisp.pl?gene=LOC105373119
TAC1	Tachykinin Precursor 1	Protein Coding	50	GC07P097731	6.8	https://www.genecards.org/cgi-bin/carddisp.pl?gene=TAC1
PON3	Paraoxonase 3	Protein Coding	50	GC07M095359	6.79	https://www.genecards.org/cgi-bin/carddisp.pl?gene=PON3
PCK1	Phosphoenolpyruvate Carboxykinase 1	Protein Coding	54	GC20P057561	6.79	https://www.genecards.org/cgi-bin/carddisp.pl?gene=PCK1
HOXD13	Homeobox D13	Protein Coding	48	GC02P176092	6.78	https://www.genecards.org/cgi-bin/carddisp.pl?gene=HOXD13
SLC2A9	Solute Carrier Family 2 Member 9	Protein Coding	51	GC04M009772	6.78	https://www.genecards.org/cgi-bin/carddisp.pl?gene=SLC2A9
CNTNAP1	Contactin Associated Protein 1	Protein Coding	49	GC17P042680	6.78	https://www.genecards.org/cgi-bin/carddisp.pl?gene=CNTNAP1
BLVRB	Biliverdin Reductase B	Protein Coding	46	GC19M040447	6.77	https://www.genecards.org/cgi-bin/carddisp.pl?gene=BLVRB
CHCHD2	Coiled-Coil-Helix-Coiled-Coil-Helix Domain Containing 2	Protein Coding	45	GC07M056101	6.77	https://www.genecards.org/cgi-bin/carddisp.pl?gene=CHCHD2
CRAT	Carnitine O-Acetyltransferase	Protein Coding	50	GC09M129094	6.76	https://www.genecards.org/cgi-bin/carddisp.pl?gene=CRAT
SLC5A7	Solute Carrier Family 5 Member 7	Protein Coding	50	GC02P107969	6.76	https://www.genecards.org/cgi-bin/carddisp.pl?gene=SLC5A7
DYNC2H1	Dynein Cytoplasmic 2 Heavy Chain 1	Protein Coding	45	GC11P103109	6.76	https://www.genecards.org/cgi-bin/carddisp.pl?gene=DYNC2H1
FH	Fumarate Hydratase	Protein Coding	53	GC01M241499	6.75	https://www.genecards.org/cgi-bin/carddisp.pl?gene=FH
NEDD4L	NEDD4 Like E3 Ubiquitin Protein Ligase	Protein Coding	53	GC18P058044	6.74	https://www.genecards.org/cgi-bin/carddisp.pl?gene=NEDD4L
XBP1	X-Box Binding Protein 1	Protein Coding	52	GC22M028794	6.74	https://www.genecards.org/cgi-bin/carddisp.pl?gene=XBP1
HBG1	Hemoglobin Subunit Gamma 1	Protein Coding	48	GC11M005287	6.74	https://www.genecards.org/cgi-bin/carddisp.pl?gene=HBG1
LONP1	Lon Peptidase 1, Mitochondrial	Protein Coding	49	GC19M005691	6.74	https://www.genecards.org/cgi-bin/carddisp.pl?gene=LONP1
KCNMA1	Potassium Calcium-Activated Channel Subfamily M Alpha 1	Protein Coding	56	GC10M076869	6.74	https://www.genecards.org/cgi-bin/carddisp.pl?gene=KCNMA1
ABCA12	ATP Binding Cassette Subfamily A Member 12	Protein Coding	50	GC02M214931	6.73	https://www.genecards.org/cgi-bin/carddisp.pl?gene=ABCA12
HNMT	Histamine N-Methyltransferase	Protein Coding	50	GC02P137964	6.73	https://www.genecards.org/cgi-bin/carddisp.pl?gene=HNMT
BSG	Basigin (Ok Blood Group)	Protein Coding	50	GC19P000571	6.73	https://www.genecards.org/cgi-bin/carddisp.pl?gene=BSG
PDE8B	Phosphodiesterase 8B	Protein Coding	54	GC05P077180	6.73	https://www.genecards.org/cgi-bin/carddisp.pl?gene=PDE8B
CFAP410	Cilia And Flagella Associated Protein 410	Protein Coding	35	GC21M044330	6.73	https://www.genecards.org/cgi-bin/carddisp.pl?gene=CFAP410
WNT1	Wnt Family Member 1	Protein Coding	53	GC12P049026	6.73	https://www.genecards.org/cgi-bin/carddisp.pl?gene=WNT1
LOR	Loricrin	Protein Coding	42	GC01P153259	6.72	https://www.genecards.org/cgi-bin/carddisp.pl?gene=LOR
LEPQTL1	Leptin, Serum Levels Of	Genetic Locus	5	GC02U903086	6.72	https://www.genecards.org/cgi-bin/carddisp.pl?gene=LEPQTL1
CDK5RAP2	CDK5 Regulatory Subunit Associated Protein 2	Protein Coding	47	GC09M120388	6.72	https://www.genecards.org/cgi-bin/carddisp.pl?gene=CDK5RAP2
SMC1A	Structural Maintenance Of Chromosomes 1A	Protein Coding	51	GC0XM053401	6.72	https://www.genecards.org/cgi-bin/carddisp.pl?gene=SMC1A
ARG1	Arginase 1	Protein Coding	56	GC06P131553	6.72	https://www.genecards.org/cgi-bin/carddisp.pl?gene=ARG1
GAST	Gastrin	Protein Coding	46	GC17P041712	6.72	https://www.genecards.org/cgi-bin/carddisp.pl?gene=GAST
CXCL1	C-X-C Motif Chemokine Ligand 1	Protein Coding	49	GC04P073869	6.7	https://www.genecards.org/cgi-bin/carddisp.pl?gene=CXCL1
ACO2	Aconitase 2	Protein Coding	54	GC22P041469	6.7	https://www.genecards.org/cgi-bin/carddisp.pl?gene=ACO2
TRPC6	Transient Receptor Potential Cation Channel Subfamily C Member 6	Protein Coding	56	GC11M101356	6.69	https://www.genecards.org/cgi-bin/carddisp.pl?gene=TRPC6
LAMA1	Laminin Subunit Alpha 1	Protein Coding	51	GC18M006941	6.69	https://www.genecards.org/cgi-bin/carddisp.pl?gene=LAMA1
PIK3CG	Phosphatidylinositol-4,5-Bisphosphate 3-Kinase Catalytic Subunit Gamma	Protein Coding	54	GC07P106865	6.69	https://www.genecards.org/cgi-bin/carddisp.pl?gene=PIK3CG
IL23A	Interleukin 23 Subunit Alpha	Protein Coding	45	GC12P056335	6.69	https://www.genecards.org/cgi-bin/carddisp.pl?gene=IL23A
VAPB	VAMP Associated Protein B And C	Protein Coding	51	GC20P058389	6.69	https://www.genecards.org/cgi-bin/carddisp.pl?gene=VAPB
RHOA	Ras Homolog Family Member A	Protein Coding	52	GC03M049397	6.68	https://www.genecards.org/cgi-bin/carddisp.pl?gene=RHOA
MT-ND4L	Mitochondrially Encoded NADH:Ubiquinone Oxidoreductase Core Subunit 4L	Protein Coding	32	GCMTP010472	6.68	https://www.genecards.org/cgi-bin/carddisp.pl?gene=MT-ND4L
PF4	Platelet Factor 4	Protein Coding	48	GC04M073980	6.68	https://www.genecards.org/cgi-bin/carddisp.pl?gene=PF4
DVL1	Dishevelled Segment Polarity Protein 1	Protein Coding	53	GC01M001335	6.67	https://www.genecards.org/cgi-bin/carddisp.pl?gene=DVL1
B9D1	B9 Domain Containing 1	Protein Coding	42	GC17M019244	6.67	https://www.genecards.org/cgi-bin/carddisp.pl?gene=B9D1
HK1	Hexokinase 1	Protein Coding	57	GC10P069269	6.67	https://www.genecards.org/cgi-bin/carddisp.pl?gene=HK1
AOC3	Amine Oxidase Copper Containing 3	Protein Coding	50	GC17P042851	6.67	https://www.genecards.org/cgi-bin/carddisp.pl?gene=AOC3
IL6ST	Interleukin 6 Signal Transducer	Protein Coding	51	GC05M055935	6.66	https://www.genecards.org/cgi-bin/carddisp.pl?gene=IL6ST
RHD	Rh Blood Group D Antigen	Protein Coding	46	GC01P025272	6.66	https://www.genecards.org/cgi-bin/carddisp.pl?gene=RHD
C1QA	Complement C1q A Chain	Protein Coding	52	GC01P022636	6.66	https://www.genecards.org/cgi-bin/carddisp.pl?gene=C1QA
ANK2	Ankyrin 2	Protein Coding	48	GC04P112818	6.65	https://www.genecards.org/cgi-bin/carddisp.pl?gene=ANK2
AGK	Acylglycerol Kinase	Protein Coding	48	GC07P141551	6.65	https://www.genecards.org/cgi-bin/carddisp.pl?gene=AGK
MIR34C	MicroRNA 34c	RNA Gene	21	GC11P111565	6.64	https://www.genecards.org/cgi-bin/carddisp.pl?gene=MIR34C
SYK	Spleen Associated Tyrosine Kinase	Protein Coding	56	GC09P091055	6.64	https://www.genecards.org/cgi-bin/carddisp.pl?gene=SYK
WDTC1	WD And Tetratricopeptide Repeats 1	Protein Coding	40	GC01P027245	6.64	https://www.genecards.org/cgi-bin/carddisp.pl?gene=WDTC1
PNP	Purine Nucleoside Phosphorylase	Protein Coding	54	GC14P020468	6.64	https://www.genecards.org/cgi-bin/carddisp.pl?gene=PNP
IL18R1	Interleukin 18 Receptor 1	Protein Coding	49	GC02P102345	6.63	https://www.genecards.org/cgi-bin/carddisp.pl?gene=IL18R1
EPHX2	Epoxide Hydrolase 2	Protein Coding	53	GC08P027490	6.63	https://www.genecards.org/cgi-bin/carddisp.pl?gene=EPHX2
TRH	Thyrotropin Releasing Hormone	Protein Coding	48	GC03P129974	6.62	https://www.genecards.org/cgi-bin/carddisp.pl?gene=TRH
NAIP	NLR Family Apoptosis Inhibitory Protein	Protein Coding	46	GC05M070968	6.62	https://www.genecards.org/cgi-bin/carddisp.pl?gene=NAIP
CHRNE	Cholinergic Receptor Nicotinic Epsilon Subunit	Protein Coding	51	GC17M004897	6.61	https://www.genecards.org/cgi-bin/carddisp.pl?gene=CHRNE
HDAC2	Histone Deacetylase 2	Protein Coding	58	GC06M113933	6.61	https://www.genecards.org/cgi-bin/carddisp.pl?gene=HDAC2
POSTN	Periostin	Protein Coding	50	GC13M037562	6.59	https://www.genecards.org/cgi-bin/carddisp.pl?gene=POSTN
NDUFB8	NADH:Ubiquinone Oxidoreductase Subunit B8	Protein Coding	49	GC10M100523	6.59	https://www.genecards.org/cgi-bin/carddisp.pl?gene=NDUFB8
PRKD1	Protein Kinase D1	Protein Coding	54	GC14M029576	6.59	https://www.genecards.org/cgi-bin/carddisp.pl?gene=PRKD1
CLDN16	Claudin 16	Protein Coding	48	GC03P190322	6.58	https://www.genecards.org/cgi-bin/carddisp.pl?gene=CLDN16
DEFB1	Defensin Beta 1	Protein Coding	45	GC08M006870	6.58	https://www.genecards.org/cgi-bin/carddisp.pl?gene=DEFB1
MCL1	MCL1 Apoptosis Regulator, BCL2 Family Member	Protein Coding	54	GC01M150596	6.58	https://www.genecards.org/cgi-bin/carddisp.pl?gene=MCL1
PRKCZ	Protein Kinase C Zeta	Protein Coding	55	GC01P002050	6.57	https://www.genecards.org/cgi-bin/carddisp.pl?gene=PRKCZ
EDAR	Ectodysplasin A Receptor	Protein Coding	48	GC02M108894	6.57	https://www.genecards.org/cgi-bin/carddisp.pl?gene=EDAR
FOXG1	Forkhead Box G1	Protein Coding	50	GC14P028766	6.57	https://www.genecards.org/cgi-bin/carddisp.pl?gene=FOXG1
CX3CL1	C-X3-C Motif Chemokine Ligand 1	Protein Coding	48	GC16P057372	6.57	https://www.genecards.org/cgi-bin/carddisp.pl?gene=CX3CL1
CTSG	Cathepsin G	Protein Coding	51	GC14M024573	6.57	https://www.genecards.org/cgi-bin/carddisp.pl?gene=CTSG
KCNN3	Potassium Calcium-Activated Channel Subfamily N Member 3	Protein Coding	48	GC01M154669	6.56	https://www.genecards.org/cgi-bin/carddisp.pl?gene=KCNN3
HELLS	Helicase, Lymphoid Specific	Protein Coding	51	GC10P094501	6.56	https://www.genecards.org/cgi-bin/carddisp.pl?gene=HELLS
TRAF3IP2	TRAF3 Interacting Protein 2	Protein Coding	50	GC06M111555	6.55	https://www.genecards.org/cgi-bin/carddisp.pl?gene=TRAF3IP2
GFRA1	GDNF Family Receptor Alpha 1	Protein Coding	50	GC10M116056	6.55	https://www.genecards.org/cgi-bin/carddisp.pl?gene=GFRA1
EIF2AK4	Eukaryotic Translation Initiation Factor 2 Alpha Kinase 4	Protein Coding	51	GC15P039934	6.55	https://www.genecards.org/cgi-bin/carddisp.pl?gene=EIF2AK4
GLS	Glutaminase	Protein Coding	51	GC02P190880	6.55	https://www.genecards.org/cgi-bin/carddisp.pl?gene=GLS
LDB3	LIM Domain Binding 3	Protein Coding	47	GC10P086666	6.54	https://www.genecards.org/cgi-bin/carddisp.pl?gene=LDB3
GABBR1	Gamma-Aminobutyric Acid Type B Receptor Subunit 1	Protein Coding	53	GC06M029555	6.53	https://www.genecards.org/cgi-bin/carddisp.pl?gene=GABBR1
SLC25A13	Solute Carrier Family 25 Member 13	Protein Coding	51	GC07M096120	6.53	https://www.genecards.org/cgi-bin/carddisp.pl?gene=SLC25A13
MYLK	Myosin Light Chain Kinase	Protein Coding	59	GC03M123610	6.53	https://www.genecards.org/cgi-bin/carddisp.pl?gene=MYLK
BAP1	BRCA1 Associated Protein 1	Protein Coding	51	GC03M052410	6.52	https://www.genecards.org/cgi-bin/carddisp.pl?gene=BAP1
PGM1	Phosphoglucomutase 1	Protein Coding	53	GC01P063593	6.52	https://www.genecards.org/cgi-bin/carddisp.pl?gene=PGM1
CTNNA1	Catenin Alpha 1	Protein Coding	54	GC05P138613	6.52	https://www.genecards.org/cgi-bin/carddisp.pl?gene=CTNNA1
FABP3	Fatty Acid Binding Protein 3	Protein Coding	50	GC01M031365	6.51	https://www.genecards.org/cgi-bin/carddisp.pl?gene=FABP3
SOD3	Superoxide Dismutase 3	Protein Coding	45	GC04P024798	6.51	https://www.genecards.org/cgi-bin/carddisp.pl?gene=SOD3
HMGA1	High Mobility Group AT-Hook 1	Protein Coding	51	GC06P043092	6.5	https://www.genecards.org/cgi-bin/carddisp.pl?gene=HMGA1
ERVW-1	Endogenous Retrovirus Group W Member 1, Envelope	Protein Coding	37	GC07M092468	6.5	https://www.genecards.org/cgi-bin/carddisp.pl?gene=ERVW-1
PIEZO1	Piezo Type Mechanosensitive Ion Channel Component 1	Protein Coding	42	GC16M088781	6.5	https://www.genecards.org/cgi-bin/carddisp.pl?gene=PIEZO1
LGALS3	Galectin 3	Protein Coding	51	GC14P055124	6.49	https://www.genecards.org/cgi-bin/carddisp.pl?gene=LGALS3
MSMB	Microseminoprotein Beta	Protein Coding	46	GC10M046033	6.49	https://www.genecards.org/cgi-bin/carddisp.pl?gene=MSMB
ADAMTSL1	ADAMTS Like 1	Protein Coding	48	GC09P017906	6.49	https://www.genecards.org/cgi-bin/carddisp.pl?gene=ADAMTSL1
ITGA7	Integrin Subunit Alpha 7	Protein Coding	53	GC12M055684	6.48	https://www.genecards.org/cgi-bin/carddisp.pl?gene=ITGA7
OTX2	Orthodenticle Homeobox 2	Protein Coding	51	GC14M056799	6.48	https://www.genecards.org/cgi-bin/carddisp.pl?gene=OTX2
UBE2L3	Ubiquitin Conjugating Enzyme E2 L3	Protein Coding	52	GC22P021549	6.48	https://www.genecards.org/cgi-bin/carddisp.pl?gene=UBE2L3
MAF	MAF BZIP Transcription Factor	Protein Coding	52	GC16M079212	6.48	https://www.genecards.org/cgi-bin/carddisp.pl?gene=MAF
VTN	Vitronectin	Protein Coding	50	GC17M029379	6.47	https://www.genecards.org/cgi-bin/carddisp.pl?gene=VTN
MLH3	MutL Homolog 3	Protein Coding	47	GC14M075013	6.47	https://www.genecards.org/cgi-bin/carddisp.pl?gene=MLH3
ZFYVE26	Zinc Finger FYVE-Type Containing 26	Protein Coding	45	GC14M067727	6.47	https://www.genecards.org/cgi-bin/carddisp.pl?gene=ZFYVE26
MX1	MX Dynamin Like GTPase 1	Protein Coding	47	GC21P041420	6.47	https://www.genecards.org/cgi-bin/carddisp.pl?gene=MX1
SUFU	SUFU Negative Regulator Of Hedgehog Signaling	Protein Coding	50	GC10P102503	6.46	https://www.genecards.org/cgi-bin/carddisp.pl?gene=SUFU
BCL2L11	BCL2 Like 11	Protein Coding	51	GC02P111119	6.45	https://www.genecards.org/cgi-bin/carddisp.pl?gene=BCL2L11
BLOC1S3	Biogenesis Of Lysosomal Organelles Complex 1 Subunit 3	Protein Coding	42	GC19P045178	6.45	https://www.genecards.org/cgi-bin/carddisp.pl?gene=BLOC1S3
APPL1	Adaptor Protein, Phosphotyrosine Interacting With PH Domain And Leucine Zipper 1	Protein Coding	51	GC03P057227	6.45	https://www.genecards.org/cgi-bin/carddisp.pl?gene=APPL1
VKORC1	Vitamin K Epoxide Reductase Complex Subunit 1	Protein Coding	53	GC16M031105	6.45	https://www.genecards.org/cgi-bin/carddisp.pl?gene=VKORC1
ACKR1	Atypical Chemokine Receptor 1 (Duffy Blood Group)	Protein Coding	41	GC01P159203	6.45	https://www.genecards.org/cgi-bin/carddisp.pl?gene=ACKR1
GMPPB	GDP-Mannose Pyrophosphorylase B	Protein Coding	51	GC03M049716	6.44	https://www.genecards.org/cgi-bin/carddisp.pl?gene=GMPPB
COLEC12	Collectin Subfamily Member 12	Protein Coding	45	GC18M000309	6.42	https://www.genecards.org/cgi-bin/carddisp.pl?gene=COLEC12
AFF2	AF4/FMR2 Family Member 2	Protein Coding	48	GC0XP148500	6.42	https://www.genecards.org/cgi-bin/carddisp.pl?gene=AFF2
CDKAL1	CDK5 Regulatory Subunit Associated Protein 1 Like 1	Protein Coding	43	GC06P020534	6.4	https://www.genecards.org/cgi-bin/carddisp.pl?gene=CDKAL1
ATP5F1E	ATP Synthase F1 Subunit Epsilon	Protein Coding	37	GC20M059026	6.4	https://www.genecards.org/cgi-bin/carddisp.pl?gene=ATP5F1E
HIKESHI	Heat Shock Protein Nuclear Import Factor Hikeshi	Protein Coding	35	GC11P086303	6.4	https://www.genecards.org/cgi-bin/carddisp.pl?gene=HIKESHI
ERLIN2	ER Lipid Raft Associated 2	Protein Coding	47	GC08P037736	6.4	https://www.genecards.org/cgi-bin/carddisp.pl?gene=ERLIN2
SNAI2	Snail Family Transcriptional Repressor 2	Protein Coding	51	GC08M048854	6.4	https://www.genecards.org/cgi-bin/carddisp.pl?gene=SNAI2
LRP4	LDL Receptor Related Protein 4	Protein Coding	49	GC11M056018	6.39	https://www.genecards.org/cgi-bin/carddisp.pl?gene=LRP4
LIMS2	LIM Zinc Finger Domain Containing 2	Protein Coding	46	GC02M127638	6.39	https://www.genecards.org/cgi-bin/carddisp.pl?gene=LIMS2
CDK2	Cyclin Dependent Kinase 2	Protein Coding	60	GC12P055966	6.39	https://www.genecards.org/cgi-bin/carddisp.pl?gene=CDK2
SLC2A4	Solute Carrier Family 2 Member 4	Protein Coding	53	GC17P007282	6.39	https://www.genecards.org/cgi-bin/carddisp.pl?gene=SLC2A4
FOXP2	Forkhead Box P2	Protein Coding	50	GC07P114086	6.39	https://www.genecards.org/cgi-bin/carddisp.pl?gene=FOXP2
GSTO1	Glutathione S-Transferase Omega 1	Protein Coding	50	GC10P104235	6.39	https://www.genecards.org/cgi-bin/carddisp.pl?gene=GSTO1
SETD1A	SET Domain Containing 1A, Histone Lysine Methyltransferase	Protein Coding	47	GC16P030948	6.38	https://www.genecards.org/cgi-bin/carddisp.pl?gene=SETD1A
GPX4	Glutathione Peroxidase 4	Protein Coding	53	GC19P001103	6.38	https://www.genecards.org/cgi-bin/carddisp.pl?gene=GPX4
EYA4	EYA Transcriptional Coactivator And Phosphatase 4	Protein Coding	49	GC06P133185	6.38	https://www.genecards.org/cgi-bin/carddisp.pl?gene=EYA4
LRPAP1	LDL Receptor Related Protein Associated Protein 1	Protein Coding	50	GC04M003508	6.38	https://www.genecards.org/cgi-bin/carddisp.pl?gene=LRPAP1
AMPD1	Adenosine Monophosphate Deaminase 1	Protein Coding	51	GC01M114673	6.38	https://www.genecards.org/cgi-bin/carddisp.pl?gene=AMPD1
TXNRD2	Thioredoxin Reductase 2	Protein Coding	53	GC22M019863	6.38	https://www.genecards.org/cgi-bin/carddisp.pl?gene=TXNRD2
CBL	Cbl Proto-Oncogene	Protein Coding	57	GC11P119206	6.36	https://www.genecards.org/cgi-bin/carddisp.pl?gene=CBL
PAPPA	Pappalysin 1	Protein Coding	47	GC09P116162	6.36	https://www.genecards.org/cgi-bin/carddisp.pl?gene=PAPPA
HPGD	15-Hydroxyprostaglandin Dehydrogenase	Protein Coding	54	GC04M174490	6.35	https://www.genecards.org/cgi-bin/carddisp.pl?gene=HPGD
FGF9	Fibroblast Growth Factor 9	Protein Coding	50	GC13P021671	6.35	https://www.genecards.org/cgi-bin/carddisp.pl?gene=FGF9
HNRNPDL	Heterogeneous Nuclear Ribonucleoprotein D Like	Protein Coding	45	GC04M082422	6.35	https://www.genecards.org/cgi-bin/carddisp.pl?gene=HNRNPDL
HRH3	Histamine Receptor H3	Protein Coding	47	GC20M062214	6.34	https://www.genecards.org/cgi-bin/carddisp.pl?gene=HRH3
CYP3A4	Cytochrome P450 Family 3 Subfamily A Member 4	Protein Coding	56	GC07M099759	6.34	https://www.genecards.org/cgi-bin/carddisp.pl?gene=CYP3A4
CD34	CD34 Molecule	Protein Coding	50	GC01M207880	6.33	https://www.genecards.org/cgi-bin/carddisp.pl?gene=CD34
CTSH	Cathepsin H	Protein Coding	53	GC15M078925	6.33	https://www.genecards.org/cgi-bin/carddisp.pl?gene=CTSH
UCP2	Uncoupling Protein 2	Protein Coding	51	GC11M073974	6.33	https://www.genecards.org/cgi-bin/carddisp.pl?gene=UCP2
EPHB2	EPH Receptor B2	Protein Coding	57	GC01P022710	6.32	https://www.genecards.org/cgi-bin/carddisp.pl?gene=EPHB2
EXOSC3	Exosome Component 3	Protein Coding	49	GC09M037772	6.31	https://www.genecards.org/cgi-bin/carddisp.pl?gene=EXOSC3
EEF1A2	Eukaryotic Translation Elongation Factor 1 Alpha 2	Protein Coding	52	GC20M063488	6.31	https://www.genecards.org/cgi-bin/carddisp.pl?gene=EEF1A2
CTSL	Cathepsin L	Protein Coding	52	GC09P087725	6.31	https://www.genecards.org/cgi-bin/carddisp.pl?gene=CTSL
HPS1	HPS1 Biogenesis Of Lysosomal Organelles Complex 3 Subunit 1	Protein Coding	47	GC10M098416	6.3	https://www.genecards.org/cgi-bin/carddisp.pl?gene=HPS1
AFG3L2	AFG3 Like Matrix AAA Peptidase Subunit 2	Protein Coding	50	GC18M012328	6.3	https://www.genecards.org/cgi-bin/carddisp.pl?gene=AFG3L2
APRT	Adenine Phosphoribosyltransferase	Protein Coding	53	GC16M088810	6.3	https://www.genecards.org/cgi-bin/carddisp.pl?gene=APRT
PTX3	Pentraxin 3	Protein Coding	48	GC03P157436	6.3	https://www.genecards.org/cgi-bin/carddisp.pl?gene=PTX3
HABP2	Hyaluronan Binding Protein 2	Protein Coding	50	GC10P113550	6.28	https://www.genecards.org/cgi-bin/carddisp.pl?gene=HABP2
SREBF1	Sterol Regulatory Element Binding Transcription Factor 1	Protein Coding	50	GC17M017810	6.28	https://www.genecards.org/cgi-bin/carddisp.pl?gene=SREBF1
ENTPD1	Ectonucleoside Triphosphate Diphosphohydrolase 1	Protein Coding	53	GC10P095711	6.27	https://www.genecards.org/cgi-bin/carddisp.pl?gene=ENTPD1
FANCG	FA Complementation Group G	Protein Coding	49	GC09M035073	6.27	https://www.genecards.org/cgi-bin/carddisp.pl?gene=FANCG
BECN1	Beclin 1	Protein Coding	53	GC17M042810	6.27	https://www.genecards.org/cgi-bin/carddisp.pl?gene=BECN1
ADCY10	Adenylate Cyclase 10	Protein Coding	51	GC01M167778	6.27	https://www.genecards.org/cgi-bin/carddisp.pl?gene=ADCY10
NALCN	Sodium Leak Channel, Non-Selective	Protein Coding	46	GC13M101053	6.27	https://www.genecards.org/cgi-bin/carddisp.pl?gene=NALCN
NDUFA4	NDUFA4 Mitochondrial Complex Associated	Protein Coding	47	GC07M010938	6.27	https://www.genecards.org/cgi-bin/carddisp.pl?gene=NDUFA4
IREB2	Iron Responsive Element Binding Protein 2	Protein Coding	48	GC15P078437	6.27	https://www.genecards.org/cgi-bin/carddisp.pl?gene=IREB2
RBCK1	RANBP2-Type And C3HC4-Type Zinc Finger Containing 1	Protein Coding	48	GC20P000407	6.26	https://www.genecards.org/cgi-bin/carddisp.pl?gene=RBCK1
TCIRG1	T Cell Immune Regulator 1, ATPase H+ Transporting V0 Subunit A3	Protein Coding	50	GC11P068038	6.26	https://www.genecards.org/cgi-bin/carddisp.pl?gene=TCIRG1
CISD2	CDGSH Iron Sulfur Domain 2	Protein Coding	47	GC04P102868	6.26	https://www.genecards.org/cgi-bin/carddisp.pl?gene=CISD2
FANCA	FA Complementation Group A	Protein Coding	54	GC16M089740	6.26	https://www.genecards.org/cgi-bin/carddisp.pl?gene=FANCA
AP1S1	Adaptor Related Protein Complex 1 Subunit Sigma 1	Protein Coding	46	GC07P101154	6.26	https://www.genecards.org/cgi-bin/carddisp.pl?gene=AP1S1
MAP3K1	Mitogen-Activated Protein Kinase Kinase Kinase 1	Protein Coding	56	GC05P056815	6.25	https://www.genecards.org/cgi-bin/carddisp.pl?gene=MAP3K1
PCSK1	Proprotein Convertase Subtilisin/Kexin Type 1	Protein Coding	53	GC05M096391	6.25	https://www.genecards.org/cgi-bin/carddisp.pl?gene=PCSK1
GRP	Gastrin Releasing Peptide	Protein Coding	46	GC18P059220	6.25	https://www.genecards.org/cgi-bin/carddisp.pl?gene=GRP
GLI1	GLI Family Zinc Finger 1	Protein Coding	53	GC12P057460	6.24	https://www.genecards.org/cgi-bin/carddisp.pl?gene=GLI1
GET1	Guided Entry Of Tail-Anchored Proteins Factor 1	Protein Coding	31	GC21P039377	6.24	https://www.genecards.org/cgi-bin/carddisp.pl?gene=GET1
DSCAM	DS Cell Adhesion Molecule	Protein Coding	46	GC21M040010	6.24	https://www.genecards.org/cgi-bin/carddisp.pl?gene=DSCAM
CHRNA1	Cholinergic Receptor Nicotinic Alpha 1 Subunit	Protein Coding	51	GC02M174747	6.24	https://www.genecards.org/cgi-bin/carddisp.pl?gene=CHRNA1
PNKP	Polynucleotide Kinase 3'-Phosphatase	Protein Coding	51	GC19M049861	6.24	https://www.genecards.org/cgi-bin/carddisp.pl?gene=PNKP
GCDH	Glutaryl-CoA Dehydrogenase	Protein Coding	53	GC19P012891	6.23	https://www.genecards.org/cgi-bin/carddisp.pl?gene=GCDH
BGN	Biglycan	Protein Coding	49	GC0XP153494	6.23	https://www.genecards.org/cgi-bin/carddisp.pl?gene=BGN
FURIN	Furin, Paired Basic Amino Acid Cleaving Enzyme	Protein Coding	54	GC15P090868	6.23	https://www.genecards.org/cgi-bin/carddisp.pl?gene=FURIN
PLTP	Phospholipid Transfer Protein	Protein Coding	48	GC20M045898	6.23	https://www.genecards.org/cgi-bin/carddisp.pl?gene=PLTP
STN1	STN1 Subunit Of CST Complex	Protein Coding	37	GC10M103872	6.23	https://www.genecards.org/cgi-bin/carddisp.pl?gene=STN1
CPT1A	Carnitine Palmitoyltransferase 1A	Protein Coding	55	GC11M068772	6.22	https://www.genecards.org/cgi-bin/carddisp.pl?gene=CPT1A
PRKAA1	Protein Kinase AMP-Activated Catalytic Subunit Alpha 1	Protein Coding	54	GC05M040759	6.22	https://www.genecards.org/cgi-bin/carddisp.pl?gene=PRKAA1
WNT5A	Wnt Family Member 5A	Protein Coding	56	GC03M055474	6.22	https://www.genecards.org/cgi-bin/carddisp.pl?gene=WNT5A
BMP7	Bone Morphogenetic Protein 7	Protein Coding	51	GC20M057168	6.21	https://www.genecards.org/cgi-bin/carddisp.pl?gene=BMP7
MIR200A	MicroRNA 200a	RNA Gene	22	GC01P001206	6.21	https://www.genecards.org/cgi-bin/carddisp.pl?gene=MIR200A
OPRM1	Opioid Receptor Mu 1	Protein Coding	56	GC06P153921	6.21	https://www.genecards.org/cgi-bin/carddisp.pl?gene=OPRM1
CLOCK	Clock Circadian Regulator	Protein Coding	50	GC04M055427	6.19	https://www.genecards.org/cgi-bin/carddisp.pl?gene=CLOCK
KCNC1	Potassium Voltage-Gated Channel Subfamily C Member 1	Protein Coding	50	GC11P017756	6.19	https://www.genecards.org/cgi-bin/carddisp.pl?gene=KCNC1
PRRT2	Proline Rich Transmembrane Protein 2	Protein Coding	45	GC16P029811	6.19	https://www.genecards.org/cgi-bin/carddisp.pl?gene=PRRT2
CALM3	Calmodulin 3	Protein Coding	48	GC19P046601	6.18	https://www.genecards.org/cgi-bin/carddisp.pl?gene=CALM3
MCOLN1	Mucolipin 1	Protein Coding	51	GC19P007523	6.18	https://www.genecards.org/cgi-bin/carddisp.pl?gene=MCOLN1
DCDC2	Doublecortin Domain Containing 2	Protein Coding	45	GC06M024122	6.18	https://www.genecards.org/cgi-bin/carddisp.pl?gene=DCDC2
RNASEL	Ribonuclease L	Protein Coding	51	GC01M182542	6.18	https://www.genecards.org/cgi-bin/carddisp.pl?gene=RNASEL
AMBP	Alpha-1-Microglobulin/Bikunin Precursor	Protein Coding	47	GC09M114060	6.18	https://www.genecards.org/cgi-bin/carddisp.pl?gene=AMBP
PTK2B	Protein Tyrosine Kinase 2 Beta	Protein Coding	55	GC08P027311	6.18	https://www.genecards.org/cgi-bin/carddisp.pl?gene=PTK2B
PPP2R2B	Protein Phosphatase 2 Regulatory Subunit Bbeta	Protein Coding	51	GC05M146549	6.18	https://www.genecards.org/cgi-bin/carddisp.pl?gene=PPP2R2B
VPS13B	Vacuolar Protein Sorting 13 Homolog B	Protein Coding	45	GC08P099011	6.17	https://www.genecards.org/cgi-bin/carddisp.pl?gene=VPS13B
MALT1	MALT1 Paracaspase	Protein Coding	54	GC18P058671	6.17	https://www.genecards.org/cgi-bin/carddisp.pl?gene=MALT1
WNT3	Wnt Family Member 3	Protein Coding	53	GC17M046762	6.17	https://www.genecards.org/cgi-bin/carddisp.pl?gene=WNT3
IRAK1	Interleukin 1 Receptor Associated Kinase 1	Protein Coding	55	GC0XM154010	6.16	https://www.genecards.org/cgi-bin/carddisp.pl?gene=IRAK1
GOLM1	Golgi Membrane Protein 1	Protein Coding	45	GC09M086026	6.16	https://www.genecards.org/cgi-bin/carddisp.pl?gene=GOLM1
BLM	BLM RecQ Like Helicase	Protein Coding	54	GC15P090717	6.16	https://www.genecards.org/cgi-bin/carddisp.pl?gene=BLM
VCAN	Versican	Protein Coding	53	GC05P083471	6.16	https://www.genecards.org/cgi-bin/carddisp.pl?gene=VCAN
CTNND2	Catenin Delta 2	Protein Coding	48	GC05M010971	6.16	https://www.genecards.org/cgi-bin/carddisp.pl?gene=CTNND2
LHCGR	Luteinizing Hormone/Choriogonadotropin Receptor	Protein Coding	54	GC02M048647	6.16	https://www.genecards.org/cgi-bin/carddisp.pl?gene=LHCGR
AGTR2	Angiotensin II Receptor Type 2	Protein Coding	50	GC0XP116170	6.15	https://www.genecards.org/cgi-bin/carddisp.pl?gene=AGTR2
DPP6	Dipeptidyl Peptidase Like 6	Protein Coding	50	GC07P153867	6.15	https://www.genecards.org/cgi-bin/carddisp.pl?gene=DPP6
DKK2	Dickkopf WNT Signaling Pathway Inhibitor 2	Protein Coding	50	GC04M106921	6.15	https://www.genecards.org/cgi-bin/carddisp.pl?gene=DKK2
MIR222	MicroRNA 222	RNA Gene	21	GC0XM045747	6.15	https://www.genecards.org/cgi-bin/carddisp.pl?gene=MIR222
RASGRP2	RAS Guanyl Releasing Protein 2	Protein Coding	51	GC11M064744	6.15	https://www.genecards.org/cgi-bin/carddisp.pl?gene=RASGRP2
ITGB1	Integrin Subunit Beta 1	Protein Coding	56	GC10M032936	6.15	https://www.genecards.org/cgi-bin/carddisp.pl?gene=ITGB1
CTCF	CCCTC-Binding Factor	Protein Coding	53	GC16P067563	6.14	https://www.genecards.org/cgi-bin/carddisp.pl?gene=CTCF
PPOX	Protoporphyrinogen Oxidase	Protein Coding	50	GC01P161167	6.14	https://www.genecards.org/cgi-bin/carddisp.pl?gene=PPOX
NTNG1	Netrin G1	Protein Coding	47	GC01P107140	6.14	https://www.genecards.org/cgi-bin/carddisp.pl?gene=NTNG1
ICOSLG	Inducible T Cell Costimulator Ligand	Protein Coding	45	GC21M044222	6.13	https://www.genecards.org/cgi-bin/carddisp.pl?gene=ICOSLG
SYT1	Synaptotagmin 1	Protein Coding	52	GC12P078863	6.12	https://www.genecards.org/cgi-bin/carddisp.pl?gene=SYT1
LOXL1	Lysyl Oxidase Like 1	Protein Coding	49	GC15P073925	6.12	https://www.genecards.org/cgi-bin/carddisp.pl?gene=LOXL1
XYLT2	Xylosyltransferase 2	Protein Coding	53	GC17P050347	6.12	https://www.genecards.org/cgi-bin/carddisp.pl?gene=XYLT2
ARHGAP45	Rho GTPase Activating Protein 45	Protein Coding	35	GC19P001065	6.11	https://www.genecards.org/cgi-bin/carddisp.pl?gene=ARHGAP45
ADRA2B	Adrenoceptor Alpha 2B	Protein Coding	53	GC02M096112	6.11	https://www.genecards.org/cgi-bin/carddisp.pl?gene=ADRA2B
CSF3R	Colony Stimulating Factor 3 Receptor	Protein Coding	54	GC01M036466	6.11	https://www.genecards.org/cgi-bin/carddisp.pl?gene=CSF3R
AQP1	Aquaporin 1 (Colton Blood Group)	Protein Coding	52	GC07P030911	6.11	https://www.genecards.org/cgi-bin/carddisp.pl?gene=AQP1
RPS6KB1	Ribosomal Protein S6 Kinase B1	Protein Coding	56	GC17P059893	6.11	https://www.genecards.org/cgi-bin/carddisp.pl?gene=RPS6KB1
CASK	Calcium/Calmodulin Dependent Serine Protein Kinase	Protein Coding	55	GC0XM041514	6.1	https://www.genecards.org/cgi-bin/carddisp.pl?gene=CASK
KLF6	Kruppel Like Factor 6	Protein Coding	50	GC10M003812	6.1	https://www.genecards.org/cgi-bin/carddisp.pl?gene=KLF6
PEX14	Peroxisomal Biogenesis Factor 14	Protein Coding	50	GC01P010472	6.1	https://www.genecards.org/cgi-bin/carddisp.pl?gene=PEX14
RORA	RAR Related Orphan Receptor A	Protein Coding	55	GC15M060488	6.09	https://www.genecards.org/cgi-bin/carddisp.pl?gene=RORA
TGM3	Transglutaminase 3	Protein Coding	48	GC20P002276	6.09	https://www.genecards.org/cgi-bin/carddisp.pl?gene=TGM3
IL18RAP	Interleukin 18 Receptor Accessory Protein	Protein Coding	45	GC02P102418	6.08	https://www.genecards.org/cgi-bin/carddisp.pl?gene=IL18RAP
CD9	CD9 Molecule	Protein Coding	50	GC12P006271	6.08	https://www.genecards.org/cgi-bin/carddisp.pl?gene=CD9
TUBA1A	Tubulin Alpha 1a	Protein Coding	54	GC12M049184	6.07	https://www.genecards.org/cgi-bin/carddisp.pl?gene=TUBA1A
PPARD	Peroxisome Proliferator Activated Receptor Delta	Protein Coding	54	GC06P043121	6.07	https://www.genecards.org/cgi-bin/carddisp.pl?gene=PPARD
CHRNA3	Cholinergic Receptor Nicotinic Alpha 3 Subunit	Protein Coding	50	GC15M078594	6.07	https://www.genecards.org/cgi-bin/carddisp.pl?gene=CHRNA3
UBD	Ubiquitin D	Protein Coding	45	GC06M029556	6.07	https://www.genecards.org/cgi-bin/carddisp.pl?gene=UBD
POLR1C	RNA Polymerase I And III Subunit C	Protein Coding	50	GC06P044243	6.06	https://www.genecards.org/cgi-bin/carddisp.pl?gene=POLR1C
RNPC3	RNA Binding Region (RNP1, RRM) Containing 3	Protein Coding	41	GC01P103525	6.06	https://www.genecards.org/cgi-bin/carddisp.pl?gene=RNPC3
IRF7	Interferon Regulatory Factor 7	Protein Coding	53	GC11M000612	6.05	https://www.genecards.org/cgi-bin/carddisp.pl?gene=IRF7
DKK4	Dickkopf WNT Signaling Pathway Inhibitor 4	Protein Coding	44	GC08M042350	6.05	https://www.genecards.org/cgi-bin/carddisp.pl?gene=DKK4
NIPBL	NIPBL Cohesin Loading Factor	Protein Coding	46	GC05P036876	6.05	https://www.genecards.org/cgi-bin/carddisp.pl?gene=NIPBL
ELP1	Elongator Complex Protein 1	Protein Coding	39	GC09M108868	6.05	https://www.genecards.org/cgi-bin/carddisp.pl?gene=ELP1
BSND	Barttin CLCNK Type Accessory Beta Subunit	Protein Coding	46	GC01P054998	6.05	https://www.genecards.org/cgi-bin/carddisp.pl?gene=BSND
ACTG2	Actin Gamma 2, Smooth Muscle	Protein Coding	52	GC02P073892	6.05	https://www.genecards.org/cgi-bin/carddisp.pl?gene=ACTG2
PGK1	Phosphoglycerate Kinase 1	Protein Coding	55	GC0XP077919	6.05	https://www.genecards.org/cgi-bin/carddisp.pl?gene=PGK1
TRAF3IP1	TRAF3 Interacting Protein 1	Protein Coding	44	GC02P238320	6.05	https://www.genecards.org/cgi-bin/carddisp.pl?gene=TRAF3IP1
IL1RL1	Interleukin 1 Receptor Like 1	Protein Coding	47	GC02P102294	6.04	https://www.genecards.org/cgi-bin/carddisp.pl?gene=IL1RL1
MAP3K5	Mitogen-Activated Protein Kinase Kinase Kinase 5	Protein Coding	54	GC06M136500	6.04	https://www.genecards.org/cgi-bin/carddisp.pl?gene=MAP3K5
SALL4	Spalt Like Transcription Factor 4	Protein Coding	50	GC20M051784	6.03	https://www.genecards.org/cgi-bin/carddisp.pl?gene=SALL4
NDUFA6	NADH:Ubiquinone Oxidoreductase Subunit A6	Protein Coding	50	GC22M042085	6.03	https://www.genecards.org/cgi-bin/carddisp.pl?gene=NDUFA6
FZD6	Frizzled Class Receptor 6	Protein Coding	54	GC08P103316	6.02	https://www.genecards.org/cgi-bin/carddisp.pl?gene=FZD6
ANK1	Ankyrin 1	Protein Coding	50	GC08M041629	6.02	https://www.genecards.org/cgi-bin/carddisp.pl?gene=ANK1
SUMO1	Small Ubiquitin Like Modifier 1	Protein Coding	53	GC02M202206	6.02	https://www.genecards.org/cgi-bin/carddisp.pl?gene=SUMO1
ACP1	Acid Phosphatase 1	Protein Coding	50	GC02P000254	6.02	https://www.genecards.org/cgi-bin/carddisp.pl?gene=ACP1
ASPM	Abnormal Spindle Microtubule Assembly	Protein Coding	43	GC01M197053	6.02	https://www.genecards.org/cgi-bin/carddisp.pl?gene=ASPM
PIGL	Phosphatidylinositol Glycan Anchor Biosynthesis Class L	Protein Coding	48	GC17P016217	6.01	https://www.genecards.org/cgi-bin/carddisp.pl?gene=PIGL
ATR	ATR Serine/Threonine Kinase	Protein Coding	58	GC03M142449	6.01	https://www.genecards.org/cgi-bin/carddisp.pl?gene=ATR
BAD	BCL2 Associated Agonist Of Cell Death	Protein Coding	53	GC11M064288	6.01	https://www.genecards.org/cgi-bin/carddisp.pl?gene=BAD
SEPTIN4	Septin 4	Protein Coding	34	GC17M058522	6	https://www.genecards.org/cgi-bin/carddisp.pl?gene=SEPTIN4
FDXR	Ferredoxin Reductase	Protein Coding	50	GC17M074862	5.99	https://www.genecards.org/cgi-bin/carddisp.pl?gene=FDXR
THBS4	Thrombospondin 4	Protein Coding	50	GC05P079991	5.99	https://www.genecards.org/cgi-bin/carddisp.pl?gene=THBS4
SLC30A10	Solute Carrier Family 30 Member 10	Protein Coding	48	GC01M219685	5.99	https://www.genecards.org/cgi-bin/carddisp.pl?gene=SLC30A10
GRIA4	Glutamate Ionotropic Receptor AMPA Type Subunit 4	Protein Coding	54	GC11P105514	5.99	https://www.genecards.org/cgi-bin/carddisp.pl?gene=GRIA4
INA	Internexin Neuronal Intermediate Filament Protein Alpha	Protein Coding	44	GC10P103277	5.99	https://www.genecards.org/cgi-bin/carddisp.pl?gene=INA
PRND	Prion Like Protein Doppel	Protein Coding	44	GC20P004702	5.99	https://www.genecards.org/cgi-bin/carddisp.pl?gene=PRND
TSHZ3	Teashirt Zinc Finger Homeobox 3	Protein Coding	43	GC19M031150	5.99	https://www.genecards.org/cgi-bin/carddisp.pl?gene=TSHZ3
TNNI3K	TNNI3 Interacting Kinase	Protein Coding	46	GC01P074235	5.99	https://www.genecards.org/cgi-bin/carddisp.pl?gene=TNNI3K
TANGO2	Transport And Golgi Organization 2 Homolog	Protein Coding	41	GC22P020005	5.97	https://www.genecards.org/cgi-bin/carddisp.pl?gene=TANGO2
CHRNA2	Cholinergic Receptor Nicotinic Alpha 2 Subunit	Protein Coding	53	GC08M027374	5.96	https://www.genecards.org/cgi-bin/carddisp.pl?gene=CHRNA2
DAB1	DAB Adaptor Protein 1	Protein Coding	49	GC01M056994	5.96	https://www.genecards.org/cgi-bin/carddisp.pl?gene=DAB1
NECTIN2	Nectin Cell Adhesion Molecule 2	Protein Coding	42	GC19P044849	5.96	https://www.genecards.org/cgi-bin/carddisp.pl?gene=NECTIN2
MLN	Motilin	Protein Coding	41	GC06M033762	5.96	https://www.genecards.org/cgi-bin/carddisp.pl?gene=MLN
MSRA	Methionine Sulfoxide Reductase A	Protein Coding	48	GC08P010054	5.96	https://www.genecards.org/cgi-bin/carddisp.pl?gene=MSRA
EIF2B4	Eukaryotic Translation Initiation Factor 2B Subunit Delta	Protein Coding	51	GC02M027329	5.96	https://www.genecards.org/cgi-bin/carddisp.pl?gene=EIF2B4
GPR37	G Protein-Coupled Receptor 37	Protein Coding	51	GC07M124745	5.95	https://www.genecards.org/cgi-bin/carddisp.pl?gene=GPR37
ACADS	Acyl-CoA Dehydrogenase Short Chain	Protein Coding	53	GC12P120798	5.95	https://www.genecards.org/cgi-bin/carddisp.pl?gene=ACADS
CPOX	Coproporphyrinogen Oxidase	Protein Coding	51	GC03M098576	5.94	https://www.genecards.org/cgi-bin/carddisp.pl?gene=CPOX
GRIN3B	Glutamate Ionotropic Receptor NMDA Type Subunit 3B	Protein Coding	46	GC19P001000	5.94	https://www.genecards.org/cgi-bin/carddisp.pl?gene=GRIN3B
TRAF6	TNF Receptor Associated Factor 6	Protein Coding	53	GC11M036467	5.94	https://www.genecards.org/cgi-bin/carddisp.pl?gene=TRAF6
CASP6	Caspase 6	Protein Coding	54	GC04M109688	5.94	https://www.genecards.org/cgi-bin/carddisp.pl?gene=CASP6
SOCS1	Suppressor Of Cytokine Signaling 1	Protein Coding	50	GC16M011255	5.94	https://www.genecards.org/cgi-bin/carddisp.pl?gene=SOCS1
PRKCE	Protein Kinase C Epsilon	Protein Coding	57	GC02P045617	5.94	https://www.genecards.org/cgi-bin/carddisp.pl?gene=PRKCE
MIR214	MicroRNA 214	RNA Gene	20	GC01M172218	5.94	https://www.genecards.org/cgi-bin/carddisp.pl?gene=MIR214
HTR7	5-Hydroxytryptamine Receptor 7	Protein Coding	53	GC10M090740	5.94	https://www.genecards.org/cgi-bin/carddisp.pl?gene=HTR7
PDE5A	Phosphodiesterase 5A	Protein Coding	52	GC04M119494	5.94	https://www.genecards.org/cgi-bin/carddisp.pl?gene=PDE5A
FUT2	Fucosyltransferase 2	Protein Coding	50	GC19P048695	5.93	https://www.genecards.org/cgi-bin/carddisp.pl?gene=FUT2
PNLIP	Pancreatic Lipase	Protein Coding	54	GC10P116545	5.93	https://www.genecards.org/cgi-bin/carddisp.pl?gene=PNLIP
CD68	CD68 Molecule	Protein Coding	46	GC17P007579	5.93	https://www.genecards.org/cgi-bin/carddisp.pl?gene=CD68
MAP3K7	Mitogen-Activated Protein Kinase Kinase Kinase 7	Protein Coding	57	GC06M090513	5.92	https://www.genecards.org/cgi-bin/carddisp.pl?gene=MAP3K7
SHC1	SHC Adaptor Protein 1	Protein Coding	51	GC01M154962	5.92	https://www.genecards.org/cgi-bin/carddisp.pl?gene=SHC1
FDPS	Farnesyl Diphosphate Synthase	Protein Coding	52	GC01P155278	5.92	https://www.genecards.org/cgi-bin/carddisp.pl?gene=FDPS
CLTC	Clathrin Heavy Chain	Protein Coding	54	GC17P059619	5.92	https://www.genecards.org/cgi-bin/carddisp.pl?gene=CLTC
TYK2	Tyrosine Kinase 2	Protein Coding	59	GC19M010350	5.92	https://www.genecards.org/cgi-bin/carddisp.pl?gene=TYK2
DCR	Down Syndrome Chromosome Region	Genetic Locus	7	GC21U990005	5.92	https://www.genecards.org/cgi-bin/carddisp.pl?gene=DCR
KCNA2	Potassium Voltage-Gated Channel Subfamily A Member 2	Protein Coding	51	GC01M110519	5.91	https://www.genecards.org/cgi-bin/carddisp.pl?gene=KCNA2
ACE2	Angiotensin I Converting Enzyme 2	Protein Coding	55	GC0XM015494	5.91	https://www.genecards.org/cgi-bin/carddisp.pl?gene=ACE2
MTFMT	Mitochondrial Methionyl-TRNA Formyltransferase	Protein Coding	48	GC15M065001	5.91	https://www.genecards.org/cgi-bin/carddisp.pl?gene=MTFMT
CACNB2	Calcium Voltage-Gated Channel Auxiliary Subunit Beta 2	Protein Coding	54	GC10P018165	5.91	https://www.genecards.org/cgi-bin/carddisp.pl?gene=CACNB2
ANXA1	Annexin A1	Protein Coding	55	GC09P073151	5.9	https://www.genecards.org/cgi-bin/carddisp.pl?gene=ANXA1
HIST1H1C	Histone Cluster 1 H1 Family Member C	Protein Coding	46	GC06M026055	5.9	https://www.genecards.org/cgi-bin/carddisp.pl?gene=HIST1H1C
RAD50	RAD50 Double Strand Break Repair Protein	Protein Coding	56	GC05P132556	5.9	https://www.genecards.org/cgi-bin/carddisp.pl?gene=RAD50
CAMP	Cathelicidin Antimicrobial Peptide	Protein Coding	47	GC03P048227	5.9	https://www.genecards.org/cgi-bin/carddisp.pl?gene=CAMP
SOAT1	Sterol O-Acyltransferase 1	Protein Coding	50	GC01P179262	5.9	https://www.genecards.org/cgi-bin/carddisp.pl?gene=SOAT1
NR1I2	Nuclear Receptor Subfamily 1 Group I Member 2	Protein Coding	53	GC03P119780	5.9	https://www.genecards.org/cgi-bin/carddisp.pl?gene=NR1I2
HBEGF	Heparin Binding EGF Like Growth Factor	Protein Coding	49	GC05M140332	5.9	https://www.genecards.org/cgi-bin/carddisp.pl?gene=HBEGF
KCNE1	Potassium Voltage-Gated Channel Subfamily E Regulatory Subunit 1	Protein Coding	51	GC21M034446	5.89	https://www.genecards.org/cgi-bin/carddisp.pl?gene=KCNE1
EEF2	Eukaryotic Translation Elongation Factor 2	Protein Coding	55	GC19M003976	5.89	https://www.genecards.org/cgi-bin/carddisp.pl?gene=EEF2
MGC32805	Uncharacterized LOC153163	RNA Gene	11	GC05M122436	5.89	https://www.genecards.org/cgi-bin/carddisp.pl?gene=MGC32805
ITSN1	Intersectin 1	Protein Coding	48	GC21P033642	5.89	https://www.genecards.org/cgi-bin/carddisp.pl?gene=ITSN1
TLR7	Toll Like Receptor 7	Protein Coding	52	GC0XP012867	5.89	https://www.genecards.org/cgi-bin/carddisp.pl?gene=TLR7
GRB2	Growth Factor Receptor Bound Protein 2	Protein Coding	56	GC17M075318	5.88	https://www.genecards.org/cgi-bin/carddisp.pl?gene=GRB2
VPS33B	VPS33B Late Endosome And Lysosome Associated	Protein Coding	46	GC15M090998	5.88	https://www.genecards.org/cgi-bin/carddisp.pl?gene=VPS33B
AKR1B1	Aldo-Keto Reductase Family 1 Member B	Protein Coding	54	GC07M134442	5.88	https://www.genecards.org/cgi-bin/carddisp.pl?gene=AKR1B1
IGFBP2	Insulin Like Growth Factor Binding Protein 2	Protein Coding	50	GC02P216632	5.88	https://www.genecards.org/cgi-bin/carddisp.pl?gene=IGFBP2
ECHS1	Enoyl-CoA Hydratase, Short Chain 1	Protein Coding	53	GC10M133362	5.87	https://www.genecards.org/cgi-bin/carddisp.pl?gene=ECHS1
PSCA	Prostate Stem Cell Antigen	Protein Coding	45	GC08P142670	5.87	https://www.genecards.org/cgi-bin/carddisp.pl?gene=PSCA
PRMT7	Protein Arginine Methyltransferase 7	Protein Coding	50	GC16P068344	5.87	https://www.genecards.org/cgi-bin/carddisp.pl?gene=PRMT7
TOP1	DNA Topoisomerase I	Protein Coding	53	GC20P041028	5.86	https://www.genecards.org/cgi-bin/carddisp.pl?gene=TOP1
RNF19A	Ring Finger Protein 19A, RBR E3 Ubiquitin Protein Ligase	Protein Coding	46	GC08M100257	5.86	https://www.genecards.org/cgi-bin/carddisp.pl?gene=RNF19A
GRIN2D	Glutamate Ionotropic Receptor NMDA Type Subunit 2D	Protein Coding	54	GC19P048394	5.86	https://www.genecards.org/cgi-bin/carddisp.pl?gene=GRIN2D
CKB	Creatine Kinase B	Protein Coding	52	GC14M103519	5.85	https://www.genecards.org/cgi-bin/carddisp.pl?gene=CKB
HADH	Hydroxyacyl-CoA Dehydrogenase	Protein Coding	53	GC04P107989	5.85	https://www.genecards.org/cgi-bin/carddisp.pl?gene=HADH
SNAP29	Synaptosome Associated Protein 29	Protein Coding	48	GC22P020859	5.85	https://www.genecards.org/cgi-bin/carddisp.pl?gene=SNAP29
POLR2F	RNA Polymerase II Subunit F	Protein Coding	45	GC22P037952	5.85	https://www.genecards.org/cgi-bin/carddisp.pl?gene=POLR2F
LOC109461479	Huntingtin Repeat Instability Region	Biological Region	3	GC04U902740	5.85	https://www.genecards.org/cgi-bin/carddisp.pl?gene=LOC109461479
GSS	Glutathione Synthetase	Protein Coding	54	GC20M034928	5.85	https://www.genecards.org/cgi-bin/carddisp.pl?gene=GSS
NTN1	Netrin 1	Protein Coding	50	GC17P009021	5.84	https://www.genecards.org/cgi-bin/carddisp.pl?gene=NTN1
PNKD	PNKD Metallo-Beta-Lactamase Domain Containing	Protein Coding	48	GC02P218270	5.84	https://www.genecards.org/cgi-bin/carddisp.pl?gene=PNKD
TBCD	Tubulin Folding Cofactor D	Protein Coding	46	GC17P082752	5.84	https://www.genecards.org/cgi-bin/carddisp.pl?gene=TBCD
CCL20	C-C Motif Chemokine Ligand 20	Protein Coding	50	GC02P227813	5.84	https://www.genecards.org/cgi-bin/carddisp.pl?gene=CCL20
CRLF1	Cytokine Receptor Like Factor 1	Protein Coding	48	GC19M018568	5.83	https://www.genecards.org/cgi-bin/carddisp.pl?gene=CRLF1
ZNF365	Zinc Finger Protein 365	Protein Coding	45	GC10P062374	5.83	https://www.genecards.org/cgi-bin/carddisp.pl?gene=ZNF365
AVEN	Apoptosis And Caspase Activation Inhibitor	Protein Coding	42	GC15M033866	5.82	https://www.genecards.org/cgi-bin/carddisp.pl?gene=AVEN
BMPR1B	Bone Morphogenetic Protein Receptor Type 1B	Protein Coding	56	GC04P094757	5.81	https://www.genecards.org/cgi-bin/carddisp.pl?gene=BMPR1B
PTK2	Protein Tyrosine Kinase 2	Protein Coding	54	GC08M140657	5.81	https://www.genecards.org/cgi-bin/carddisp.pl?gene=PTK2
CPLX2	Complexin 2	Protein Coding	46	GC05P175797	5.8	https://www.genecards.org/cgi-bin/carddisp.pl?gene=CPLX2
FAM126A	Family With Sequence Similarity 126 Member A	Protein Coding	43	GC07M022889	5.8	https://www.genecards.org/cgi-bin/carddisp.pl?gene=FAM126A
SERPING1	Serpin Family G Member 1	Protein Coding	53	GC11P057615	5.8	https://www.genecards.org/cgi-bin/carddisp.pl?gene=SERPING1
OXT	Oxytocin/Neurophysin I Prepropeptide	Protein Coding	46	GC20P003064	5.8	https://www.genecards.org/cgi-bin/carddisp.pl?gene=OXT
DLEU2	Deleted In Lymphocytic Leukemia 2	RNA Gene	25	GC13M049982	5.8	https://www.genecards.org/cgi-bin/carddisp.pl?gene=DLEU2
MIR141	MicroRNA 141	RNA Gene	22	GC12P007639	5.8	https://www.genecards.org/cgi-bin/carddisp.pl?gene=MIR141
COL12A1	Collagen Type XII Alpha 1 Chain	Protein Coding	47	GC06M075084	5.8	https://www.genecards.org/cgi-bin/carddisp.pl?gene=COL12A1
GATD3A	Glutamine Amidotransferase Like Class 1 Domain Containing 3A	Protein Coding	31	GC21P044134	5.79	https://www.genecards.org/cgi-bin/carddisp.pl?gene=GATD3A
CNTN1	Contactin 1	Protein Coding	51	GC12P040692	5.79	https://www.genecards.org/cgi-bin/carddisp.pl?gene=CNTN1
CRACR2B	Calcium Release Activated Channel Regulator 2B	Protein Coding	35	GC11P000859	5.79	https://www.genecards.org/cgi-bin/carddisp.pl?gene=CRACR2B
TBX3	T-Box 3	Protein Coding	51	GC12M114670	5.79	https://www.genecards.org/cgi-bin/carddisp.pl?gene=TBX3
NGLY1	N-Glycanase 1	Protein Coding	50	GC03M025718	5.78	https://www.genecards.org/cgi-bin/carddisp.pl?gene=NGLY1
TRIM37	Tripartite Motif Containing 37	Protein Coding	48	GC17M058982	5.78	https://www.genecards.org/cgi-bin/carddisp.pl?gene=TRIM37
DGAT1	Diacylglycerol O-Acyltransferase 1	Protein Coding	53	GC08M144316	5.78	https://www.genecards.org/cgi-bin/carddisp.pl?gene=DGAT1
WDR45	WD Repeat Domain 45	Protein Coding	46	GC0XM049074	5.78	https://www.genecards.org/cgi-bin/carddisp.pl?gene=WDR45
COX6B1	Cytochrome C Oxidase Subunit 6B1	Protein Coding	50	GC19P037186	5.78	https://www.genecards.org/cgi-bin/carddisp.pl?gene=COX6B1
CDH11	Cadherin 11	Protein Coding	52	GC16M064882	5.78	https://www.genecards.org/cgi-bin/carddisp.pl?gene=CDH11
CUL4B	Cullin 4B	Protein Coding	49	GC0XM120524	5.77	https://www.genecards.org/cgi-bin/carddisp.pl?gene=CUL4B
TAT	Tyrosine Aminotransferase	Protein Coding	51	GC16M071565	5.76	https://www.genecards.org/cgi-bin/carddisp.pl?gene=TAT
SMC3	Structural Maintenance Of Chromosomes 3	Protein Coding	52	GC10P110567	5.76	https://www.genecards.org/cgi-bin/carddisp.pl?gene=SMC3
TCTN3	Tectonic Family Member 3	Protein Coding	46	GC10M095663	5.76	https://www.genecards.org/cgi-bin/carddisp.pl?gene=TCTN3
CAMK2A	Calcium/Calmodulin Dependent Protein Kinase II Alpha	Protein Coding	56	GC05M150219	5.76	https://www.genecards.org/cgi-bin/carddisp.pl?gene=CAMK2A
KANSL1	KAT8 Regulatory NSL Complex Subunit 1	Protein Coding	45	GC17M046031	5.75	https://www.genecards.org/cgi-bin/carddisp.pl?gene=KANSL1
PHB	Prohibitin	Protein Coding	51	GC17M049404	5.74	https://www.genecards.org/cgi-bin/carddisp.pl?gene=PHB
C1QB	Complement C1q B Chain	Protein Coding	51	GC01P022652	5.74	https://www.genecards.org/cgi-bin/carddisp.pl?gene=C1QB
CNR2	Cannabinoid Receptor 2	Protein Coding	51	GC01M023870	5.74	https://www.genecards.org/cgi-bin/carddisp.pl?gene=CNR2
EZR	Ezrin	Protein Coding	51	GC06M158765	5.74	https://www.genecards.org/cgi-bin/carddisp.pl?gene=EZR
MYPN	Myopalladin	Protein Coding	48	GC10P068106	5.73	https://www.genecards.org/cgi-bin/carddisp.pl?gene=MYPN
TUBB2A	Tubulin Beta 2A Class IIa	Protein Coding	51	GC06M003153	5.73	https://www.genecards.org/cgi-bin/carddisp.pl?gene=TUBB2A
GRM2	Glutamate Metabotropic Receptor 2	Protein Coding	51	GC03P051707	5.73	https://www.genecards.org/cgi-bin/carddisp.pl?gene=GRM2
ERG	ETS Transcription Factor ERG	Protein Coding	52	GC21M038367	5.73	https://www.genecards.org/cgi-bin/carddisp.pl?gene=ERG
SET	SET Nuclear Proto-Oncogene	Protein Coding	53	GC09P128684	5.73	https://www.genecards.org/cgi-bin/carddisp.pl?gene=SET
MMEL1	Membrane Metalloendopeptidase Like 1	Protein Coding	43	GC01M002590	5.73	https://www.genecards.org/cgi-bin/carddisp.pl?gene=MMEL1
CS	Citrate Synthase	Protein Coding	50	GC12M056271	5.73	https://www.genecards.org/cgi-bin/carddisp.pl?gene=CS
NUP133	Nucleoporin 133	Protein Coding	46	GC01M229441	5.72	https://www.genecards.org/cgi-bin/carddisp.pl?gene=NUP133
CEP55	Centrosomal Protein 55	Protein Coding	46	GC10P093496	5.72	https://www.genecards.org/cgi-bin/carddisp.pl?gene=CEP55
ETFA	Electron Transfer Flavoprotein Subunit Alpha	Protein Coding	51	GC15M076215	5.72	https://www.genecards.org/cgi-bin/carddisp.pl?gene=ETFA
SLC25A20	Solute Carrier Family 25 Member 20	Protein Coding	52	GC03M048869	5.72	https://www.genecards.org/cgi-bin/carddisp.pl?gene=SLC25A20
LTBP2	Latent Transforming Growth Factor Beta Binding Protein 2	Protein Coding	50	GC14M074498	5.71	https://www.genecards.org/cgi-bin/carddisp.pl?gene=LTBP2
GNPAT	Glyceronephosphate O-Acyltransferase	Protein Coding	51	GC01P231241	5.71	https://www.genecards.org/cgi-bin/carddisp.pl?gene=GNPAT
CTNND1	Catenin Delta 1	Protein Coding	52	GC11P057761	5.71	https://www.genecards.org/cgi-bin/carddisp.pl?gene=CTNND1
CCDC88C	Coiled-Coil Domain Containing 88C	Protein Coding	46	GC14M091271	5.7	https://www.genecards.org/cgi-bin/carddisp.pl?gene=CCDC88C
NEFM	Neurofilament Medium	Protein Coding	48	GC08P024913	5.7	https://www.genecards.org/cgi-bin/carddisp.pl?gene=NEFM
P4HB	Prolyl 4-Hydroxylase Subunit Beta	Protein Coding	56	GC17M081843	5.7	https://www.genecards.org/cgi-bin/carddisp.pl?gene=P4HB
ALOX15	Arachidonate 15-Lipoxygenase	Protein Coding	51	GC17M004630	5.7	https://www.genecards.org/cgi-bin/carddisp.pl?gene=ALOX15
ACSF3	Acyl-CoA Synthetase Family Member 3	Protein Coding	49	GC16P089088	5.7	https://www.genecards.org/cgi-bin/carddisp.pl?gene=ACSF3
EIF2S1	Eukaryotic Translation Initiation Factor 2 Subunit Alpha	Protein Coding	51	GC14P067359	5.7	https://www.genecards.org/cgi-bin/carddisp.pl?gene=EIF2S1
GALK1	Galactokinase 1	Protein Coding	54	GC17M075751	5.7	https://www.genecards.org/cgi-bin/carddisp.pl?gene=GALK1
STX1A	Syntaxin 1A	Protein Coding	53	GC07M073700	5.69	https://www.genecards.org/cgi-bin/carddisp.pl?gene=STX1A
MMP19	Matrix Metallopeptidase 19	Protein Coding	53	GC12M055835	5.69	https://www.genecards.org/cgi-bin/carddisp.pl?gene=MMP19
DNAJB6	DnaJ Heat Shock Protein Family (Hsp40) Member B6	Protein Coding	48	GC07P157335	5.68	https://www.genecards.org/cgi-bin/carddisp.pl?gene=DNAJB6
AKAP9	A-Kinase Anchoring Protein 9	Protein Coding	48	GC07P091940	5.68	https://www.genecards.org/cgi-bin/carddisp.pl?gene=AKAP9
MSX2	Msh Homeobox 2	Protein Coding	54	GC05P174724	5.68	https://www.genecards.org/cgi-bin/carddisp.pl?gene=MSX2
ALOX12	Arachidonate 12-Lipoxygenase, 12S Type	Protein Coding	50	GC17P006995	5.68	https://www.genecards.org/cgi-bin/carddisp.pl?gene=ALOX12
CKM	Creatine Kinase, M-Type	Protein Coding	51	GC19M045306	5.68	https://www.genecards.org/cgi-bin/carddisp.pl?gene=CKM
MCM2	Minichromosome Maintenance Complex Component 2	Protein Coding	53	GC03P127598	5.68	https://www.genecards.org/cgi-bin/carddisp.pl?gene=MCM2
MIR34B	MicroRNA 34b	RNA Gene	22	GC11P111561	5.67	https://www.genecards.org/cgi-bin/carddisp.pl?gene=MIR34B
ABCG1	ATP Binding Cassette Subfamily G Member 1	Protein Coding	50	GC21P042199	5.67	https://www.genecards.org/cgi-bin/carddisp.pl?gene=ABCG1
IAPP	Islet Amyloid Polypeptide	Protein Coding	46	GC12P021354	5.67	https://www.genecards.org/cgi-bin/carddisp.pl?gene=IAPP
USP8	Ubiquitin Specific Peptidase 8	Protein Coding	54	GC15P050424	5.67	https://www.genecards.org/cgi-bin/carddisp.pl?gene=USP8
EPHA4	EPH Receptor A4	Protein Coding	55	GC02M221418	5.67	https://www.genecards.org/cgi-bin/carddisp.pl?gene=EPHA4
PRKCH	Protein Kinase C Eta	Protein Coding	56	GC14P061187	5.66	https://www.genecards.org/cgi-bin/carddisp.pl?gene=PRKCH
JMJD1C	Jumonji Domain Containing 1C	Protein Coding	47	GC10M063167	5.66	https://www.genecards.org/cgi-bin/carddisp.pl?gene=JMJD1C
CD69	CD69 Molecule	Protein Coding	46	GC12M012620	5.66	https://www.genecards.org/cgi-bin/carddisp.pl?gene=CD69
GOT1	Glutamic-Oxaloacetic Transaminase 1	Protein Coding	53	GC10M099396	5.66	https://www.genecards.org/cgi-bin/carddisp.pl?gene=GOT1
MDH2	Malate Dehydrogenase 2	Protein Coding	55	GC07P076048	5.65	https://www.genecards.org/cgi-bin/carddisp.pl?gene=MDH2
GNAO1	G Protein Subunit Alpha O1	Protein Coding	54	GC16P056231	5.65	https://www.genecards.org/cgi-bin/carddisp.pl?gene=GNAO1
EMC1	ER Membrane Protein Complex Subunit 1	Protein Coding	40	GC01M019215	5.64	https://www.genecards.org/cgi-bin/carddisp.pl?gene=EMC1
SLC2A3	Solute Carrier Family 2 Member 3	Protein Coding	54	GC12M007919	5.64	https://www.genecards.org/cgi-bin/carddisp.pl?gene=SLC2A3
NME8	NME/NM23 Family Member 8	Protein Coding	45	GC07P037889	5.64	https://www.genecards.org/cgi-bin/carddisp.pl?gene=NME8
PER3	Period Circadian Regulator 3	Protein Coding	48	GC01P007844	5.64	https://www.genecards.org/cgi-bin/carddisp.pl?gene=PER3
CCL26	C-C Motif Chemokine Ligand 26	Protein Coding	43	GC07M075769	5.64	https://www.genecards.org/cgi-bin/carddisp.pl?gene=CCL26
CYB5A	Cytochrome B5 Type A	Protein Coding	50	GC18M074250	5.63	https://www.genecards.org/cgi-bin/carddisp.pl?gene=CYB5A
WAC	WW Domain Containing Adaptor With Coiled-Coil	Protein Coding	45	GC10P028557	5.63	https://www.genecards.org/cgi-bin/carddisp.pl?gene=WAC
PKD1L2	Polycystin 1 Like 2 (Gene/Pseudogene)	Protein Coding	39	GC16M081100	5.62	https://www.genecards.org/cgi-bin/carddisp.pl?gene=PKD1L2
SOX3	SRY-Box 3	Protein Coding	50	GC0XM140502	5.62	https://www.genecards.org/cgi-bin/carddisp.pl?gene=SOX3
ANKS6	Ankyrin Repeat And Sterile Alpha Motif Domain Containing 6	Protein Coding	45	GC09M098731	5.62	https://www.genecards.org/cgi-bin/carddisp.pl?gene=ANKS6
NPEPPS	Aminopeptidase Puromycin Sensitive	Protein Coding	47	GC17P047522	5.62	https://www.genecards.org/cgi-bin/carddisp.pl?gene=NPEPPS
YWHAG	Tyrosine 3-Monooxygenase/Tryptophan 5-Monooxygenase Activation Protein Gamma	Protein Coding	54	GC07M076327	5.61	https://www.genecards.org/cgi-bin/carddisp.pl?gene=YWHAG
EFEMP2	EGF Containing Fibulin Extracellular Matrix Protein 2	Protein Coding	49	GC11M065867	5.61	https://www.genecards.org/cgi-bin/carddisp.pl?gene=EFEMP2
CDC25A	Cell Division Cycle 25A	Protein Coding	54	GC03M048173	5.6	https://www.genecards.org/cgi-bin/carddisp.pl?gene=CDC25A
SPTB	Spectrin Beta, Erythrocytic	Protein Coding	48	GC14M064746	5.6	https://www.genecards.org/cgi-bin/carddisp.pl?gene=SPTB
PRKCI	Protein Kinase C Iota	Protein Coding	56	GC03P170222	5.6	https://www.genecards.org/cgi-bin/carddisp.pl?gene=PRKCI
PTGER4	Prostaglandin E Receptor 4	Protein Coding	52	GC05P040679	5.6	https://www.genecards.org/cgi-bin/carddisp.pl?gene=PTGER4
AIMP1	Aminoacyl TRNA Synthetase Complex Interacting Multifunctional Protein 1	Protein Coding	49	GC04P106315	5.6	https://www.genecards.org/cgi-bin/carddisp.pl?gene=AIMP1
ATP5F1D	ATP Synthase F1 Subunit Delta	Protein Coding	38	GC19P001242	5.59	https://www.genecards.org/cgi-bin/carddisp.pl?gene=ATP5F1D
CDC25B	Cell Division Cycle 25B	Protein Coding	53	GC20P003771	5.59	https://www.genecards.org/cgi-bin/carddisp.pl?gene=CDC25B
MAGI2	Membrane Associated Guanylate Kinase, WW And PDZ Domain Containing 2	Protein Coding	49	GC07M078017	5.59	https://www.genecards.org/cgi-bin/carddisp.pl?gene=MAGI2
ANGPT1	Angiopoietin 1	Protein Coding	51	GC08M107246	5.59	https://www.genecards.org/cgi-bin/carddisp.pl?gene=ANGPT1
HDAC4	Histone Deacetylase 4	Protein Coding	57	GC02M239048	5.58	https://www.genecards.org/cgi-bin/carddisp.pl?gene=HDAC4
TAB2	TGF-Beta Activated Kinase 1 (MAP3K7) Binding Protein 2	Protein Coding	54	GC06P149218	5.58	https://www.genecards.org/cgi-bin/carddisp.pl?gene=TAB2
PML	Promyelocytic Leukemia	Protein Coding	52	GC15P073994	5.58	https://www.genecards.org/cgi-bin/carddisp.pl?gene=PML
CSMD1	CUB And Sushi Multiple Domains 1	Protein Coding	42	GC08M002953	5.58	https://www.genecards.org/cgi-bin/carddisp.pl?gene=CSMD1
SERPINA6	Serpin Family A Member 6	Protein Coding	50	GC14M094305	5.58	https://www.genecards.org/cgi-bin/carddisp.pl?gene=SERPINA6
PURA	Purine Rich Element Binding Protein A	Protein Coding	50	GC05P140076	5.58	https://www.genecards.org/cgi-bin/carddisp.pl?gene=PURA
HMOX2	Heme Oxygenase 2	Protein Coding	54	GC16P004474	5.58	https://www.genecards.org/cgi-bin/carddisp.pl?gene=HMOX2
TREM1	Triggering Receptor Expressed On Myeloid Cells 1	Protein Coding	48	GC06M041243	5.58	https://www.genecards.org/cgi-bin/carddisp.pl?gene=TREM1
ASTN2	Astrotactin 2	Protein Coding	42	GC09M116425	5.58	https://www.genecards.org/cgi-bin/carddisp.pl?gene=ASTN2
SPON1	Spondin 1	Protein Coding	43	GC11P013940	5.57	https://www.genecards.org/cgi-bin/carddisp.pl?gene=SPON1
PPP1R1B	Protein Phosphatase 1 Regulatory Inhibitor Subunit 1B	Protein Coding	50	GC17P039626	5.57	https://www.genecards.org/cgi-bin/carddisp.pl?gene=PPP1R1B
MIP	Major Intrinsic Protein Of Lens Fiber	Protein Coding	48	GC12M056449	5.56	https://www.genecards.org/cgi-bin/carddisp.pl?gene=MIP
AURKA	Aurora Kinase A	Protein Coding	56	GC20M056370	5.56	https://www.genecards.org/cgi-bin/carddisp.pl?gene=AURKA
CNGB1	Cyclic Nucleotide Gated Channel Beta 1	Protein Coding	49	GC16M057884	5.56	https://www.genecards.org/cgi-bin/carddisp.pl?gene=CNGB1
RABGAP1L	RAB GTPase Activating Protein 1 Like	Protein Coding	42	GC01P174128	5.56	https://www.genecards.org/cgi-bin/carddisp.pl?gene=RABGAP1L
TUBA4A	Tubulin Alpha 4a	Protein Coding	53	GC02M219249	5.55	https://www.genecards.org/cgi-bin/carddisp.pl?gene=TUBA4A
LIF	LIF Interleukin 6 Family Cytokine	Protein Coding	49	GC22M030240	5.54	https://www.genecards.org/cgi-bin/carddisp.pl?gene=LIF
ESCO2	Establishment Of Sister Chromatid Cohesion N-Acetyltransferase 2	Protein Coding	45	GC08P027771	5.54	https://www.genecards.org/cgi-bin/carddisp.pl?gene=ESCO2
POLR3B	RNA Polymerase III Subunit B	Protein Coding	49	GC12P106357	5.54	https://www.genecards.org/cgi-bin/carddisp.pl?gene=POLR3B
NSD2	Nuclear Receptor Binding SET Domain Protein 2	Protein Coding	40	GC04P001872	5.53	https://www.genecards.org/cgi-bin/carddisp.pl?gene=NSD2
TRAF1	TNF Receptor Associated Factor 1	Protein Coding	49	GC09M120902	5.52	https://www.genecards.org/cgi-bin/carddisp.pl?gene=TRAF1
ETS2	ETS Proto-Oncogene 2, Transcription Factor	Protein Coding	49	GC21P038805	5.52	https://www.genecards.org/cgi-bin/carddisp.pl?gene=ETS2
CNTNAP5	Contactin Associated Protein Like 5	Protein Coding	40	GC02P124025	5.52	https://www.genecards.org/cgi-bin/carddisp.pl?gene=CNTNAP5
KRT9	Keratin 9	Protein Coding	46	GC17M041565	5.52	https://www.genecards.org/cgi-bin/carddisp.pl?gene=KRT9
GSTM3	Glutathione S-Transferase Mu 3	Protein Coding	52	GC01M109733	5.52	https://www.genecards.org/cgi-bin/carddisp.pl?gene=GSTM3
ANK3	Ankyrin 3	Protein Coding	50	GC10M060026	5.51	https://www.genecards.org/cgi-bin/carddisp.pl?gene=ANK3
EPG5	Ectopic P-Granules Autophagy Protein 5 Homolog	Protein Coding	42	GC18M045800	5.51	https://www.genecards.org/cgi-bin/carddisp.pl?gene=EPG5
UQCRC2	Ubiquinol-Cytochrome C Reductase Core Protein 2	Protein Coding	53	GC16P021963	5.51	https://www.genecards.org/cgi-bin/carddisp.pl?gene=UQCRC2
HRH1	Histamine Receptor H1	Protein Coding	53	GC03P011113	5.5	https://www.genecards.org/cgi-bin/carddisp.pl?gene=HRH1
SNRNP70	Small Nuclear Ribonucleoprotein U1 Subunit 70	Protein Coding	45	GC19P049085	5.5	https://www.genecards.org/cgi-bin/carddisp.pl?gene=SNRNP70
COX15	Cytochrome C Oxidase Assembly Homolog COX15	Protein Coding	48	GC10M099696	5.5	https://www.genecards.org/cgi-bin/carddisp.pl?gene=COX15
ACTN2	Actinin Alpha 2	Protein Coding	53	GC01P236686	5.49	https://www.genecards.org/cgi-bin/carddisp.pl?gene=ACTN2
AP3D1	Adaptor Related Protein Complex 3 Subunit Delta 1	Protein Coding	46	GC19M002101	5.49	https://www.genecards.org/cgi-bin/carddisp.pl?gene=AP3D1
MTPAP	Mitochondrial Poly(A) Polymerase	Protein Coding	45	GC10M030346	5.49	https://www.genecards.org/cgi-bin/carddisp.pl?gene=MTPAP
PHGDH	Phosphoglycerate Dehydrogenase	Protein Coding	56	GC01P119660	5.49	https://www.genecards.org/cgi-bin/carddisp.pl?gene=PHGDH
MIR200C	MicroRNA 200c	RNA Gene	21	GC12P007638	5.48	https://www.genecards.org/cgi-bin/carddisp.pl?gene=MIR200C
DCXR	Dicarbonyl And L-Xylulose Reductase	Protein Coding	50	GC17M082036	5.48	https://www.genecards.org/cgi-bin/carddisp.pl?gene=DCXR
SLC35A1	Solute Carrier Family 35 Member A1	Protein Coding	46	GC06P087470	5.48	https://www.genecards.org/cgi-bin/carddisp.pl?gene=SLC35A1
MAT1A	Methionine Adenosyltransferase 1A	Protein Coding	53	GC10M080271	5.48	https://www.genecards.org/cgi-bin/carddisp.pl?gene=MAT1A
CENPJ	Centromere Protein J	Protein Coding	47	GC13M024882	5.48	https://www.genecards.org/cgi-bin/carddisp.pl?gene=CENPJ
DLG3	Discs Large MAGUK Scaffold Protein 3	Protein Coding	49	GC0XP070444	5.48	https://www.genecards.org/cgi-bin/carddisp.pl?gene=DLG3
FKBP5	FKBP Prolyl Isomerase 5	Protein Coding	52	GC06M039650	5.48	https://www.genecards.org/cgi-bin/carddisp.pl?gene=FKBP5
ATG5	Autophagy Related 5	Protein Coding	50	GC06M106045	5.48	https://www.genecards.org/cgi-bin/carddisp.pl?gene=ATG5
LRRK1	Leucine Rich Repeat Kinase 1	Protein Coding	45	GC15P100919	5.47	https://www.genecards.org/cgi-bin/carddisp.pl?gene=LRRK1
GPC6	Glypican 6	Protein Coding	50	GC13P093226	5.47	https://www.genecards.org/cgi-bin/carddisp.pl?gene=GPC6
HHEX	Hematopoietically Expressed Homeobox	Protein Coding	49	GC10P092689	5.47	https://www.genecards.org/cgi-bin/carddisp.pl?gene=HHEX
GLP1R	Glucagon Like Peptide 1 Receptor	Protein Coding	51	GC06P039048	5.47	https://www.genecards.org/cgi-bin/carddisp.pl?gene=GLP1R
CHN1	Chimerin 1	Protein Coding	53	GC02M174799	5.47	https://www.genecards.org/cgi-bin/carddisp.pl?gene=CHN1
MIR27A	MicroRNA 27a	RNA Gene	23	GC19M013946	5.47	https://www.genecards.org/cgi-bin/carddisp.pl?gene=MIR27A
RNF6	Ring Finger Protein 6	Protein Coding	45	GC13M026132	5.47	https://www.genecards.org/cgi-bin/carddisp.pl?gene=RNF6
HSPB2	Heat Shock Protein Family B (Small) Member 2	Protein Coding	46	GC11P111913	5.47	https://www.genecards.org/cgi-bin/carddisp.pl?gene=HSPB2
NEBL	Nebulette	Protein Coding	44	GC10M020805	5.46	https://www.genecards.org/cgi-bin/carddisp.pl?gene=NEBL
PICK1	Protein Interacting With PRKCA 1	Protein Coding	48	GC22P038056	5.46	https://www.genecards.org/cgi-bin/carddisp.pl?gene=PICK1
AXIN2	Axin 2	Protein Coding	54	GC17M065528	5.46	https://www.genecards.org/cgi-bin/carddisp.pl?gene=AXIN2
DNASE1	Deoxyribonuclease 1	Protein Coding	47	GC16P003611	5.46	https://www.genecards.org/cgi-bin/carddisp.pl?gene=DNASE1
RPS10	Ribosomal Protein S10	Protein Coding	50	GC06M039638	5.45	https://www.genecards.org/cgi-bin/carddisp.pl?gene=RPS10
GLRB	Glycine Receptor Beta	Protein Coding	54	GC04P157076	5.45	https://www.genecards.org/cgi-bin/carddisp.pl?gene=GLRB
ADAM19	ADAM Metallopeptidase Domain 19	Protein Coding	47	GC05M157455	5.45	https://www.genecards.org/cgi-bin/carddisp.pl?gene=ADAM19
FMN2	Formin 2	Protein Coding	45	GC01P240014	5.45	https://www.genecards.org/cgi-bin/carddisp.pl?gene=FMN2
HAP1	Huntingtin Associated Protein 1	Protein Coding	46	GC17M041717	5.45	https://www.genecards.org/cgi-bin/carddisp.pl?gene=HAP1
NT5C2	5'-Nucleotidase, Cytosolic II	Protein Coding	52	GC10M103088	5.44	https://www.genecards.org/cgi-bin/carddisp.pl?gene=NT5C2
UCP3	Uncoupling Protein 3	Protein Coding	48	GC11M074000	5.44	https://www.genecards.org/cgi-bin/carddisp.pl?gene=UCP3
THBS2	Thrombospondin 2	Protein Coding	51	GC06M169215	5.44	https://www.genecards.org/cgi-bin/carddisp.pl?gene=THBS2
ACO1	Aconitase 1	Protein Coding	50	GC09P032374	5.44	https://www.genecards.org/cgi-bin/carddisp.pl?gene=ACO1
MLX	MAX Dimerization Protein MLX	Protein Coding	50	GC17P042567	5.44	https://www.genecards.org/cgi-bin/carddisp.pl?gene=MLX
MS4A2	Membrane Spanning 4-Domains A2	Protein Coding	48	GC11P060107	5.44	https://www.genecards.org/cgi-bin/carddisp.pl?gene=MS4A2
ALDH7A1	Aldehyde Dehydrogenase 7 Family Member A1	Protein Coding	54	GC05M126541	5.43	https://www.genecards.org/cgi-bin/carddisp.pl?gene=ALDH7A1
LAMP1	Lysosomal Associated Membrane Protein 1	Protein Coding	49	GC13P113297	5.43	https://www.genecards.org/cgi-bin/carddisp.pl?gene=LAMP1
KCNE2	Potassium Voltage-Gated Channel Subfamily E Regulatory Subunit 2	Protein Coding	48	GC21P034364	5.42	https://www.genecards.org/cgi-bin/carddisp.pl?gene=KCNE2
PPP3CC	Protein Phosphatase 3 Catalytic Subunit Gamma	Protein Coding	50	GC08P022440	5.42	https://www.genecards.org/cgi-bin/carddisp.pl?gene=PPP3CC
CDH2	Cadherin 2	Protein Coding	56	GC18M027950	5.42	https://www.genecards.org/cgi-bin/carddisp.pl?gene=CDH2
GNAT2	G Protein Subunit Alpha Transducin 2	Protein Coding	51	GC01M109603	5.41	https://www.genecards.org/cgi-bin/carddisp.pl?gene=GNAT2
NRP1	Neuropilin 1	Protein Coding	53	GC10M033216	5.41	https://www.genecards.org/cgi-bin/carddisp.pl?gene=NRP1
SOX11	SRY-Box 11	Protein Coding	46	GC02P005707	5.41	https://www.genecards.org/cgi-bin/carddisp.pl?gene=SOX11
RAP1A	RAP1A, Member Of RAS Oncogene Family	Protein Coding	53	GC01P111542	5.41	https://www.genecards.org/cgi-bin/carddisp.pl?gene=RAP1A
GRM3	Glutamate Metabotropic Receptor 3	Protein Coding	52	GC07P086643	5.41	https://www.genecards.org/cgi-bin/carddisp.pl?gene=GRM3
PQBP1	Polyglutamine Binding Protein 1	Protein Coding	46	GC0XP048897	5.41	https://www.genecards.org/cgi-bin/carddisp.pl?gene=PQBP1
NODAL	Nodal Growth Differentiation Factor	Protein Coding	48	GC10M070431	5.41	https://www.genecards.org/cgi-bin/carddisp.pl?gene=NODAL
PPP2R1A	Protein Phosphatase 2 Scaffold Subunit Aalpha	Protein Coding	53	GC19P052189	5.4	https://www.genecards.org/cgi-bin/carddisp.pl?gene=PPP2R1A
ITGA8	Integrin Subunit Alpha 8	Protein Coding	50	GC10M015555	5.4	https://www.genecards.org/cgi-bin/carddisp.pl?gene=ITGA8
PLIN1	Perilipin 1	Protein Coding	51	GC15M089664	5.4	https://www.genecards.org/cgi-bin/carddisp.pl?gene=PLIN1
SPART	Spartin	Protein Coding	35	GC13M036302	5.4	https://www.genecards.org/cgi-bin/carddisp.pl?gene=SPART
ELAC2	ElaC Ribonuclease Z 2	Protein Coding	46	GC17M012991	5.4	https://www.genecards.org/cgi-bin/carddisp.pl?gene=ELAC2
LCT	Lactase	Protein Coding	51	GC02M135787	5.4	https://www.genecards.org/cgi-bin/carddisp.pl?gene=LCT
LIMK1	LIM Domain Kinase 1	Protein Coding	56	GC07P074082	5.39	https://www.genecards.org/cgi-bin/carddisp.pl?gene=LIMK1
LEMD2	LEM Domain Containing 2	Protein Coding	46	GC06M033738	5.39	https://www.genecards.org/cgi-bin/carddisp.pl?gene=LEMD2
GCKR	Glucokinase Regulator	Protein Coding	46	GC02P027461	5.39	https://www.genecards.org/cgi-bin/carddisp.pl?gene=GCKR
DLG5	Discs Large MAGUK Scaffold Protein 5	Protein Coding	43	GC10M077790	5.38	https://www.genecards.org/cgi-bin/carddisp.pl?gene=DLG5
PVT1	Pvt1 Oncogene	RNA Gene	26	GC08P127808	5.38	https://www.genecards.org/cgi-bin/carddisp.pl?gene=PVT1
KCNJ10	Potassium Voltage-Gated Channel Subfamily J Member 10	Protein Coding	51	GC01M159998	5.38	https://www.genecards.org/cgi-bin/carddisp.pl?gene=KCNJ10
TDO2	Tryptophan 2,3-Dioxygenase	Protein Coding	52	GC04P155854	5.37	https://www.genecards.org/cgi-bin/carddisp.pl?gene=TDO2
NOX1	NADPH Oxidase 1	Protein Coding	47	GC0XM100843	5.37	https://www.genecards.org/cgi-bin/carddisp.pl?gene=NOX1
PREP	Prolyl Endopeptidase	Protein Coding	48	GC06M105277	5.37	https://www.genecards.org/cgi-bin/carddisp.pl?gene=PREP
YME1L1	YME1 Like 1 ATPase	Protein Coding	48	GC10M027110	5.37	https://www.genecards.org/cgi-bin/carddisp.pl?gene=YME1L1
LYST	Lysosomal Trafficking Regulator	Protein Coding	45	GC01M235661	5.37	https://www.genecards.org/cgi-bin/carddisp.pl?gene=LYST
HACD1	3-Hydroxyacyl-CoA Dehydratase 1	Protein Coding	39	GC10M017589	5.36	https://www.genecards.org/cgi-bin/carddisp.pl?gene=HACD1
WNT4	Wnt Family Member 4	Protein Coding	53	GC01M022190	5.36	https://www.genecards.org/cgi-bin/carddisp.pl?gene=WNT4
SLC19A1	Solute Carrier Family 19 Member 1	Protein Coding	53	GC21M045493	5.35	https://www.genecards.org/cgi-bin/carddisp.pl?gene=SLC19A1
ABAT	4-Aminobutyrate Aminotransferase	Protein Coding	52	GC16P008674	5.35	https://www.genecards.org/cgi-bin/carddisp.pl?gene=ABAT
PC	Pyruvate Carboxylase	Protein Coding	53	GC11M066865	5.35	https://www.genecards.org/cgi-bin/carddisp.pl?gene=PC
SNHG1	Small Nucleolar RNA Host Gene 1	RNA Gene	22	GC11M062992	5.35	https://www.genecards.org/cgi-bin/carddisp.pl?gene=SNHG1
INPP5D	Inositol Polyphosphate-5-Phosphatase D	Protein Coding	52	GC02P233059	5.35	https://www.genecards.org/cgi-bin/carddisp.pl?gene=INPP5D
ATP6V1A	ATPase H+ Transporting V1 Subunit A	Protein Coding	50	GC03P113747	5.35	https://www.genecards.org/cgi-bin/carddisp.pl?gene=ATP6V1A
MAPK12	Mitogen-Activated Protein Kinase 12	Protein Coding	54	GC22M050246	5.35	https://www.genecards.org/cgi-bin/carddisp.pl?gene=MAPK12
LYRM7	LYR Motif Containing 7	Protein Coding	43	GC05P131170	5.35	https://www.genecards.org/cgi-bin/carddisp.pl?gene=LYRM7
SAA4	Serum Amyloid A4, Constitutive	Protein Coding	44	GC11M018234	5.34	https://www.genecards.org/cgi-bin/carddisp.pl?gene=SAA4
STAT2	Signal Transducer And Activator Of Transcription 2	Protein Coding	54	GC12M056341	5.34	https://www.genecards.org/cgi-bin/carddisp.pl?gene=STAT2
CSF2RA	Colony Stimulating Factor 2 Receptor Alpha Subunit	Protein Coding	53	GC0XP001264	5.34	https://www.genecards.org/cgi-bin/carddisp.pl?gene=CSF2RA
THAP1	THAP Domain Containing 1	Protein Coding	44	GC08M042810	5.33	https://www.genecards.org/cgi-bin/carddisp.pl?gene=THAP1
KCNV2	Potassium Voltage-Gated Channel Modifier Subfamily V Member 2	Protein Coding	45	GC09P002717	5.33	https://www.genecards.org/cgi-bin/carddisp.pl?gene=KCNV2
RP9	RP9 Pre-MRNA Splicing Factor	Protein Coding	45	GC07M033134	5.33	https://www.genecards.org/cgi-bin/carddisp.pl?gene=RP9
PNMT	Phenylethanolamine N-Methyltransferase	Protein Coding	51	GC17P039667	5.33	https://www.genecards.org/cgi-bin/carddisp.pl?gene=PNMT
GNRHR	Gonadotropin Releasing Hormone Receptor	Protein Coding	53	GC04M067737	5.33	https://www.genecards.org/cgi-bin/carddisp.pl?gene=GNRHR
CCKAR	Cholecystokinin A Receptor	Protein Coding	52	GC04M026483	5.33	https://www.genecards.org/cgi-bin/carddisp.pl?gene=CCKAR
SRR	Serine Racemase	Protein Coding	50	GC17P002303	5.33	https://www.genecards.org/cgi-bin/carddisp.pl?gene=SRR
EIF2B1	Eukaryotic Translation Initiation Factor 2B Subunit Alpha	Protein Coding	50	GC12M123620	5.33	https://www.genecards.org/cgi-bin/carddisp.pl?gene=EIF2B1
TINF2	TERF1 Interacting Nuclear Factor 2	Protein Coding	46	GC14M024234	5.32	https://www.genecards.org/cgi-bin/carddisp.pl?gene=TINF2
SCD	Stearoyl-CoA Desaturase	Protein Coding	55	GC10P100347	5.32	https://www.genecards.org/cgi-bin/carddisp.pl?gene=SCD
PER2	Period Circadian Regulator 2	Protein Coding	50	GC02M238244	5.31	https://www.genecards.org/cgi-bin/carddisp.pl?gene=PER2
PIK3R2	Phosphoinositide-3-Kinase Regulatory Subunit 2	Protein Coding	56	GC19P018153	5.31	https://www.genecards.org/cgi-bin/carddisp.pl?gene=PIK3R2
FANCI	FA Complementation Group I	Protein Coding	48	GC15P089243	5.31	https://www.genecards.org/cgi-bin/carddisp.pl?gene=FANCI
PRKAB1	Protein Kinase AMP-Activated Non-Catalytic Subunit Beta 1	Protein Coding	54	GC12P119632	5.31	https://www.genecards.org/cgi-bin/carddisp.pl?gene=PRKAB1
HBD	Hemoglobin Subunit Delta	Protein Coding	45	GC11M005232	5.3	https://www.genecards.org/cgi-bin/carddisp.pl?gene=HBD
LGI1	Leucine Rich Glioma Inactivated 1	Protein Coding	48	GC10P093757	5.3	https://www.genecards.org/cgi-bin/carddisp.pl?gene=LGI1
SLC9A6	Solute Carrier Family 9 Member A6	Protein Coding	51	GC0XP135985	5.3	https://www.genecards.org/cgi-bin/carddisp.pl?gene=SLC9A6
IARS2	Isoleucyl-TRNA Synthetase 2, Mitochondrial	Protein Coding	46	GC01P220094	5.3	https://www.genecards.org/cgi-bin/carddisp.pl?gene=IARS2
TCN1	Transcobalamin 1	Protein Coding	46	GC11M059871	5.3	https://www.genecards.org/cgi-bin/carddisp.pl?gene=TCN1
SIX1	SIX Homeobox 1	Protein Coding	51	GC14M060643	5.3	https://www.genecards.org/cgi-bin/carddisp.pl?gene=SIX1
GRHL2	Grainyhead Like Transcription Factor 2	Protein Coding	47	GC08P101492	5.3	https://www.genecards.org/cgi-bin/carddisp.pl?gene=GRHL2
MCPH1	Microcephalin 1	Protein Coding	46	GC08P006406	5.3	https://www.genecards.org/cgi-bin/carddisp.pl?gene=MCPH1
MIR10A	MicroRNA 10a	RNA Gene	21	GC17M048579	5.29	https://www.genecards.org/cgi-bin/carddisp.pl?gene=MIR10A
SGCG	Sarcoglycan Gamma	Protein Coding	49	GC13P023160	5.29	https://www.genecards.org/cgi-bin/carddisp.pl?gene=SGCG
SLC17A7	Solute Carrier Family 17 Member 7	Protein Coding	48	GC19M049429	5.29	https://www.genecards.org/cgi-bin/carddisp.pl?gene=SLC17A7
RARS2	Arginyl-TRNA Synthetase 2, Mitochondrial	Protein Coding	47	GC06M087514	5.29	https://www.genecards.org/cgi-bin/carddisp.pl?gene=RARS2
[truncated: 6,235 more rows]

## Sheet: Table S6-2
Table S6-2. 118 AD-associated target proteins of Homo sapiens from Genecards with an Inference Score of ≥30 were regarded as the more substantially contributing proteins.
Gene Symbol	Description	Category	Gifts	GC Id	Relevance score	Unitprot ID	Status	Protein names	Gene names	Organism	Length	notes
APP	Amyloid Beta Precursor Protein	Protein Coding	57	GC21M025880	146.42	P05067	reviewed	Amyloid-beta precursor protein (APP) (ABPP) (APPI) (Alzheimer disease amyloid protein) (Amyloid precursor protein) (Amyloid-beta A4 protein) (Cerebral vascular amyloid peptide) (CVAP) (PreA4) (Protease nexin-II) (PN-II) [Cleaved into: N-APP; Soluble APP-alpha (S-APP-alpha); Soluble APP-beta (S-APP-beta); C99 (Beta-secretase C-terminal fragment) (Beta-CTF); Amyloid-beta protein 42 (Abeta42) (Beta-…	APP A4 AD1	Homo sapiens (Human)	770
PSEN1	Presenilin 1	Protein Coding	58	GC14P073136	143.32	P49768	reviewed	Presenilin-1 (PS-1) (EC 3.4.23.-) (Protein S182) [Cleaved into: Presenilin-1 NTF subunit; Presenilin-1 CTF subunit; Presenilin-1 CTF12 (PS1-CTF12)]	PSEN1 AD3 PS1 PSNL1	Homo sapiens (Human)	467
APOE	Apolipoprotein E	Protein Coding	57	GC19P044906	126.16	P02649	reviewed	Apolipoprotein E (Apo-E)	APOE	Homo sapiens (Human)	317
PSEN2	Presenilin 2	Protein Coding	56	GC01P226870	108.59	P49810	reviewed	Presenilin-2 (PS-2) (EC 3.4.23.-) (AD3LP) (AD5) (E5-1) (STM-2) [Cleaved into: Presenilin-2 NTF subunit; Presenilin-2 CTF subunit]	PSEN2 AD4 PS2 PSNL2 STM2	Homo sapiens (Human)	448
MAPT	Microtubule Associated Protein Tau	Protein Coding	57	GC17P045894	96.6	P10636	reviewed	Microtubule-associated protein tau (Neurofibrillary tangle protein) (Paired helical filament-tau) (PHF-tau)	MAPT MAPTL MTBT1 TAU	Homo sapiens (Human)	758
TNF	Tumor Necrosis Factor	Protein Coding	59	GC06P032499	87.69	P01375	reviewed	Tumor necrosis factor (Cachectin) (TNF-alpha) (Tumor necrosis factor ligand superfamily member 2) (TNF-a) [Cleaved into: Tumor necrosis factor, membrane form (N-terminal fragment) (NTF); Intracellular domain 1 (ICD1); Intracellular domain 2 (ICD2); C-domain 1; C-domain 2; Tumor necrosis factor, soluble form]	TNF TNFA TNFSF2	Homo sapiens (Human)	233
SNCA	Synuclein Alpha	Protein Coding	56	GC04M089724	86.24	P37840	reviewed	Alpha-synuclein (Non-A beta component of AD amyloid) (Non-A4 component of amyloid precursor) (NACP)	SNCA NACP PARK1	Homo sapiens (Human)	140
PRNP	Prion Protein	Protein Coding	53	GC20P004615	69.8	P04156	reviewed	Major prion protein (PrP) (ASCR) (PrP27-30) (PrP33-35C) (CD antigen CD230)	PRNP ALTPRP PRIP PRP	Homo sapiens (Human)	253
IL1B	Interleukin 1 Beta	Protein Coding	54	GC02M112829	67.29	P01584	reviewed	Interleukin-1 beta (IL-1 beta) (Catabolin)	IL1B IL1F2	Homo sapiens (Human)	269
NOS3	Nitric Oxide Synthase 3	Protein Coding	57	GC07P150990	60.7	P29474	reviewed	Nitric oxide synthase, endothelial (EC 1.14.13.39) (Constitutive NOS) (cNOS) (EC-NOS) (Endothelial NOS) (eNOS) (NOS type III) (NOSIII)	NOS3	Homo sapiens (Human)	1203
BDNF	Brain Derived Neurotrophic Factor	Protein Coding	53	GC11M027654	57.79	P23560	reviewed	Brain-derived neurotrophic factor (BDNF) (Abrineurin) [Cleaved into: BDNF precursor form (ProBDNF)]	BDNF	Homo sapiens (Human)	247
SORL1	Sortilin Related Receptor 1	Protein Coding	49	GC11P121452	54.38	Q92673	reviewed	Sortilin-related receptor (Low-density lipoprotein receptor relative with 11 ligand-binding repeats) (LDLR relative with 11 ligand-binding repeats) (LR11) (SorLA-1) (Sorting protein-related receptor containing LDLR class A repeats) (SorLA)	SORL1 C11orf32	Homo sapiens (Human)	2214
CTSD	Cathepsin D	Protein Coding	59	GC11M001752	53.67	P07339	reviewed	Cathepsin D (EC 3.4.23.5) [Cleaved into: Cathepsin D light chain; Cathepsin D heavy chain]	CTSD CPSD	Homo sapiens (Human)	412
ABCA1	ATP Binding Cassette Subfamily A Member 1	Protein Coding	55	GC09M104781	53.59	O95477	reviewed	Phospholipid-transporting ATPase ABCA1 (EC 7.6.2.1) (ATP-binding cassette sub-family A member 1) (ATP-binding cassette transporter 1) (ABC-1) (ATP-binding cassette 1) (Cholesterol efflux regulatory protein)	ABCA1 ABC1 CERP	Homo sapiens (Human)	2261
GFAP	Glial Fibrillary Acidic Protein	Protein Coding	54	GC17M044905	52.85	P14136	reviewed	Glial fibrillary acidic protein (GFAP)	GFAP	Homo sapiens (Human)	432
SQSTM1	Sequestosome 1	Protein Coding	55	GC05P179806	52.09	Q13501	reviewed	Sequestosome-1 (EBI3-associated protein of 60 kDa) (EBIAP) (p60) (Phosphotyrosine-independent ligand for the Lck SH2 domain of 62 kDa) (Ubiquitin-binding protein p62)	SQSTM1 ORCA OSIL	Homo sapiens (Human)	440
BCHE	Butyrylcholinesterase	Protein Coding	55	GC03M165772	51.04	P06276	reviewed	Cholinesterase (EC 3.1.1.8) (Acylcholine acylhydrolase) (Butyrylcholine esterase) (Choline esterase II) (Pseudocholinesterase)	BCHE CHE1	Homo sapiens (Human)	602
SOD1	Superoxide Dismutase 1	Protein Coding	59	GC21P031659	50.41	P00441	reviewed	Superoxide dismutase [Cu-Zn] (EC 1.15.1.1) (Superoxide dismutase 1) (hSod1)	SOD1	Homo sapiens (Human)	154
ADAM10	ADAM Metallopeptidase Domain 10	Protein Coding	59	GC15M058588	49.92	O14672	reviewed	Disintegrin and metalloproteinase domain-containing protein 10 (ADAM 10) (EC 3.4.24.81) (CDw156) (Kuzbanian protein homolog) (Mammalian disintegrin-metalloprotease) (CD antigen CD156c)	ADAM10 KUZ MADM	Homo sapiens (Human)	748
CHAT	Choline O-Acetyltransferase	Protein Coding	54	GC10P049609	49.21	P28329	reviewed	Choline O-acetyltransferase (CHOACTase) (ChAT) (Choline acetylase) (EC 2.3.1.6)	CHAT	Homo sapiens (Human)	748
MPO	Myeloperoxidase	Protein Coding	57	GC17M058269	48.64	P05164	reviewed	Myeloperoxidase (MPO) (EC 1.11.2.2) [Cleaved into: Myeloperoxidase; 89 kDa myeloperoxidase; 84 kDa myeloperoxidase; Myeloperoxidase light chain; Myeloperoxidase heavy chain]	MPO	Homo sapiens (Human)	745
FAS	Fas Cell Surface Death Receptor	Protein Coding	56	GC10P088969	48.62	P25445	reviewed	Tumor necrosis factor receptor superfamily member 6 (Apo-1 antigen) (Apoptosis-mediating surface antigen FAS) (FASLG receptor) (CD antigen CD95)	FAS APT1 FAS1 TNFRSF6	Homo sapiens (Human)	335
NEFL	Neurofilament Light	Protein Coding	52	GC08M024950	48.18	P07196	reviewed	Neurofilament light polypeptide (NF-L) (68 kDa neurofilament protein) (Neurofilament triplet L protein)	NEFL NF68 NFL	Homo sapiens (Human)	543
LRRK2	Leucine Rich Repeat Kinase 2	Protein Coding	56	GC12P040196	48.06	Q5S007	reviewed	Leucine-rich repeat serine/threonine-protein kinase 2 (EC 2.7.11.1) (EC 3.6.5.-) (Dardarin)	LRRK2 PARK8	Homo sapiens (Human)	2527
HFE	Homeostatic Iron Regulator	Protein Coding	50	GC06P026087	47.99	Q30201	reviewed	Hereditary hemochromatosis protein (HLA-H)	HFE HLAH	Homo sapiens (Human)	348
PPARG	Peroxisome Proliferator Activated Receptor Gamma	Protein Coding	59	GC03P012328	47.81	P37231	reviewed	Peroxisome proliferator-activated receptor gamma (PPAR-gamma) (Nuclear receptor subfamily 1 group C member 3)	PPARG NR1C3	Homo sapiens (Human)	505
GBA	Glucosylceramidase Beta	Protein Coding	54	GC01M155234	47.56	P04062	reviewed	Lysosomal acid glucosylceramidase (Lysosomal acid GCase) (EC 3.2.1.45) (Acid beta-glucosidase) (Alglucerase) (Beta-glucocerebrosidase) (Beta-GC) (Cholesterol glucosyltransferase) (SGTase) (EC 2.4.1.-) (Cholesteryl-beta-glucosidase) (EC 3.2.1.104) (D-glucosyl-N-acylsphingosine glucohydrolase) (Imiglucerase)	GBA GC GLUC	Homo sapiens (Human)	536
GDNF	Glial Cell Derived Neurotrophic Factor	Protein Coding	54	GC05M037812	47.52	P39905	reviewed	Glial cell line-derived neurotrophic factor (hGDNF) (Astrocyte-derived trophic factor) (ATF)	GDNF	Homo sapiens (Human)	211
ABCA7	ATP Binding Cassette Subfamily A Member 7	Protein Coding	50	GC19P001040	47.48	Q8IZY2	reviewed	Phospholipid-transporting ATPase ABCA7 (EC 7.6.2.1) (ABCA-SSN) (ATP-binding cassette sub-family A member 7) (Autoantigen SS-N) (Macrophage ABC transporter)	ABCA7	Homo sapiens (Human)	2146
LRP1	LDL Receptor Related Protein 1	Protein Coding	53	GC12P057128	47.32	Q07954	reviewed	Prolow-density lipoprotein receptor-related protein 1 (LRP-1) (Alpha-2-macroglobulin receptor) (A2MR) (Apolipoprotein E receptor) (APOER) (CD antigen CD91) [Cleaved into: Low-density lipoprotein receptor-related protein 1 85 kDa subunit (LRP-85); Low-density lipoprotein receptor-related protein 1 515 kDa subunit (LRP-515); Low-density lipoprotein receptor-related protein 1 intracellular domain (L…	LRP1 A2MR APR	Homo sapiens (Human)	4544
MME	Membrane Metalloendopeptidase	Protein Coding	57	GC03P155024	47.22	P08473	reviewed	Neprilysin (EC 3.4.24.11) (Atriopeptidase) (Common acute lymphocytic leukemia antigen) (CALLA) (Enkephalinase) (Neutral endopeptidase 24.11) (NEP) (Neutral endopeptidase) (Skin fibroblast elastase) (SFE) (CD antigen CD10)	MME EPN	Homo sapiens (Human)	750
TTR	Transthyretin	Protein Coding	56	GC18P031591	47.15	P02766	reviewed	Transthyretin (ATTR) (Prealbumin) (TBPA)	TTR PALB	Homo sapiens (Human)	147
PRKN	Parkin RBR E3 Ubiquitin Protein Ligase	Protein Coding	44	GC06M161348	46.75	O60260	reviewed	E3 ubiquitin-protein ligase parkin (Parkin) (EC 2.3.2.31) (Parkin RBR E3 ubiquitin-protein ligase) (Parkinson juvenile disease protein 2) (Parkinson disease protein 2)	PRKN PARK2	Homo sapiens (Human)	465
A2M	Alpha-2-Macroglobulin	Protein Coding	51	GC12M009067	46.73	P01023	reviewed	Alpha-2-macroglobulin (Alpha-2-M) (C3 and PZP-like alpha-2-macroglobulin domain-containing protein 5)	A2M CPAMD5 FWP007	Homo sapiens (Human)	1474
PLAU	Plasminogen Activator, Urokinase	Protein Coding	58	GC10P073909	46.68	P00749	reviewed	Urokinase-type plasminogen activator (U-plasminogen activator) (uPA) (EC 3.4.21.73) [Cleaved into: Urokinase-type plasminogen activator long chain A; Urokinase-type plasminogen activator short chain A; Urokinase-type plasminogen activator chain B]	PLAU	Homo sapiens (Human)	431
CST3	Cystatin C	Protein Coding	51	GC20M023608	46.65	P01034	reviewed	Cystatin-C (Cystatin-3) (Gamma-trace) (Neuroendocrine basic polypeptide) (Post-gamma-globulin)	CST3	Homo sapiens (Human)	146
MTHFR	Methylenetetrahydrofolate Reductase	Protein Coding	54	GC01M011845	46.47	P42898	reviewed	Methylenetetrahydrofolate reductase (EC 1.5.1.20)	MTHFR	Homo sapiens (Human)	656
UCHL1	Ubiquitin C-Terminal Hydrolase L1	Protein Coding	58	GC04P041174	46.32	P09936	reviewed	Ubiquitin carboxyl-terminal hydrolase isozyme L1 (UCH-L1) (EC 3.4.19.12) (Neuron cytoplasmic protein 9.5) (PGP 9.5) (PGP9.5) (Ubiquitin thioesterase L1)	UCHL1	Homo sapiens (Human)	223
MT-ND1	Mitochondrially Encoded NADH:Ubiquinone Oxidoreductase Core Subunit 1	Protein Coding	36	GCMTP003309	45.8	P03886	reviewed	NADH-ubiquinone oxidoreductase chain 1 (EC 7.1.1.2) (NADH dehydrogenase subunit 1)	MT-ND1 MTND1 NADH1 ND1	Homo sapiens (Human)	318
CAT	Catalase	Protein Coding	56	GC11P034460	45.78	P04040	reviewed	Catalase (EC 1.11.1.6)	CAT	Homo sapiens (Human)	527
SLC6A4	Solute Carrier Family 6 Member 4	Protein Coding	54	GC17M030194	45.55	P31645	reviewed	Sodium-dependent serotonin transporter (SERT) (5HT transporter) (5HTT) (Solute carrier family 6 member 4)	SLC6A4 HTT SERT	Homo sapiens (Human)	630
IL6	Interleukin 6	Protein Coding	55	GC07P022765	44.76	P05231	reviewed	Interleukin-6 (IL-6) (B-cell stimulatory factor 2) (BSF-2) (CTL differentiation factor) (CDF) (Hybridoma growth factor) (Interferon beta-2) (IFN-beta-2)	IL6 IFNB2	Homo sapiens (Human)	212
LPL	Lipoprotein Lipase	Protein Coding	57	GC08P019841	44.73	P06858	reviewed	Lipoprotein lipase (LPL) (EC 3.1.1.34)	LPL LIPD	Homo sapiens (Human)	475
HSD17B10	Hydroxysteroid 17-Beta Dehydrogenase 10	Protein Coding	52	GC0XM053431	44.04	Q99714	reviewed	3-hydroxyacyl-CoA dehydrogenase type-2 (EC 1.1.1.35) (17-beta-hydroxysteroid dehydrogenase 10) (17-beta-HSD 10) (EC 1.1.1.51) (2-methyl-3-hydroxybutyryl-CoA dehydrogenase) (MHBD) (3-hydroxy-2-methylbutyryl-CoA dehydrogenase) (EC 1.1.1.178) (3-hydroxyacyl-CoA dehydrogenase type II) (Endoplasmic reticulum-associated amyloid beta-peptide-binding protein) (Mitochondrial ribonuclease P protein 2) (Mit…	HSD17B10 ERAB HADH2 MRPP2 SCHAD SDR5C1 XH98G2	Homo sapiens (Human)	261
TNFRSF1A	TNF Receptor Superfamily Member 1A	Protein Coding	56	GC12M006308	43.9	P19438	reviewed	Tumor necrosis factor receptor superfamily member 1A (Tumor necrosis factor receptor 1) (TNF-R1) (Tumor necrosis factor receptor type I) (TNF-RI) (TNFR-I) (p55) (p60) (CD antigen CD120a) [Cleaved into: Tumor necrosis factor receptor superfamily member 1A, membrane form; Tumor necrosis factor-binding protein 1 (TBPI)]	TNFRSF1A TNFAR TNFR1	Homo sapiens (Human)	455
LDLR	Low Density Lipoprotein Receptor	Protein Coding	56	GC19P011061	43.8	P01130	reviewed	Low-density lipoprotein receptor (LDL receptor)	LDLR	Homo sapiens (Human)	860
MAPK1	Mitogen-Activated Protein Kinase 1	Protein Coding	58	GC22M021754	43.66	P28482	reviewed	Mitogen-activated protein kinase 1 (MAP kinase 1) (MAPK 1) (EC 2.7.11.24) (ERT1) (Extracellular signal-regulated kinase 2) (ERK-2) (MAP kinase isoform p42) (p42-MAPK) (Mitogen-activated protein kinase 2) (MAP kinase 2) (MAPK 2)	MAPK1 ERK2 PRKM1 PRKM2	Homo sapiens (Human)	360
TARDBP	TAR DNA Binding Protein	Protein Coding	52	GC01P011013	43.46	Q13148	reviewed	TAR DNA-binding protein 43 (TDP-43)	TARDBP TDP43	Homo sapiens (Human)	414
NGF	Nerve Growth Factor	Protein Coding	57	GC01M115285	43.18	P01138	reviewed	Beta-nerve growth factor (Beta-NGF)	NGF NGFB	Homo sapiens (Human)	241
GRN	Granulin Precursor	Protein Coding	53	GC17P044345	42.17	P28799	reviewed	Progranulin (PGRN) (Acrogranin) (Epithelin precursor) (Glycoprotein of 88 Kda) (GP88) (Glycoprotein 88) (Granulin precursor) (PC cell-derived growth factor) (PCDGF) (Proepithelin) (PEPI) [Cleaved into: Paragranulin; Granulin-1 (Granulin G); Granulin-2 (Granulin F); Granulin-3 (Epithelin-2) (Granulin B); Granulin-4 (Epithelin-1) (Granulin A); Granulin-5 (Granulin C); Granulin-6 (Granulin D); Granu…	GRN	Homo sapiens (Human)	593
ADAM17	ADAM Metallopeptidase Domain 17	Protein Coding	57	GC02M009580	41.93	P78536	reviewed	Disintegrin and metalloproteinase domain-containing protein 17 (ADAM 17) (EC 3.4.24.86) (Snake venom-like protease) (TNF-alpha convertase) (TNF-alpha-converting enzyme) (CD antigen CD156b)	ADAM17 CSVP TACE	Homo sapiens (Human)	824
BACE1	Beta-Secretase 1	Protein Coding	52	GC11M117285	41.9	P56817	reviewed	Beta-secretase 1 (EC 3.4.23.46) (Aspartyl protease 2) (ASP2) (Asp 2) (Beta-site amyloid precursor protein cleaving enzyme 1) (Beta-site APP cleaving enzyme 1) (Memapsin-2) (Membrane-associated aspartic protease 2)	BACE1 BACE KIAA1149	Homo sapiens (Human)	501
CD40	CD40 Molecule	Protein Coding	54	GC20P046118	41.45	P25942	reviewed	Tumor necrosis factor receptor superfamily member 5 (B-cell surface antigen CD40) (Bp50) (CD40L receptor) (CDw40) (CD antigen CD40)	CD40 TNFRSF5	Homo sapiens (Human)	277
HMOX1	Heme Oxygenase 1	Protein Coding	59	GC22P035380	41.31	P09601	reviewed	Heme oxygenase 1 (HO-1) (EC 1.14.14.18)	HMOX1 HO HO1	Homo sapiens (Human)	288
SNCB	Synuclein Beta	Protein Coding	50	GC05M176620	41.03	Q16143	reviewed	Beta-synuclein	SNCB	Homo sapiens (Human)	134
MT-ND2	Mitochondrially Encoded NADH:Ubiquinone Oxidoreductase Core Subunit 2	Protein Coding	35	GCMTP004472	40.71	P03891	reviewed	NADH-ubiquinone oxidoreductase chain 2 (EC 7.1.1.2) (NADH dehydrogenase subunit 2)	MT-ND2 MTND2 NADH2 ND2	Homo sapiens (Human)	347
SERPINA3	Serpin Family A Member 3	Protein Coding	50	GC14P094612	40.69	P01011	reviewed	Alpha-1-antichymotrypsin (ACT) (Cell growth-inhibiting gene 24/25 protein) (Serpin A3) [Cleaved into: Alpha-1-antichymotrypsin His-Pro-less]	SERPINA3 AACT GIG24 GIG25	Homo sapiens (Human)	423
CASP8	Caspase 8	Protein Coding	59	GC02P201233	40.54	Q14790	reviewed	Caspase-8 (CASP-8) (EC 3.4.22.61) (Apoptotic cysteine protease) (Apoptotic protease Mch-5) (CAP4) (FADD-homologous ICE/ced-3-like protease) (FADD-like ICE) (FLICE) (ICE-like apoptotic protease 5) (MORT1-associated ced-3 homolog) (MACH) [Cleaved into: Caspase-8 subunit p18; Caspase-8 subunit p10]	CASP8 MCH5	Homo sapiens (Human)	479
NCSTN	Nicastrin	Protein Coding	53	GC01P160343	40	Q92542	reviewed	Nicastrin	NCSTN KIAA0253 UNQ1874/PRO4317	Homo sapiens (Human)	709
GSK3B	Glycogen Synthase Kinase 3 Beta	Protein Coding	57	GC03M119821	39.94	P49841	reviewed	Glycogen synthase kinase-3 beta (GSK-3 beta) (EC 2.7.11.26) (Serine/threonine-protein kinase GSK3B) (EC 2.7.11.1)	GSK3B	Homo sapiens (Human)	420
CRH	Corticotropin Releasing Hormone	Protein Coding	49	GC08M066208	39.78	P06850	reviewed	Corticoliberin (Corticotropin-releasing factor) (CRF) (Corticotropin-releasing hormone)	CRH	Homo sapiens (Human)	196
GRIN2B	Glutamate Ionotropic Receptor NMDA Type Subunit 2B	Protein Coding	56	GC12M013437	39.67	Q13224	reviewed	Glutamate receptor ionotropic, NMDA 2B (GluN2B) (Glutamate [NMDA] receptor subunit epsilon-2) (N-methyl D-aspartate receptor subtype 2B) (NMDAR2B) (NR2B) (N-methyl-D-aspartate receptor subunit 3) (NR3) (hNR3)	GRIN2B NMDAR2B	Homo sapiens (Human)	1484
ACHE	Acetylcholinesterase (Cartwright Blood Group)	Protein Coding	52	GC07M100889	39.59	P22303	reviewed	Acetylcholinesterase (AChE) (EC 3.1.1.7)	ACHE	Homo sapiens (Human)	614
PLD3	Phospholipase D Family Member 3	Protein Coding	47	GC19P040348	39.18	Q8IV08	reviewed	Phospholipase D3 (PLD 3) (EC 3.1.4.4) (Choline phosphatase 3) (HindIII K4L homolog) (Hu-K4) (Phosphatidylcholine-hydrolyzing phospholipase D3)	PLD3	Homo sapiens (Human)	490
PSENEN	Presenilin Enhancer, Gamma-Secretase Subunit	Protein Coding	51	GC19P037195	38.5	Q9NZ42	reviewed	Gamma-secretase subunit PEN-2 (Presenilin enhancer protein 2)	PSENEN PEN2 MDS033	Homo sapiens (Human)	101
MT-CO1	Mitochondrially Encoded Cytochrome C Oxidase I	Protein Coding	37	GCMTP005906	38.37	P00395	reviewed	Cytochrome c oxidase subunit 1 (EC 1.9.3.1) (Cytochrome c oxidase polypeptide I)	MT-CO1 COI COXI MTCO1	Homo sapiens (Human)	513
NTRK1	Neurotrophic Receptor Tyrosine Kinase 1	Protein Coding	56	GC01P156786	38.36	P04629	reviewed	High affinity nerve growth factor receptor (EC 2.7.10.1) (Neurotrophic tyrosine kinase receptor type 1) (TRK1-transforming tyrosine kinase protein) (Tropomyosin-related kinase A) (Tyrosine kinase receptor) (Tyrosine kinase receptor A) (Trk-A) (gp140trk) (p140-TrkA)	NTRK1 MTC TRK TRKA	Homo sapiens (Human)	796
NTRK2	Neurotrophic Receptor Tyrosine Kinase 2	Protein Coding	60	GC09P084668	37.74	Q16620	reviewed	BDNF/NT-3 growth factors receptor (EC 2.7.10.1) (GP145-TrkB) (Trk-B) (Neurotrophic tyrosine kinase receptor type 2) (TrkB tyrosine kinase) (Tropomyosin-related kinase B)	NTRK2 TRKB	Homo sapiens (Human)	822
NPC1	NPC Intracellular Cholesterol Transporter 1	Protein Coding	54	GC18M023506	37.68	O15118	reviewed	NPC intracellular cholesterol transporter 1 (Niemann-Pick C1 protein)	NPC1	Homo sapiens (Human)	1278
RELN	Reelin	Protein Coding	50	GC07M103471	37.64	P78509	reviewed	Reelin (EC 3.4.21.-)	RELN	Homo sapiens (Human)	3460
SLC6A3	Solute Carrier Family 6 Member 3	Protein Coding	56	GC05M001392	37.52	Q01959	reviewed	Sodium-dependent dopamine transporter (DA transporter) (DAT) (Solute carrier family 6 member 3)	SLC6A3 DAT1	Homo sapiens (Human)	620
CLU	Clusterin	Protein Coding	53	GC08M027596	37.49	P10909	reviewed	Clusterin (Aging-associated gene 4 protein) (Apolipoprotein J) (Apo-J) (Complement cytolysis inhibitor) (CLI) (Complement-associated protein SP-40,40) (Ku70-binding protein 1) (NA1/NA2) (Sulfated glycoprotein 2) (SGP-2) (Testosterone-repressed prostate message 2) (TRPM-2) [Cleaved into: Clusterin beta chain (ApoJalpha) (Complement cytolysis inhibitor a chain); Clusterin alpha chain (ApoJbeta) (Co…	CLU APOJ CLI KUB1 AAG4	Homo sapiens (Human)	449
IL10	Interleukin 10	Protein Coding	53	GC01M206767	37.26	P22301	reviewed	Interleukin-10 (IL-10) (Cytokine synthesis inhibitory factor) (CSIF)	IL10	Homo sapiens (Human)	178
PARK7	Parkinsonism Associated Deglycase	Protein Coding	52	GC01P007957	37.2	Q99497	reviewed	Protein/nucleic acid deglycase DJ-1 (EC 3.1.2.-) (EC 3.5.1.-) (EC 3.5.1.124) (Maillard deglycase) (Oncogene DJ1) (Parkinson disease protein 7) (Parkinsonism-associated deglycase) (Protein DJ-1) (DJ-1)	PARK7	Homo sapiens (Human)	189
CTSB	Cathepsin B	Protein Coding	57	GC08M011842	36.94	P07858	reviewed	Cathepsin B (EC 3.4.22.1) (APP secretase) (APPS) (Cathepsin B1) [Cleaved into: Cathepsin B light chain; Cathepsin B heavy chain]	CTSB CPSB	Homo sapiens (Human)	339
DKK1	Dickkopf WNT Signaling Pathway Inhibitor 1	Protein Coding	51	GC10P052314	36.73	O94907	reviewed	Dickkopf-related protein 1 (Dickkopf-1) (Dkk-1) (hDkk-1) (SK)	DKK1 UNQ492/PRO1008	Homo sapiens (Human)	266
ACE	Angiotensin I Converting Enzyme	Protein Coding	56	GC17P063477	36.66	P12821	reviewed	Angiotensin-converting enzyme (ACE) (EC 3.2.1.-) (EC 3.4.15.1) (Dipeptidyl carboxypeptidase I) (Kininase II) (CD antigen CD143) [Cleaved into: Angiotensin-converting enzyme, soluble form]	ACE DCP DCP1	Homo sapiens (Human)	1306
PICALM	Phosphatidylinositol Binding Clathrin Assembly Protein	Protein Coding	50	GC11M085957	36.65	Q13492	reviewed	Phosphatidylinositol-binding clathrin assembly protein (Clathrin assembly lymphoid myeloid leukemia protein)	PICALM CALM	Homo sapiens (Human)	652
OLR1	Oxidized Low Density Lipoprotein Receptor 1	Protein Coding	50	GC12M012631	36.55	P78380	reviewed	Oxidized low-density lipoprotein receptor 1 (Ox-LDL receptor 1) (C-type lectin domain family 8 member A) (Lectin-like oxidized LDL receptor 1) (LOX-1) (Lectin-like oxLDL receptor 1) (hLOX-1) (Lectin-type oxidized LDL receptor 1) [Cleaved into: Oxidized low-density lipoprotein receptor 1, soluble form]	OLR1 CLEC8A LOX1	Homo sapiens (Human)	273
VLDLR	Very Low Density Lipoprotein Receptor	Protein Coding	54	GC09P002611	36.17	P98155	reviewed	Very low-density lipoprotein receptor (VLDL receptor) (VLDL-R)	VLDLR	Homo sapiens (Human)	873
CHRNA7	Cholinergic Receptor Nicotinic Alpha 7 Subunit	Protein Coding	52	GC15P031923	36.01	P36544	reviewed	Neuronal acetylcholine receptor subunit alpha-7	CHRNA7 NACHRA7	Homo sapiens (Human)	502
GRIN2A	Glutamate Ionotropic Receptor NMDA Type Subunit 2A	Protein Coding	57	GC16M009753	35.82	Q12879	reviewed	Glutamate receptor ionotropic, NMDA 2A (GluN2A) (Glutamate [NMDA] receptor subunit epsilon-1) (N-methyl D-aspartate receptor subtype 2A) (NMDAR2A) (NR2A) (hNR2A)	GRIN2A NMDAR2A	Homo sapiens (Human)	1464
COL25A1	Collagen Type XXV Alpha 1 Chain	Protein Coding	46	GC04M108810	35.8	Q9BXS0	reviewed	Collagen alpha-1(XXV) chain (Alzheimer disease amyloid-associated protein) (AMY) (CLAC-P) [Cleaved into: Collagen-like Alzheimer amyloid plaque component (CLAC)]	COL25A1	Homo sapiens (Human)	654
DNM1L	Dynamin 1 Like	Protein Coding	54	GC12P032679	35.76	O00429	reviewed	Dynamin-1-like protein (EC 3.6.5.5) (Dnm1p/Vps1p-like protein) (DVLP) (Dynamin family member proline-rich carboxyl-terminal domain less) (Dymple) (Dynamin-like protein) (Dynamin-like protein 4) (Dynamin-like protein IV) (HdynIV) (Dynamin-related protein 1)	DNM1L DLP1 DRP1	Homo sapiens (Human)	736
GRIN1	Glutamate Ionotropic Receptor NMDA Type Subunit 1	Protein Coding	56	GC09P137138	35.74	Q05586	reviewed	Glutamate receptor ionotropic, NMDA 1 (GluN1) (Glutamate [NMDA] receptor subunit zeta-1) (N-methyl-D-aspartate receptor subunit NR1) (NMD-R1)	GRIN1 NMDAR1	Homo sapiens (Human)	938
CASP3	Caspase 3	Protein Coding	57	GC04M184627	34.91	P42574	reviewed	Caspase-3 (CASP-3) (EC 3.4.22.56) (Apopain) (Cysteine protease CPP32) (CPP-32) (Protein Yama) (SREBP cleavage activity 1) (SCA-1) [Cleaved into: Caspase-3 subunit p17; Caspase-3 subunit p12]	CASP3 CPP32	Homo sapiens (Human)	277
TH	Tyrosine Hydroxylase	Protein Coding	58	GC11M002163	34.77	P07101	reviewed	Tyrosine 3-monooxygenase (EC 1.14.16.2) (Tyrosine 3-hydroxylase) (TH)	TH TYH	Homo sapiens (Human)	528
IL1A	Interleukin 1 Alpha	Protein Coding	50	GC02M112773	34.76	P01583	reviewed	Interleukin-1 alpha (IL-1 alpha) (Hematopoietin-1)	IL1A IL1F1	Homo sapiens (Human)	271
CAPN1	Calpain 1	Protein Coding	56	GC11P065198	34.66	P07384	reviewed	Calpain-1 catalytic subunit (EC 3.4.22.52) (Calcium-activated neutral proteinase 1) (CANP 1) (Calpain mu-type) (Calpain-1 large subunit) (Cell proliferation-inducing gene 30 protein) (Micromolar-calpain) (muCANP)	CAPN1 CANPL1 PIG30	Homo sapiens (Human)	714
DYRK1A	Dual Specificity Tyrosine Phosphorylation Regulated Kinase 1A	Protein Coding	57	GC21P037365	34.57	Q13627	reviewed	Dual specificity tyrosine-phosphorylation-regulated kinase 1A (EC 2.7.12.1) (Dual specificity YAK1-related kinase) (HP86) (Protein kinase minibrain homolog) (MNBH) (hMNB)	DYRK1A DYRK MNB MNBH	Homo sapiens (Human)	763
CACNA1C	Calcium Voltage-Gated Channel Subunit Alpha1 C	Protein Coding	56	GC12P001970	34.53	Q13936	reviewed	Voltage-dependent L-type calcium channel subunit alpha-1C (Calcium channel, L type, alpha-1 polypeptide, isoform 1, cardiac muscle) (Voltage-gated calcium channel subunit alpha Cav1.2)	CACNA1C CACH2 CACN2 CACNL1A1 CCHL1A1	Homo sapiens (Human)	2221
MT-CO2	Mitochondrially Encoded Cytochrome C Oxidase II	Protein Coding	37	GCMTP007587	34.43	P00403	reviewed	Cytochrome c oxidase subunit 2 (Cytochrome c oxidase polypeptide II)	MT-CO2 COII COX2 COXII MTCO2	Homo sapiens (Human)	227
COX5A	Cytochrome C Oxidase Subunit 5A	Protein Coding	50	GC15M074919	34.33	P20674	reviewed	Cytochrome c oxidase subunit 5A, mitochondrial (Cytochrome c oxidase polypeptide Va)	COX5A	Homo sapiens (Human)	150
SEMA3A	Semaphorin 3A	Protein Coding	51	GC07M083955	34.28	Q14563	reviewed	Semaphorin-3A (Semaphorin III) (Sema III)	SEMA3A SEMAD	Homo sapiens (Human)	771
UBB	Ubiquitin B	Protein Coding	50	GC17P016301	34.17	P0CG47	reviewed	Polyubiquitin-B [Cleaved into: Ubiquitin]	UBB	Homo sapiens (Human)	229
MIR146A	MicroRNA 146a	RNA Gene	23	GC05P160485	34.01							delect
ITPR1	Inositol 1,4,5-Trisphosphate Receptor Type 1	Protein Coding	56	GC03P004486	34	Q14643	reviewed	Inositol 1,4,5-trisphosphate receptor type 1 (IP3 receptor isoform 1) (IP3R 1) (InsP3R1) (Type 1 inositol 1,4,5-trisphosphate receptor) (Type 1 InsP3 receptor)	ITPR1 INSP3R1	Homo sapiens (Human)	2758
DHCR24	24-Dehydrocholesterol Reductase	Protein Coding	51	GC01M054849	33.98	Q15392	reviewed	Delta(24)-sterol reductase (EC 1.3.1.72) (24-dehydrocholesterol reductase) (3-beta-hydroxysterol Delta-24-reductase) (Diminuto/dwarf1 homolog) (Seladin-1)	DHCR24 KIAA0018	Homo sapiens (Human)	516
CDK5	Cyclin Dependent Kinase 5	Protein Coding	59	GC07M151053	33.91	Q00535	reviewed	Cyclin-dependent-like kinase 5 (EC 2.7.11.1) (Cell division protein kinase 5) (Serine/threonine-protein kinase PSSALRE) (Tau protein kinase II catalytic subunit) (TPKII catalytic subunit)	CDK5 CDKN5	Homo sapiens (Human)	292
COMT	Catechol-O-Methyltransferase	Protein Coding	58	GC22P019941	33.87	P21964	reviewed	Catechol O-methyltransferase (EC 2.1.1.6)	COMT	Homo sapiens (Human)	271
SLC1A2	Solute Carrier Family 1 Member 2	Protein Coding	56	GC11M035272	33.71	P43004	reviewed	Excitatory amino acid transporter 2 (Glutamate/aspartate transporter II) (Sodium-dependent glutamate/aspartate transporter 2) (Solute carrier family 1 member 2)	SLC1A2 EAAT2 GLT1	Homo sapiens (Human)	574
GAL	Galanin And GMAP Prepropeptide	Protein Coding	50	GC11P068701	33.64	P22466	reviewed	Galanin peptides [Cleaved into: Galanin; Galanin message-associated peptide (GMAP)]	GAL GAL1 GALN GLNN	Homo sapiens (Human)	123
BPTF	Bromodomain PHD Finger Transcription Factor	Protein Coding	46	GC17P067825	33.18	Q12830	reviewed	Nucleosome-remodeling factor subunit BPTF (Bromodomain and PHD finger-containing transcription factor) (Fetal Alz-50 clone 1 protein) (Fetal Alzheimer antigen)	BPTF FAC1 FALZ	Homo sapiens (Human)	3046
ITM2B	Integral Membrane Protein 2B	Protein Coding	50	GC13P048233	33.09	Q9Y287	reviewed	Integral membrane protein 2B (Immature BRI2) (imBRI2) (Protein E25B) (Transmembrane protein BRI) (Bri) [Cleaved into: BRI2, membrane form (Mature BRI2) (mBRI2); BRI2 intracellular domain (BRI2 ICD); BRI2C, soluble form; Bri23 peptide (Bri2-23) (ABri23) (C-terminal peptide) (P23 peptide)]	ITM2B BRI BRI2	Homo sapiens (Human)	266
AKT1	AKT Serine/Threonine Kinase 1	Protein Coding	62	GC14M104769	33.03	P31749	reviewed	RAC-alpha serine/threonine-protein kinase (EC 2.7.11.1) (Protein kinase B) (PKB) (Protein kinase B alpha) (PKB alpha) (Proto-oncogene c-Akt) (RAC-PK-alpha)	AKT1 PKB RAC	Homo sapiens (Human)	480
TGFB1	Transforming Growth Factor Beta 1	Protein Coding	59	GC19M041301	33.02	P01137	reviewed	Transforming growth factor beta-1 proprotein [Cleaved into: Latency-associated peptide (LAP); Transforming growth factor beta-1 (TGF-beta-1)]	TGFB1 TGFB	Homo sapiens (Human)	390
PTGS2	Prostaglandin-Endoperoxide Synthase 2	Protein Coding	56	GC01M186640	32.5	P35354	reviewed	Prostaglandin G/H synthase 2 (EC 1.14.99.1) (Cyclooxygenase-2) (COX-2) (PHS II) (Prostaglandin H2 synthase 2) (PGH synthase 2) (PGHS-2) (Prostaglandin-endoperoxide synthase 2)	PTGS2 COX2	Homo sapiens (Human)	604
UNC5C	Unc-5 Netrin Receptor C	Protein Coding	46	GC04M095162	32.47	O95185	reviewed	Netrin receptor UNC5C (Protein unc-5 homolog 3) (Protein unc-5 homolog C)	UNC5C UNC5H3	Homo sapiens (Human)	931
TREM2	Triggering Receptor Expressed On Myeloid Cells 2	Protein Coding	49	GC06M041126	32.39	Q9NZC2	reviewed	Triggering receptor expressed on myeloid cells 2 (TREM-2) (Triggering receptor expressed on monocytes 2)	TREM2	Homo sapiens (Human)	230
MSR1	Macrophage Scavenger Receptor 1	Protein Coding	53	GC08M016009	32.27	P21757	reviewed	Macrophage scavenger receptor types I and II (Macrophage acetylated LDL receptor I and II) (Scavenger receptor class A member 1) (CD antigen CD204)	MSR1 SCARA1	Homo sapiens (Human)	451
NOD2	Nucleotide Binding Oligomerization Domain Containing 2	Protein Coding	54	GC16P050693	31.82	Q9HC29	reviewed	Nucleotide-binding oligomerization domain-containing protein 2 (Caspase recruitment domain-containing protein 15) (Inflammatory bowel disease protein 1)	NOD2 CARD15 IBD1	Homo sapiens (Human)	1040
TP53	Tumor Protein P53	Protein Coding	60	GC17M007661	31.8	P04637	reviewed	Cellular tumor antigen p53 (Antigen NY-CO-13) (Phosphoprotein p53) (Tumor suppressor p53)	TP53 P53	Homo sapiens (Human)	393
OGT	O-Linked N-Acetylglucosamine (GlcNAc) Transferase	Protein Coding	51	GC0XP071534	31.55	O15294	reviewed	UDP-N-acetylglucosamine--peptide N-acetylglucosaminyltransferase 110 kDa subunit (EC 2.4.1.255) (O-GlcNAc transferase subunit p110) (O-linked N-acetylglucosamine transferase 110 kDa subunit) (OGT)	OGT	Homo sapiens (Human)	1046
DOCK3	Dedicator Of Cytokinesis 3	Protein Coding	46	GC03P050712	31.41	Q8IZD9	reviewed	Dedicator of cytokinesis protein 3 (Modifier of cell adhesion) (Presenilin-binding protein) (PBP)	DOCK3 KIAA0299 MOCA	Homo sapiens (Human)	2030
IFNG	Interferon Gamma	Protein Coding	54	GC12M068064	31.34	P01579	reviewed	Interferon gamma (IFN-gamma) (Immune interferon)	IFNG	Homo sapiens (Human)	166
CAST	Calpastatin	Protein Coding	51	GC05P096525	30.98	P20810	reviewed	Calpastatin (Calpain inhibitor) (Sperm BS-17 component)	CAST	Homo sapiens (Human)	708
MIR34A	MicroRNA 34a	RNA Gene	23	GC01M009151	30.93							delect
SLC1A3	Solute Carrier Family 1 Member 3	Protein Coding	56	GC05P036606	30.9	P43003	reviewed	Excitatory amino acid transporter 1 (Sodium-dependent glutamate/aspartate transporter 1) (GLAST-1) (Solute carrier family 1 member 3)	SLC1A3 EAAT1 GLAST GLAST1	Homo sapiens (Human)	542
AD5	Alzheimer Disease 5	Genetic Locus	7	GC12U990107	30.75							delect
ATP7B	ATPase Copper Transporting Beta	Protein Coding	54	GC13M051905	30.7	P35670	reviewed	Copper-transporting ATPase 2 (EC 7.2.2.8) (Copper pump 2) (Wilson disease-associated protein) [Cleaved into: WND/140 kDa]	ATP7B PWD WC1 WND	Homo sapiens (Human)	1465
MIR29A	MicroRNA 29a	RNA Gene	22	GC07M130876	30.64							delect
HTR2A	5-Hydroxytryptamine Receptor 2A	Protein Coding	53	GC13M046831	30.18	P28223	reviewed	5-hydroxytryptamine receptor 2A (5-HT-2) (5-HT-2A) (Serotonin receptor 2A)	HTR2A HTR2	Homo sapiens (Human)	471
IDE	Insulin Degrading Enzyme	Protein Coding	54	GC10M092451	30.15	P14735	reviewed	Insulin-degrading enzyme (EC 3.4.24.56) (Abeta-degrading protease) (Insulin protease) (Insulinase) (Insulysin)	IDE	Homo sapiens (Human)	1019
AD6	Alzheimer Disease 6	Genetic Locus	4	GC10U990101	30.12							delect
