# Supplementary material for: Pharmacological Mechanisms Underlying the Neuroprotective Effects of Alpinia oxyphylla Miq. on Alzheimer’s Disease
Source: Int J Mol Sci. 2020 Mar 18;21(6):2071. doi: 10.3390/ijms21062071 (PMC7139528; doi:10.3390/ijms21062071)
Supplement: Supplementary file 1 [file ijms-21-02071-s001.zip › Supplementary Materials-v6.-revised/Table S7.xlsx]

## Sheet: KEGG enrichment
Table S7. Result of the KEGG pathway enrichment analysis of A. oxyphylla.
Category	KEGG pathway term	Log10 (P value)	Log(q-value)	Gene symbol
Neuroactive ligand-receptor interaction	hsa04080：Neuroactive ligand-receptor interaction	-55.2261	-50.9086	ADRA1A,ADRA2A,ADRA2B,ADRA2C,ADRB1,ADRB3,CHRM1,CHRM2,CHRM3,CHRM4,CHRM5,CHRNA4,CHRNA7,LTB4R,DRD1,DRD2,DRD4,DRD5,S1PR1,GPR35,GRIA2,GRIN1,GRIN2B,GRM2,GRM4,GRM5,HRH1,HTR1B,HTR1E,HTR2A,HTR2C,HTR4,HTR5A,HTR6,MTNR1A,MTNR1B,PTGER2,PTGER3,PTGER4,PTGFR,THRA,THRB,GALR3,S1PR4,S1PR2,HRH3,S1PR5,HRH4,TAAR1
Calcium signaling pathway	hsa04020：Calcium signaling pathway	-26.3089	-23.0705	ADRA1A,ADRB1,ADRB3,CACNA1B,CHRM1,CHRM2,CHRM3,CHRM5,CHRNA7,DRD1,DRD5,GRIN1,GRM5,HRH1,HTR2A,HTR2C,HTR4,HTR5A,HTR6,NOS1,NOS2,NOS3,PDGFRA,PTGER3,PTGFR,CACNA1H
Serotonergic synapse	hsa04726：Serotonergic synapse	-20.6698	-17.7672	ALOX5,ALOX15,APP,CACNA1B,CYP2C19,CYP2D6,HTR1B,HTR1E,HTR2A,HTR2C,HTR3A,HTR4,HTR5A,HTR6,MAOA,MAOB,PTGS1,PTGS2,SLC6A4
	hsa00910：Nitrogen metabolism	-19.9203	-17.0341	CA1,CA2,CA4,CA5A,CA6,CA7,CA9,CA12,CA5B,CA14,CA13
	hsa00140：Steroid hormone biosynthesis	-16.0115	-13.4343	STS,CYP1A2,CYP11B1,CYP11B2,CYP17A1,CYP19A1,HSD11B1,HSD17B1,HSD17B3,HSD17B2,SRD5A1,SRD5A2,AKR1C3
cAMP signaling pathway	hsa04024：cAMP signaling pathway	-15.9446	-13.3905	ADRB1,CHRM1,CHRM2,DRD1,DRD2,DRD5,GRIA2,GRIN1,GRIN2B,HTR1B,HTR1E,HTR4,HTR6,PTGER2,PTGER3,RAC1,RELA,ROCK1,HCAR2
	hsa00590：Arachidonic acid metabolism	-9.43593	-7.29157	ALOX5,ALOX15,CYP2C19,EPHX2,PTGS1,PTGS2,TBXAS1,AKR1C3,PTGES
	hsa04540：Gap junction	-8.05156	-6.03287	ADRB1,DRD1,DRD2,GRM5,HTR2A,HTR2C,PDGFRA,TUBA1A,TUBB2B
	hsa_M00109：C21-Steroid hormone biosynthesis	-7.51707	-5.55937	CYP11B1,CYP11B2,CYP17A1,HSD11B1
	hsa04725：Cholinergic synapse	-7.12879	-5.23449	ACHE,CACNA1B,CHRM1,CHRM2,CHRM3,CHRM4,CHRM5,CHRNA4,CHRNA7
	hsa04919：Thyroid hormone signaling pathway	-4.83371	-3.20547	ESR1,HDAC1,HDAC2,RXRG,THRA,THRB,HDAC3
	hsa04810：Regulation of actin cytoskeleton	-4.81685	-3.19303	CHRM1,CHRM2,CHRM3,CHRM4,CHRM5,ITGA2B,PDGFRA,RAC1,ROCK1
	hsa04614：Renin-angiotensin system	-3.30761	-1.89479	ANPEP,ACE,MME
	hsa04151：PI3K-Akt signaling pathway	-2.61842	-1.29957	CHRM1,CHRM2,ITGA2B,MCL1,NOS3,PDGFRA,RAC1,RELA
