# Supplementary material for: Pharmacological Mechanisms Underlying the Neuroprotective Effects of Alpinia oxyphylla Miq. on Alzheimer’s Disease
Source: Int J Mol Sci. 2020 Mar 18;21(6):2071. doi: 10.3390/ijms21062071 (PMC7139528; doi:10.3390/ijms21062071)
Supplement: Supplementary file 1 [file ijms-21-02071-s001.zip › Supplementary Materials-v6.-revised/Table S8.xlsx]

## Sheet: Sheet1
Table S8. 13 hubba node proteins of A. oxyphylla.
AD: the key putative target proteins of AD; putative target proteins: hubba node proteins of A. oxyphylla.; derived key nodes proteins: hubba node proteins of HINT.
Gene symbol	Unitprot ID	Protein names	Gene names	Organism	Length	Status	Notes
APP	P05067	Amyloid-beta precursor protein (APP)	APP A4 AD1	Homo sapiens (Human)	770	reviewed	AD
ABCB1	P08183	ATP-dependent translocase ABCB1 (ATP-binding cassette sub-family B member 1)	ABCB1 MDR1 PGY1	Homo sapiens (Human)	1280	reviewed	AD
CHRNA7	P36544	Neuronal acetylcholine receptor subunit alpha-7	CHRNA7 NACHRA7	Homo sapiens (Human)	502	reviewed	AD
ACE	P12821	Angiotensin-converting enzyme (ACE)	ACE DCP DCP1	Homo sapiens (Human)	1306	reviewed	AD
GRIN2B	Q13224	Glutamate receptor ionotropic, NMDA 2B (GluN2B)	GRIN2B NMDAR2B	Homo sapiens (Human)	1484	reviewed	AD
CYP1A2	P05177	Cytochrome P450 1A2 (CYPIA2)	CYP1A2	Homo sapiens (Human)	516	reviewed	AD
ACHE	P22303	Acetylcholinesterase (AChE)	ACHE	Homo sapiens (Human)	614	reviewed	AD
HTR2A	P28223	5-hydroxytryptamine receptor 2A (Serotonin receptor 2A)	HTR2A HTR2	Homo sapiens (Human)	471	reviewed	AD
SLC6A3	Q01959	Sodium-dependent dopamine transporter (DA transporter)	SLC6A3 DAT1	Homo sapiens (Human)	620	reviewed	AD
SLC6A4	P31645	Sodium-dependent serotonin transporter (SERT)	SLC6A4 HTT SERT	Homo sapiens (Human)	630	reviewed	AD
NOS1	P29475	Nitric oxide synthase, brain	NOS1	Homo sapiens (Human)	1434	reviewed	AD
MME	P08473	Neprilysin	MME EPN	Homo sapiens (Human)	750	reviewed	AD
MMP3	P08254	Stromelysin-1 (SL-1)	MMP3 STMY1	Homo sapiens (Human)	477	reviewed	AD
MMP9	P14780	Matrix metalloproteinase-9 (MMP-9)	MMP9 CLG4B	Homo sapiens (Human)	707	reviewed	AD
SIRT1	Q96EB6	NAD-dependent protein deacetylase sirtuin-1 (hSIRT1)	SIRT1 SIR2L1	Homo sapiens (Human)	747	reviewed	AD
PTGS2	P35354	Prostaglandin G/H synthase 2	PTGS2 COX2	Homo sapiens (Human)	604	reviewed	AD
RELA	Q04206	Transcription factor p65 (Nuclear factor NF-kappa-B p65 subunit)	RELA NFKB3	Homo sapiens (Human)	551	reviewed	putative target proteins, AD
PTGS1	P23219	Prostaglandin G/H synthase 1	PTGS1 COX1	Homo sapiens (Human)	599	reviewed	AD
NOS2	P35228	Nitric oxide synthase, inducible	NOS2 NOS2A	Homo sapiens (Human)	1153	reviewed	AD
NOS3	P29474	Nitric oxide synthase, endothelial	NOS3	Homo sapiens (Human)	1203	reviewed	AD
GRIN1	Q05586	Glutamate receptor ionotropic, NMDA 1 (GluN1)	GRIN1 NMDAR1	Homo sapiens (Human)	938	reviewed	AD
HSP90AB1	P08238	Heat shock protein HSP 90-beta (HSP 90)	HSP90AB1 HSP90B HSPC2 HSPCB	Homo sapiens (Human)	724	reviewed	derived key nodes proteins
KDM1A	O60341	Lysine-specific histone demethylase 1A	KDM1A AOF2 KDM1 KIAA0601 LSD1	Homo sapiens (Human)	852	reviewed	derived key nodes proteins
HDAC1	Q13547	Histone deacetylase 1 (HD1)	HDAC1 RPD3L1	Homo sapiens (Human)	482	reviewed	putative target proteins
ESR1	P03372	Estrogen receptor (ER)	ESR1 ESR NR3A1	Homo sapiens (Human)	595	reviewed	putative target proteins
EGFR	P00533	Epidermal growth factor receptor	EGFR ERBB ERBB1 HER1	Homo sapiens (Human)	1210	reviewed	putative target proteins
RELA	Q04206	Transcription factor p65 (Nuclear factor NF-kappa-B p65 subunit)	RELA NFKB3	Homo sapiens (Human)	551	reviewed	putative target proteins, AD
ESR2	Q92731	Estrogen receptor beta (ER-beta)	ESR2 ESTRB NR3A2	Homo sapiens (Human)	530	reviewed	putative target proteins
AR	P10275	Androgen receptor (Dihydrotestosterone receptor)	AR DHTR NR3C4	Homo sapiens (Human)	920	reviewed	putative target proteins
ERBB2	P04626	Receptor tyrosine-protein kinase erbB-2	ERBB2 HER2 MLN19 NEU NGL	Homo sapiens (Human)	1255	reviewed	derived key nodes proteins
EP300	Q09472	Histone acetyltransferase p300	EP300 P300	Homo sapiens (Human)	2414	reviewed	derived key nodes proteins
GRB2	P62993	Growth factor receptor-bound protein 2 (Adapter protein GRB2)	GRB2 ASH	Homo sapiens (Human)	217	reviewed	derived key nodes proteins
RAC1	P63000	Ras-related C3 botulinum toxin substrate 1	RAC1 TC25 MIG5	Homo sapiens (Human)	192	reviewed	putative target proteins
TP53	P04637	Cellular tumor antigen p53 (Tumor suppressor p53)	TP53 P53	Homo sapiens (Human)	393	reviewed	putative target proteins
